# Supplementary material for: Identification of Two Immune Related Genes Correlated With Aberrant Methylations as Prognosis Signatures for Renal Clear Cell Carcinoma
Source: Front Genet. 2021 Dec 2;12:750997. doi: 10.3389/fgene.2021.750997 (PMC8674690; doi:10.3389/fgene.2021.750997)
Supplement: Supplementary file 1 [file DataSheet7.xlsx]

## Sheet: Raw data for figure 5a
Category	Term	Count	GenesRatio	PValue	Genes	List Total	Pop Hits	Pop Total	Fold Enrichment	Bonferroni	Benjamini	FDR
GOTERM_BP_DIRECT	signal transduction	248	8.64413	5.6e-14	GPR173, CRHBP, GJA1, RPS6KA6, RASSF4, SOX8, IL15RA, PRKCB, PRKCE, FLT3LG, UNC5D, ANK3, RUNX1, CLDN4, PLPP4, ADGRB1, SPARCL1, CD226, ZNF831, PRKD1, RIN1, PLPP2, CDS1, PDE1C, CRABP2, RRAD, EPAS1, PDE1A, SH2D2A, FPR1, PIK3R2, FPR3, IQGAP2, IQGAP3, C3, KLRK1, INPP5D, MICAL1, SFN, HIVEP3, S100A11, RHBDL1, SLAMF1, TNFSF14, BCL11B, LRRN2, PDE2A, NR2F1, PILRA, GNG11, GRIN2D, PPP1R1A, NMU, TNFSF9, GNRH1, …	2282	1161	16792	1.57183	3.1e-10	3.88e-11	3.83e-11
GOTERM_BP_DIRECT	immune response	180	6.27396	1.13e-49	CD86, ADAMDEC1, IL1RN, GPR65, CCL4L2, LST1, IGHV3-23, NCF4, AQP9, DEFB1, CXCL13, CXCL14, TNF, IGF1R, IGLV2-8, CYSLTR2, IL18RAP, IGKV1-16, IGKV1-17, RGS1, TRBC1, ENPP2, TNFRSF8, HLA-DOA, HLA-DOB, CD96, IGHV3-30, IGHV3-33, SLC11A1, IL1R2, HLA-F, LAX1, CHIT1, CD8B, CD8A, IGKV4-1, SEMA7A, IGSF6, TCF7, C5AR1, IGHV4-59, IGHV1-69, IGLV2-11, C3, IGLV1-40, IGLV6-57, IGLV1-47, C7, IGLV2-14, IGLV1-44, IGKV3…	2282	421	16792	3.14613	6.27e-46	6.27e-46	6.18e-46
GOTERM_BP_DIRECT	inflammatory response	133	4.63576	1.57e-26	CSF1, GPR68, CCL4L2, TRIL, CXCL13, TNF, PYCARD, CRHBP, IL18RAP, ZC3H12A, C3AR1, TNFRSF8, LGALS9, PTGDR, GBP5, SLC11A1, CD180, CYBB, CYBA, LTB4R2, IL23A, ADAM8, PRKD1, S100A9, SCG2, NAIP, S100A8, CSF1R, SEMA7A, PXK, C5AR1, FPR1, LY96, FPR3, FPR2, TNFRSF11A, MEFV, AGER, KNG1, C3, CLEC7A, NLRP3, NLRP1, CD14, CCR1, NGFR, XCR1, TNFRSF9, RARRES2, LY86, LYZ, CYP4F11, BMP6, NFKB2, CXCL10, CXCL11, IL6, VN…	2282	379	16792	2.58226	8.73e-23	2.18e-23	2.15e-23
GOTERM_BP_DIRECT	proteolysis	129	4.49634	2.62e-13	ADAMDEC1, IGHV3-23, IGLV2-8, IGHG3, IGHG4, IGHG1, IGHG2, IGKV1-16, IGKV1-17, PLAU, C1RL, HABP2, IGHV3-30, HGF, IGHV3-33, FBXO2, ADAM11, PRSS53, ADAM18, SFRP1, ADAM12, DPEP2, IGKV4-1, DPEP1, ADAM8, MASP1, CFB, TRABD2A, KLK1, HTRA4, IGHV4-59, KLK4, IGHV1-69, TRHDE, ADAMTS10, C2, DPP4, IGLV2-11, ADAMTS16, C3, ADAMTS14, IGLV1-40, IGLV6-57, IGLV1-47, IGLV2-14, DPP9, UBD, IGLV1-44, IGKV3-15, LONRF2, CP…	2282	500	16792	1.89848	1.45e-09	1.45e-10	1.43e-10
GOTERM_BP_DIRECT	cell adhesion	116	4.04322	1.94e-11	SEMA5A, SPON1, CSF3R, ITGA2B, SIRPG, ICAM3, ICAM1, COMP, CDH3, IBSP, CYP1B1, PLXNC1, PCDHAC2, HABP2, MAGI1, CD96, EPHA4, CD300A, ACTN2, PRKCE, APLP1, CLEC4A, ADGRB1, ADAM12, CD226, FREM2, PCDH10, TROAP, NTM, FPR2, EFNB2, PODXL, LPXN, SLAMF7, SLAMF1, COL28A1, CCR1, SIGLEC16, SIGLEC14, AMBP, LRRN2, SIGLEC11, SIGLEC10, L1CAM, COL1A1, SELL, COL5A1, PARVG, CASS4, CNTN1, SSPO, CNTN3, TGFBI, ROBO2, ACHE…	2282	459	16792	1.85965	1.07e-07	7.68e-09	7.57e-09
GOTERM_BP_DIRECT	innate immune response	114	3.97351	1.09e-12	CD84, NCF1, CSF1, NCF2, TRIL, IGHV3-23, DEFB1, IGHG3, PYCARD, IGHG4, IGHG1, IGHG2, CLEC5A, C1RL, ZNF683, ZBP1, CD180, MATK, CYBB, CYBA, CLEC4A, TYROBP, IL23A, BTK, SERPING1, CD300E, PRKD1, CLEC4E, S100A9, NAIP, S100A8, CSF1R, LY96, CORO1A, AGER, LY9, C2, KLRK1, CLEC7A, CD300LB, NLRP3, TRDC, SLAMF6, NLRP1, CD14, IGHA1, IGHA2, SLAMF1, APOBEC3C, APOBEC3D, SIGLEC16, SIGLEC14, APOBEC3G, APOBEC3H, SH2D…	2282	430	16792	1.95085	6.04e-09	5.04e-10	4.97e-10
GOTERM_BP_DIRECT	apoptotic process	109	3.79923	0.000136	CYFIP2, STEAP3, NCF1, EPO, GPR65, BUB1B, COMP, PYCARD, GJA1, RASSF5, ZC3H12A, FAM3B, MAP3K8, PIM2, PRKCB, MAGI3, PRKCE, APLP1, UNC5D, EDAR, SLC5A8, MELK, DPEP1, MAL, PRKD1, S100A9, CARD14, NAIP, S100A8, BEX2, C5AR1, CDCA7, EFNA5, FOXO1, SAV1, INPP5D, BAG1, NLRP3, S100A14, NLRP1, CD14, GSDMA, TNFSF14, DDIAS, TNFRSF9, LY86, GDF6, MT3, ALOX15B, CIDEC, GADD45G, GULP1, VIL1, NR4A1, TPX2, LCN2, TNFSF9,…	2282	567	16792	1.41459	0.529381	0.0139566	0.0137704
GOTERM_BP_DIRECT	regulation of immune response	99	3.45068	2.12e-39	IGHV3-23, TRAC, ICAM3, SLA2, ICAM1, IGLV2-8, IGKV1-16, IGKV1-17, TRBC1, CD96, IGHV3-30, CD300A, IGHV3-33, HLA-F, HLA-G, OSCAR, TYROBP, JAML, CD8B, CD8A, IGKV4-1, CD300E, CD226, CD300C, CARD11, KLRB1, IGHV4-59, IGHV1-69, IGLV2-11, C3, KLRK1, IGLV1-40, IGLV6-57, IGLV1-47, IGLV2-14, IGLV1-44, CD300LB, IGKV3-15, SLAMF7, SLAMF6, CD300LF, CD300LG, CD160, IGHV3-11, CRTAM, SH2D1A, IGHV3-13, IGLV7-43, COL…	2282	178	16792	4.09263	1.17e-35	5.87e-36	5.79e-36
GOTERM_BP_DIRECT	cell surface receptor signaling pathway	79	2.75357	6.02e-11	OXTR, NPY6R, SIGLEC9, CD3G, PTH1R, CD3E, CXCL13, CD3D, SIRPB1, ASGR2, SPN, ADGRE1, ADGRE2, IL18RAP, EDNRB, BDKRB2, CD37, CCR5, ADGRE4P, MAGI1, CD53, LAG3, ADGRV1, LIFR, GFRA1, TACR1, SSTR1, F2, PRLR, CLEC4A, DOK2, ADGRF1, IFNG, CD8A, ADGRF4, ADGRB1, ADGRF5, EVL, TNFRSF25, IRF9, CD101, BIRC3, IGSF6, CALCRL, KLRB1, GIPR, TACSTD2, LY96, LILRA1, AGER, TSPAN32, ADGRG3, CALCR, CXCR1, CXCR3, ERBB2, BAG1…	2282	274	16792	2.1216	3.34e-07	2.23e-08	2.2e-08
GOTERM_BP_DIRECT	receptor-mediated endocytosis	77	2.68386	1.83e-20	IGHV3-23, IGHV4-34, STAB2, HP, LOXL3, IGHV1-46, IGHV4-39, ASGR1, ASGR2, JCHAIN, IGLV2-8, IGKV1-16, IGKV1-17, ENPP2, IGLC3, OLR1, IGLC2, IGHV3-30, IGHV3-33, SFTPD, TGFBR2, TFR2, IGKV4-1, MASP1, IGLV3-19, COLEC12, NLGN3, IGHV2-70, COLEC11, IGHV2-5, TMPRSS4, ILDR1, IGHV4-59, TMPRSS2, IGHV3-48, IGLV3-1, IGHV1-69, LRP8, IGLV2-11, HPX, IGLV3-25, IGLV1-40, IGLV3-27, IGLV1-47, IGKC, IGLV6-57, IGLV2-14, I…	2282	186	16792	3.04624	1.01e-16	1.45e-17	1.43e-17

## Sheet: Raw data for figure 5b
Category	Term	Count	GenesRatio	PValue	Genes	List Total	Pop Hits	Pop Total	Fold Enrichment	Bonferroni	Benjamini	FDR
GOTERM_CC_DIRECT	integral component of membrane	859	29.9407	2.56e-15	SPI1, TMEM92, CYP2D6, TRBC2, TRBC1, C3AR1, SMCO3, WLS, TMEM8B, UNC5D, SCAMP1, ACE2, CLDN4, SLC5A9, TFR2, CLDN8, AGTR1, FPR1, CLCNKB, IL20RB, FPR3, FPR2, SLC5A1, PLA2G6, HACD3, LY9, HSD11B1, UGT8, HSD11B2, PCNX2, KLRK1, OR2I1P, RDH11, RHBDL2, RHBDL1, C19ORF38, PRRT2, CYP4F2, APCDD1L, CYP4F3, ABCA7, BTBD11, ABCA8, L1CAM, TPBGL, GRIN2D, COL1A1, IL22RA1, PCDHGA11, FAT2, FXYD6, SFXN2, FAT4, GPR18, HLA…	2445	5163	18224	1.2401	1.9e-12	3.18e-13	3.07e-13
GOTERM_CC_DIRECT	plasma membrane	822	28.6511	1.75e-41	IGHV3-23, SLA2, LIPH, ZC3H12A, TRBC1, C3AR1, WLS, TMEM8B, IGHV3-30, IGHV3-33, UNC5D, CACNA2D4, HSPG2, ACE2, SLC5A8, CLDN4, SLC5A9, CLDN8, AGTR1, CDCA5, FPR1, CLCNKB, LYPD1, IL20RB, CLCNKA, FPR3, FPR2, SLC5A1, IGHV1-69, LY9, LYPD8, C3, EPB41L5, UGT8, KLRK1, OR2I1P, RHBDL2, NGFR, CADM3, PRRT2, IGHV3-11, IGHV3-13, ABCA7, ABCA8, L1CAM, GRIN2B, GRIN2D, IL22RA1, PCDHGA11, FXYD2, FAT2, FXYD6, FAT4, GPR1…	2445	4121	18224	1.48674	1.3e-38	1.3e-38	1.26e-38
GOTERM_CC_DIRECT	extracellular exosome	474	16.5214	1.06e-08	CYFIP2, FRMPD1, IGHV3-23, SERPINE1, SLC4A1, GJA1, IGKV1-16, IGKV1-17, UBASH3A, WLS, PRKCB, SERPINF1, DDX11, IGHV3-33, SYTL1, RNASE2, HSPG2, SULT2B1, ACE2, SLC5A8, SLC5A9, ARMC3, ACOT2, SPARCL1, SERPING1, PADI2, HPD, CFB, FREM2, C5ORF46, CRABP2, AGAP2, NEDD4L, SLC5A1, IQGAP2, ADH6, C2, C3, HPX, C7, PDGFD, PLCG2, ST3GAL4, ST3GAL6, SFN, NCKAP1L, S100A14, IGHA1, PROM1, IGHA2, HAO2, S100A11, PROM2, CA…	2445	2811	18224	1.25685	7.93e-06	9.91e-07	9.58e-07
GOTERM_CC_DIRECT	extracellular region	365	12.7222	1.26e-26	ADAMDEC1, HHIP, IGHV3-23, SERPINE1, ISM1, ERFE, IFI30, NPIPB15, IGLV2-8, IL4I1, IGKV1-16, IGKV1-17, LIPH, KDR, HABP4, EPHB2, ADGRE4P, HABP2, IGHV3-30, ACTN2, SERPINF1, IL1R2, IGHV3-33, FLT3LG, RNASE2, PRAP1, HSPG2, CHIT1, BTC, ACE2, SFRP1, IL23A, IGKV4-1, COL8A2, SERPING1, CFB, STX1A, EBI3, LYPD1, KLK4, UMOD, IGHV1-69, C2, C3, HPX, ADAMTS14, C7, APOH, PDGFD, ARSI, CD14, ICOS, APOB, IGHA1, IGHA2, …	2445	1610	18224	1.68979	9.37e-24	2.34e-24	2.26e-24
GOTERM_CC_DIRECT	integral component of plasma membrane	339	11.816	3.26e-29	OXTR, HHIP, AQP9, AQP6, ICAM3, AQP7, SLC4A1, AQP2, ZDHHC2, SLC4A5, ICAM1, MILR1, GJA1, EDNRB, VSIG2, GPR171, C3AR1, KDR, EPHB2, PTGDR, MFSD2A, SLC34A2, EPHA4, SLC6A19, EPHA6, SLC6A18, SLC11A1, SLC34A1, KCNK15, CLDN4, SLC5A8, SLC5A9, PLPP4, TFR2, ADGRB1, AGTR1, CD226, PRKD1, PLPP3, PLPP2, IGSF6, EPHA10, CLCNKB, FPR1, CLCNKA, LPAR2, FPR3, PCDH12, FPR2, SLC5A1, TRPM2, CD79A, KLRK1, FLRT3, GALR1, TSP…	2445	1415	18224	1.7857	2.43e-26	8.09e-27	7.82e-27
GOTERM_CC_DIRECT	extracellular space	301	10.4915	6.92e-21	SPON1, IL1RN, IGHV3-23, SERPINE1, ERFE, TSKU, ICAM1, CRHBP, LIPH, LGALS9, BRICD5, HABP2, IL15RA, CCBE1, IGHV3-30, SERPINF1, MTUS1, FLT3LG, HSPG2, CHIT1, BTC, ACE2, SFRP1, SERPING1, SPARCL1, EZR, CFB, EBI3, PLA2G6, C2, LYPD8, C3, HPX, FLRT3, SCGB1D2, APOH, PDGFD, SFN, CD14, PROM1, APOB, IGHA1, IGHA2, S100A11, SPTBN2, WNT10A, TNFSF14, IGHV3-13, LIF, GDF6, LYZ, CP, TPBGL, COL1A1, MOV10, TF, PPFIBP2,…	2445	1347	18224	1.66557	5.15e-18	1.03e-18	9.96e-19
GOTERM_CC_DIRECT	cell surface	119	4.14779	4.04e-08	CD86, EPO, HHIP, CD80, ITGA2B, PKD2L1, TNF, ICAM1, AMOT, TNN, PLAU, CLEC5A, PPFIA4, TMEM8B, EPHA4, SLC34A1, ANK3, UNC5D, HLA-F, PRLR, ACE2, SFRP1, TYROBP, MXRA8, ADAM8, CD226, CFTR, CSF1R, SDC2, C5AR1, SLC1A2, SLC1A3, LPAR2, HMMR, IQGAP2, LY9, DPP4, KLRK1, APOH, PROM1, NTSR1, SLAMF1, PROM2, NGFR, AMBP, ABCA7, L1CAM, GRIN2B, TF, LRFN5, PTPRC, LRFN1, CD28, PLXNB3, HLA-DRA, MELTF, HLA-DRB1, ADA, ROB…	2445	542	18224	1.63649	3.01e-05	3.35e-06	3.23e-06
GOTERM_CC_DIRECT	external side of plasma membrane	101	3.52039	6.89e-33	CD86, CD80, IGHV3-23, ITGA2B, TNF, ICAM1, AMOT, IGHG3, IGHG4, IGHG1, IGHG2, LAG3, SCNN1G, EMCN, CD8B, TFR2, CD8A, SCNN1B, CD226, SEMA7A, VTCN1, TNFRSF11A, CD79A, KLRK1, TRDC, ICOS, IGHA1, IGHA2, SLAMF1, GPIHBP1, CCR1, TNFRSF9, CXCL10, IL6, PTPRC, SELL, CD28, CD27, IL7R, HLA-DRB1, ADA, IGHM, CXCL9, STAB2, FASLG, CLEC14A, ITGAE, SLC2A4, TNFRSF13C, CD3E, SERPINA5, SPN, ADGRE1, FCGR3A, ITGAX, IGLC3, …	2445	213	18224	3.53433	5.13e-30	2.56e-30	2.48e-30
GOTERM_CC_DIRECT	apical plasma membrane	72	2.50959	2.59e-07	OXTR, AQP6, TCIRG1, PTH1R, AQP2, PLB1, SLC4A5, SLC22A12, SLC22A13, GJA1, SLCO2B1, CA4, PRKG2, MUC13, SLC22A11, SLC34A2, SLC34A1, ANXA13, SHROOM3, LMO7, CYBA, MUC3A, SCNN1G, CLDN4, SLC5A8, SCNN1B, SCNN1A, DPEP1, MAL, DSG2, RHCG, EZR, ATP6V0D2, CFTR, ATP6V1B1, ATP6V1A, UMOD, ATP1A1, SLC5A1, DPP4, P2RY6, MARVELD2, PODXL, EPCAM, ERBB2, ATP6V0A4, PROM1, CD300LG, GPIHBP1, PROM2, SPTBN2, SLC12A2, KL, SL…	2445	291	18224	1.84418	0.000193	1.93e-05	1.86e-05
GOTERM_CC_DIRECT	proteinaceous extracellular matrix	65	2.2656	2.17e-06	SPON1, ECM1, LAMC3, FGF1, HAPLN3, ADAMTSL1, COMP, MMP25, PODNL1, CHL1, TNN, COL10A1, TIMP3, EMILIN2, ADAMTS6, CCBE1, MMP7, VWF, MYOC, SFTPD, NPNT, MMP9, TGFBR3, MMP12, SFRP1, LOX, ENAM, COL4A4, COL8A2, COL6A3, SPARCL1, CHI3L1, MMP19, ZP3, FBN2, TNXA, COL11A1, NDNF, UMOD, HSD17B12, ADAMTS10, COCH, COL19A1, ADAMTS16, ADAMTS14, RELN, WNT11, FLRT3, GPC3, SPOCK1, SLIT2, PI3, WNT3, WNT10A, COL22A1, TFP…	2445	268	18224	1.80777	0.00161425	0.000115	0.000112

## Sheet: Raw data for figure 5c
Category	Term	Count	GenesRatio	PValue	Genes	List Total	Pop Hits	Pop Total	Fold Enrichment	Bonferroni	Benjamini	FDR
GOTERM_MF_DIRECT	calcium ion binding	135	4.70547	2.09e-05	DGKG, DGKA, PKD2L1, CELSR3, COMP, SCGN, CDH3, CDH1, ENPP2, HMCN1, PCDHAC2, ADGRE4P, HABP2, CCBE1, S100A2, ACTN2, S100A1, ANXA13, SYTL1, SYTL5, NPNT, HSPG2, RUNX1, MELK, MYL3, PADI3, SPARCL1, PADI2, ADAM8, S100A4, MASP1, PPEF1, ASTN2, S100A9, S100A8, PVALB, FBN2, NECAB1, PCDH10, CABP4, C2CD4A, ITPR2, UMOD, PCDH12, PCDH19, RASGRP4, SCUBE2, TRPM2, CRACR2B, SCIN, S100A14, S100A11, SYT9, ALOX15B, SYT7…	2247	717	16881	1.41452	0.0369704	0.00313923	0.00310794
GOTERM_MF_DIRECT	serine-type endopeptidase activity	95	3.31126	7.57e-22	PCSK1, IGHV3-23, IGHV4-34, HP, PRSS27, IGHV1-46, IGHV4-39, CTSS, IGLV2-8, IGHG3, IGHG4, IGHG1, IGHG2, IGKV1-16, IGKV1-17, PLAU, C1RL, IGLC3, CTSG, IGLC2, HABP2, IGHV3-30, MMP7, TPSG1, HGF, IGHV3-33, RHBDF2, F2, MMP9, F3, PRSS53, MMP12, F8, IGKV4-1, MMP19, ADAM8, MASP1, CFB, IGLV3-19, LTF, IGHV2-70, C1QB, COLEC11, C1QA, IGHV2-5, C1S, KLK1, TMPRSS6, C1R, TMPRSS4, HTRA4, IGHV4-59, KLK4, TMPRSS2, IGH…	2247	255	16881	2.79884	1.37e-18	6.84e-19	6.77e-19
GOTERM_MF_DIRECT	receptor binding	83	2.89299	2.08e-07	CD86, ITK, EDA, SERPINE1, ICAM3, FASLG, CXCL1, TNFSF13B, GJA1, PLXNC1, LBP, EPHB2, AMH, JAK3, IGFBP1, FGA, FGG, MATK, PLAUR, FLT3LG, TMC8, GFRA1, NRG2, HLA-F, F2, HLA-G, MTSS1, C1QL1, HCK, ZAP70, ADCYAP1, NCR3, TYROBP, CAT, BTK, LTA, ACOT2, PGR, LTB, GAS6, HCST, SLC27A2, ACOT4, ANGPTL1, SELPLG, LAMA2, IDUA, TXK, PLG, VTCN1, KNG1, DPP4, C3, SRPX2, TESPA1, MAP7, CHRNA10, TIGIT, HAO2, APOL2, TGFB2, …	2247	353	16881	1.76644	0.000376	6.27e-05	6.21e-05
GOTERM_MF_DIRECT	receptor activity	62	2.16103	5.53e-09	CD86, CHRM3, CNTNAP1, CSF3R, ITGB2, TREM2, TREM1, AMOT, ICAM1, IL18RAP, ITGAX, CD33, UNC13A, ATP6AP2, CD180, PLAUR, EDAR, CD200R1, NCR3, APLNR, TLR8, TNFRSF25, CD226, CD48, TLR7, TLR6, CLEC4E, TLR2, NLGN3, NRXN3, TACSTD2, TNFRSF11A, LILRA2, CSF2RA, AGER, KLRK1, CALCR, CXCR3, TIGIT, STRA6, SLAMF1, NGFR, CADM3, NLGN4X, P2RY11, CADM4, LRRN2, CD160, IL10RA, TNFRSF9, CRTAM, LILRB2, LILRB3, LILRB4, CD2…	2247	217	16881	2.14648	9.99e-06	3.33e-06	3.3e-06
GOTERM_MF_DIRECT	antigen binding	59	2.05647	5.41e-25	IGHM, IGHV3-23, IGHV4-34, IGHV1-46, IGHV4-39, JCHAIN, IGLV2-8, IGHG3, IGHG4, IGHG1, IGHG2, IGKV1-16, IGKV1-17, IGLC3, IGLC2, LAG3, IGHV3-30, IGHV3-33, HLA-G, IGHD, IGKV4-1, CD48, IGLV3-19, IGHV2-70, IGHV2-5, IGHV4-59, IGHV3-48, IGLV3-1, LILRA1, IGHV1-69, LILRA2, IGLV2-11, IGLV3-25, IGLV1-40, IGLV3-27, IGLV1-47, IGKC, IGLV6-57, IGLV2-14, IGLV3-21, IGLV1-44, IGKV3-15, TRDC, IGHA1, IGHA2, MICB, SLAM…	2247	103	16881	4.30338	9.76e-22	9.76e-22	9.66e-22
GOTERM_MF_DIRECT	carbohydrate binding	51	1.77762	3.03e-06	SIGLEC9, GALNT15, REG1B, REG1A, LGALSL, CLEC14A, CSAD, ASGR1, ASGR2, MRC2, CLEC5A, OLR1, LGALS9, CD33, FBXO2, SFTPD, CLEC4A, EMCN, LGALS12, CHI3L2, CHI3L1, CLEC4E, ZP3, CLEC4F, FREM1, CHODL, KLRB1, CLEC12A, CLECL1, CLEC3B, KLRK1, CLEC7A, NPTX2, SIGLEC16, MGAM, SIGLEC14, CD72, GALNT2, ATRNL1, SIGLEC11, GFPT2, SIGLEC10, CLEC2B, SELL, CNTN1, MAN2B1, CD69, SIGLEC1, SIGLEC8, SIGLEC7, CLEC2D	2247	196	16881	1.95483	0.00545481	0.000608	0.000602
GOTERM_MF_DIRECT	transmembrane signaling receptor activity	50	1.74277	8.13e-05	CD3G, CD3E, CD3D, ICAM1, SPN, MRC2, DNER, TNFRSF8, LAG3, NFAM1, EDAR, CLEC4A, FCAMR, CLDN4, TLR10, TLR7, TLR6, CD300C, TLR2, IGSF6, KLRB1, GIPR, NRXN3, NRXN2, LILRA1, TNFRSF11A, AGER, LRP8, CD79A, ERBB2, TRGC2, SLAMF1, GABRQ, NGFR, CD72, LILRB3, SORL1, MARCO, CD4, EVI2A, CD5, CD27, CD247, CD69, FCGR2B, SIGLEC8, FCGR2C, OR2A4, CLEC2D, LGR4	2247	214	16881	1.7553	0.136511	0.0112898	0.0111773
GOTERM_MF_DIRECT	calmodulin binding	43	1.49878	0.000494	CAMK2B, RYR1, RYR2, PNCK, PDE1C, RRAD, EPB41, PDE1A, RASGRF2, ADCY1, PLA2G6, IQGAP2, IQGAP3, TTN, ADD2, RGS2, PHKG1, MAP2, RGS1, KCNN3, KCNN4, SPTBN1, USP6, UNC13A, ARPP21, MYO10, NOS2, SPHK1, ATP2B2, SYT7, ENKUR, ASPM, PCP4, CFAP221, MYH3, MYO15A, KCNQ1, ITPKA, MYH8, MAP6D1, SNTB1, MYO1F, MYO1G	2247	189	16881	1.70923	0.590014	0.0445706	0.0441264
GOTERM_MF_DIRECT	heparin binding	42	1.46392	2.02e-05	TENM1, CXCL6, CHRD, NDNF, HSD17B12, CXCL13, FGF1, AGER, THBS4, KNG1, THBS3, SERPINA5, COMP, CLEC3B, FGF9, GPNMB, MDK, APOH, LIPH, CTSG, SLIT2, APOB, PF4V1, PLA2G2D, MMP7, COL25A1, PTCH1, APLP1, F11, BMP7, TPBGL, TGFBR3, BMP4, CXCL10, SFRP1, CXCL11, SELL, COL5A1, ANGPTL3, SAA1, FGF12, LTF	2247	160	16881	1.97208	0.0358599	0.00313923	0.00310794
GOTERM_MF_DIRECT	cytokine activity	41	1.42907	0.000412	IL1RN, CXCL9, CSF1, EBI3, SECTM1, FASLG, TNF, TNFSF13B, CCL4, FAM3B, IL10, IL32, CMTM7, TGFB2, TNFSF14, CD70, CMTM4, LIF, OSM, FLT3LG, C10ORF99, IL16, GDF6, BMP7, BMP6, BMP5, INHBE, BMP4, GREM1, KITLG, IL6, BMP1, CD40LG, IFNG, IL23A, IL1B, LTA, TNFSF9, TNFSF8, LTB, SCG2	2247	176	16881	1.75011	0.524754	0.039635	0.03924

## Sheet: Raw data for figure 5d
Category	Term	Count	GenesRatio	PValue	Genes	List Total	Pop Hits	Pop Total	Fold Enrichment	Bonferroni	Benjamini	FDR
KEGG_PATHWAY	Cytokine-cytokine receptor interaction	86	2.99756	6.63e-16	CXCL6, CXCL9, CSF3R, EDA, CXCL8, CSF1, EPO, CCL4L2, FASLG, CXCL1, TNFRSF13C, CXCL13, CXCL3, CXCL14, TNF, CXCL2, CXCL5, TNFSF13B, GHR, IL18RAP, TNFRSF8, CCR7, AMH, CCR5, CCR4, PF4V1, CCR2, IL10, IL15RA, IL1R2, TNFRSF18, LIFR, PRLR, TGFBR2, EDAR, IFNG, IL23A, IL1B, XCL2, LTA, XCL1, TNFRSF25, LTB, CSF1R, IL20RB, CXCR6, TNFRSF11A, IL2RG, CSF2RA, CXCR1, CXCR3, CCL5, CCL4, IL21R, CCL3, CCL19, IL12RB1, …	1009	243	6879	2.41283	1.87e-13	9.29e-14	7.96e-14
KEGG_PATHWAY	Pathways in cancer	80	2.78843	0.00150521	SPI1, CSF3R, CXCL8, LAMC3, HHIP, ITGA2B, FASLG, FGF1, IGF1R, EDNRB, MECOM, FGF9, CCND1, CDH1, RASSF5, BDKRB2, RAC2, BDKRB1, PRKCB, HGF, ITGA2, FLT3LG, TRAF1, MMP9, TGFBR2, RUNX1, PLCB4, CCNE1, COL4A4, TRAF5, KIT, AGTR1, RARB, BIRC5, ARHGEF1, ITGA6, PLCB2, SOS2, BIRC3, CEBPA, CSF1R, LAMA2, EPAS1, TCF7, PTGER3, LPAR2, PIK3R2, ADCY1, CSF2RA, ADCY7, FOXO1, RASGRP4, PIK3R5, WNT11, GNA11, ERBB2, PLCG2,…	1009	393	6879	1.38782	0.34412	0.0135955	0.0116533
KEGG_PATHWAY	Neuroactive ligand-receptor interaction	59	2.05647	0.00245257	GABRB3, GABRB2, CHRM3, OXTR, THRB, GRIK5, GRIK3, GRIK4, PTH1R, LTB4R, GHR, CYSLTR2, EDNRB, GRM8, C3AR1, BDKRB2, BDKRB1, CTSG, PTGDR, AVPR1B, GPR35, AVPR1A, TACR1, SSTR1, F2, PRLR, LTB4R2, AGTR1, APLNR, CALCRL, GIPR, C5AR1, PTAFR, PTGER3, FPR1, OPRL1, LPAR2, FPR3, PLG, FPR2, P2RY6, CALCR, GALR1, S1PR1, CHRNA10, GABRE, NTSR1, GABRQ, GABRP, P2RY10, GABBR1, P2RY11, GZMA, GCGR, GRIN2B, GRIN2D, MC1R, P…	1009	277	6879	1.45213	0.4972	0.0196206	0.0168176
KEGG_PATHWAY	Cell adhesion molecules (CAMs)	58	2.02161	5.9e-14	CD86, CNTNAP1, ITGAM, CD80, ITGB2, LRRC4, ICAM3, ITGAL, ICAM1, SPN, CDH3, CDH1, CTLA4, HLA-DOA, HLA-DOB, HLA-DPA1, HLA-F, HLA-G, CLDN4, CD8B, CLDN15, CD8A, CLDN8, CLDN19, CD226, ITGA6, CLDN16, NLGN3, SELPLG, SDC2, NRXN3, NRXN2, VTCN1, HLA-DMA, HLA-DMB, ICOS, TIGIT, HLA-DQA2, HLA-DQA1, NTNG2, CADM3, NLGN4X, L1CAM, CD2, CD4, OCLN, PTPRC, CD40LG, SELL, CD6, HLA-DPB1, CD28, CNTN1, HLA-DRA, PDCD1, SIG…	1009	142	6879	2.78467	1.65e-11	4.13e-12	3.54e-12
KEGG_PATHWAY	Phagosome	58	2.02161	9.29e-13	ITGAM, NCF1, NCF2, NCF4, ITGB2, TCIRG1, CTSS, SEC61A2, COMP, MRC2, FCGR3A, FCGR3B, TUBB3, OLR1, HLA-DOA, HLA-DOB, HLA-DPA1, ITGA2, SFTPD, CYBA, HLA-F, HLA-G, TUBB2B, TLR6, RAB7B, ATP6V0D2, ATP6V1B1, TLR2, COLEC12, ATP6V1A, COLEC11, C1R, CORO1A, THBS4, THBS3, C3, TUBA3E, HLA-DMA, TUBA3D, HLA-DMB, CLEC7A, ATP6V0A4, CD14, ATP6V1G3, FCGR1A, HLA-DQA2, ATP6V1D, HLA-DQA1, ATP6V1C2, MSR1, TUBB4A, MARCO, …	1009	150	6879	2.63615	2.6e-10	5.2e-11	4.46e-11
KEGG_PATHWAY	HTLV-I infection	55	1.91704	0.00241715	SPI1, ITGB2, BUB1B, CD3G, TNFRSF13C, CD3E, ITGAL, CD3D, TNF, ICAM1, CDC20, PTTG1, CCND1, CHEK2, MYB, HLA-DOA, JAK3, HLA-DOB, HLA-DPA1, IL15RA, IL1R2, HLA-F, HLA-G, TGFBR2, KAT2A, LCK, LTA, SLC25A5, SLC25A4, GPS2, PIK3R2, ADCY1, IL2RG, ADCY7, PIK3R5, HLA-DMA, HLA-DMB, WNT11, E2F2, HLA-DQA2, HLA-DQA1, WNT3, EGR1, TGFB2, WNT10A, FZD2, CDKN2A, FZD7, NFKB2, IL6, IL2RA, IL2RB, HLA-DPB1, HLA-DRA, HLA-DR…	1009	254	6879	1.47626	0.492177	0.0196206	0.0168176
KEGG_PATHWAY	Tuberculosis	52	1.81248	6.86e-07	CIITA, ITGAM, ITGB2, TCIRG1, LSP1, TNF, CTSS, MRC2, FCGR3A, FCGR3B, ITGAX, LBP, HLA-DOA, HLA-DOB, HLA-DPA1, IL10, FCER1G, CR1, SPHK1, IFNG, IL23A, IL1B, TLR6, CLEC4E, ATP6V0D2, TLR2, CAMK2B, CEBPB, NOD2, CORO1A, C3, HLA-DMA, HLA-DMB, CLEC7A, ATP6V0A4, CD14, FCGR1A, HLA-DQA2, HLA-DQA1, CD74, TGFB2, NOS2, IL10RA, CARD9, IL6, FCGR2A, HLA-DPB1, HLA-DRA, CYCS, FCGR2B, FCGR2C, HLA-DRB1	1009	177	6879	2.00292	0.000192	1.37e-05	1.18e-05
KEGG_PATHWAY	Chemokine signaling pathway	49	1.70791	3.85e-05	CXCL6, ITK, CXCL9, CXCL8, NCF1, CCL4L2, CXCL1, CXCL13, CXCL3, CXCL14, CXCL2, CXCL5, RAC2, CCR7, CCR5, JAK3, CCR4, PF4V1, CCR2, VAV1, FGR, HCK, PLCB4, XCL2, XCL1, DOCK2, PLCB2, SOS2, WAS, PIK3R2, CXCR6, ADCY1, ADCY7, PIK3R5, CXCR1, CXCR3, CCL5, CCL4, CCL3, CCL19, CCL18, CCR1, XCR1, CCL22, CCL20, STAT2, GNG11, CXCL10, CXCL11	1009	186	6879	1.79605	0.0107177	0.000539	0.000462
KEGG_PATHWAY	Rheumatoid arthritis	45	1.56849	3.38e-15	ATP6V1A, CD86, CXCL6, FLT1, CXCL8, CSF1, CD80, ITGB2, TCIRG1, TNFRSF11A, ITGAL, TNF, CXCL5, TNFSF13B, ICAM1, HLA-DMA, HLA-DMB, CCL5, CCL3, CTLA4, ATP6V0A4, ATP6V1G3, HLA-DOA, HLA-DOB, HLA-DQA2, ATP6V1D, HLA-DQA1, ATP6V1C2, HLA-DPA1, TGFB2, ANGPT1, CCL20, IL6, IFNG, IL23A, IL1B, HLA-DPB1, CD28, HLA-DRA, LTB, TEK, ATP6V0D2, HLA-DRB1, ATP6V1B1, TLR2	1009	88	6879	3.48629	9.33e-13	3.16e-13	2.71e-13
KEGG_PATHWAY	Osteoclast differentiation	44	1.53364	9.83e-08	LILRA6, CSF1R, SPI1, CSF1, NCF1, NCF2, NCF4, SIRPG, TREM2, PIK3R2, LILRA1, TNFRSF11A, LILRA2, TNF, SIRPB1, PIK3R5, LILRA5, FCGR3A, CALCR, FCGR3B, PLCG2, FCGR1A, TGFB2, STAT2, CYBB, LILRB1, CYBA, LILRB2, LILRB3, LILRB4, TGFBR2, NFKB2, OSCAR, TYROBP, FCGR2A, IFNG, LCK, IL1B, BTK, FOSB, LCP2, FCGR2B, FCGR2C, IRF9	1009	131	6879	2.28989	2.75e-05	2.12e-06	1.82e-06

## Sheet: Raw data for figure 5e
Tag	baseMean	log2FoldChange	padj
ENSG00000000938	1142.73	0.816789	1.45295e-36
ENSG00000004948	393.547	-0.60664	0.000672005
ENSG00000005844	2622.06	0.910337	7.43707e-26
ENSG00000007171	276.325	-0.835049	2.14729e-12
ENSG00000008517	15981.4	0.543457	8.53729e-10
ENSG00000010310	71.7392	1.01809	7.80974e-14
ENSG00000010319	1689.25	-0.504224	8.395e-06
ENSG00000010610	6075.96	0.64215	7.44824e-20
ENSG00000010671	650.329	0.752485	1.37752e-27
ENSG00000011422	1426.33	0.941522	4.36487e-22
ENSG00000011600	5127.89	0.827178	4.30837e-26
ENSG00000012223	2670.73	0.913763	2.15136e-05
ENSG00000018280	802.191	1.6774	2.52696e-92
ENSG00000019169	319.718	1.87249	7.25673e-31
ENSG00000019582	260626	0.672452	8.91347e-18
ENSG00000019991	1325.45	0.892743	1.77818e-12
ENSG00000025708	6411.41	0.837855	1.02596e-25
ENSG00000038945	3712.88	0.640005	1.59132e-11
ENSG00000039068	6695.32	-0.674435	4.72287e-11
ENSG00000043462	3127.06	0.577418	8.1741e-19
ENSG00000049130	2356.93	-0.893411	1.79003e-23
ENSG00000049249	569.355	1.08258	3.12413e-13
ENSG00000050628	4741.25	-1.16264	1.53732e-13
ENSG00000064300	2006.64	-0.690715	8.05316e-10
ENSG00000064989	6995.76	-0.605011	1.69187e-11
ENSG00000069399	2599.05	0.56286	2.77214e-12
ENSG00000069702	2634.48	-0.524976	7.89339e-16
ENSG00000072694	632.8	0.990928	2.75027e-23
ENSG00000074966	154.821	0.523436	8.40099e-09
ENSG00000075213	187.147	0.803528	5.60624e-09
ENSG00000077092	1046.04	-0.57897	6.24258e-17
ENSG00000077264	181.763	0.511443	0.000180855
ENSG00000081041	680.923	1.21641	5.17141e-17
ENSG00000081237	5064.66	0.675996	3.51268e-14
ENSG00000081985	267.956	0.671687	0.000966869
ENSG00000082175	324.07	-0.985538	1.0002e-15
ENSG00000087494	2901.79	0.536178	0.0133895
ENSG00000089685	487.714	0.831814	2.48869e-15
ENSG00000090339	6392.62	0.506431	8.95796e-11
ENSG00000090382	11467.3	0.693619	6.17119e-09
ENSG00000090554	139.859	0.581776	9.48318e-18
ENSG00000091583	95.0929	0.936306	1.6119e-05
ENSG00000092969	475.68	-0.504714	1.38037e-07
ENSG00000096996	422.35	0.906094	5.38465e-28
ENSG00000099985	238.401	1.06367	1.47943e-17
ENSG00000100298	115.605	1.00655	1.43382e-27
ENSG00000100351	234.311	0.705965	2.4221e-19
ENSG00000100385	1677.22	0.782405	2.82257e-19
ENSG00000100448	65.8538	-0.627388	0.000235813
ENSG00000100453	371.327	0.729288	5.52925e-13
ENSG00000100485	3094.89	-0.546251	1.93336e-34
ENSG00000100979	7720.32	1.12388	4.13688e-16
ENSG00000100985	1546.88	1.60553	2.44814e-22
ENSG00000101144	60.2191	-1.66164	2.22394e-12
ENSG00000101336	1512.92	0.705951	2.92226e-24
ENSG00000101443	3733.1	-0.597317	0.000590496
ENSG00000101916	431.999	0.836012	1.14079e-14
ENSG00000102245	111.105	0.718648	8.33069e-14
ENSG00000102524	1010.83	0.829653	4.13568e-17
ENSG00000102678	82.6632	-3.40303	3.78282e-44
ENSG00000102755	31846.1	-0.505467	2.71283e-08
ENSG00000102962	115.145	0.585884	6.72182e-07
ENSG00000103522	350.829	0.845032	2.05778e-17
ENSG00000103569	847.689	1.14452	4.7383e-10
ENSG00000104213	243.294	1.31382	2.74423e-21
ENSG00000104899	58.3995	1.52258	4.27887e-22
ENSG00000105246	364.608	0.935251	3.583e-28
ENSG00000105369	345.539	1.77031	3.86559e-27
ENSG00000105647	57.6433	0.529219	1.06819e-10
ENSG00000105697	102.021	1.96747	2.9114e-42
ENSG00000106327	177.942	0.669014	8.90643e-05
ENSG00000106952	283.099	0.601777	7.79695e-13
ENSG00000107968	610.127	0.796612	2.09076e-34
ENSG00000109272	96.1833	1.00194	4.6106e-09
ENSG00000110324	3141.59	0.89773	7.27713e-30
ENSG00000110492	3121.84	0.813718	2.81746e-09
ENSG00000110944	51.2597	0.970787	2.68156e-43
ENSG00000111537	52.1171	1.56485	6.44329e-22
ENSG00000111679	3034.12	0.618843	1.74457e-36
ENSG00000112175	75.4307	-1.0049	1.27693e-05
ENSG00000112333	110.157	-0.851022	0.000589811
ENSG00000112902	3769.48	-0.518223	2.93738e-12
ENSG00000112964	1198.44	-0.88815	4.24614e-17
ENSG00000113263	555.375	0.85381	3.85386e-20
ENSG00000113389	14416.2	-0.934022	1.17573e-11
ENSG00000113494	1135.84	-1.51044	2.39463e-24
ENSG00000113578	443.207	-1.01287	3.73908e-18
ENSG00000113594	5781.71	-0.690223	3.6841e-17
ENSG00000113889	255.21	-3.47761	6.40758e-41
ENSG00000114013	1064.73	0.791906	2.26834e-23
ENSG00000114279	291.234	-0.961478	1.77373e-24
ENSG00000115009	1434.71	1.10958	1.48872e-09
ENSG00000115085	533.058	1.20743	3.7447e-39
ENSG00000115353	91.6239	-0.571571	2.11516e-05
ENSG00000115386	3439.22	0.675548	0.00458416
ENSG00000115523	762.878	0.547939	1.47509e-07
ENSG00000115590	904.469	1.41973	1.02275e-15
ENSG00000115607	113.718	0.662043	3.53299e-13
ENSG00000115718	183.27	-0.996202	3.12282e-09
ENSG00000116194	226.3	-1.24551	1.03244e-14
ENSG00000117091	1419.81	0.736353	4.75687e-18
ENSG00000117560	172.533	1.06538	1.29627e-19
ENSG00000119535	1196.05	1.31574	1.36517e-64
ENSG00000120156	2299.68	-0.631961	1.12305e-11
ENSG00000120949	67.0087	0.674075	2.25627e-19
ENSG00000121691	9895.19	-0.58678	2.05445e-18
ENSG00000122133	117.348	0.869087	0.0139115
ENSG00000122223	173.729	0.77432	6.68729e-21
ENSG00000122861	2722.02	0.567891	4.84889e-08
ENSG00000123358	10381	-0.678638	3.71327e-06
ENSG00000124102	92.2843	2.7502	6.42041e-34
ENSG00000124875	343.084	1.48819	1.24144e-11
ENSG00000125255	1190.24	-1.2098	4.13352e-10
ENSG00000125257	4255.84	-0.528847	2.42176e-10
ENSG00000125347	5262.85	0.513986	5.69449e-12
ENSG00000125378	751.733	-0.661518	2.36009e-09
ENSG00000125510	170.057	0.531742	1.26284e-17
ENSG00000125538	383.351	0.791963	4.29709e-13
ENSG00000125657	592.968	0.495571	1.05344e-05
ENSG00000125726	3326.68	0.71175	8.92842e-06
ENSG00000125730	114296	1.18291	3.53136e-24
ENSG00000125735	440.343	2.70842	4.29112e-135
ENSG00000126264	361.837	0.813923	6.81177e-17
ENSG00000126353	233.562	0.803803	2.43704e-14
ENSG00000127241	3021.04	-0.572576	2.64501e-06
ENSG00000127578	221.409	0.560464	4.01307e-05
ENSG00000128052	14932.1	-0.731529	3.74126e-14
ENSG00000128340	2531.32	0.912209	1.41993e-26
ENSG00000128342	2165.47	1.07325	2.06999e-16
ENSG00000128383	60.8453	0.743359	6.12119e-12
ENSG00000128604	1367.3	0.504287	5.04988e-16
ENSG00000129682	520.907	-0.723882	2.76624e-15
ENSG00000129988	2758.05	3.80546	5.20846e-44
ENSG00000130427	612.897	0.78703	0.00388332
ENSG00000132693	98.0567	2.54318	1.15845e-23
ENSG00000132855	615.229	0.610826	0.00504216
ENSG00000133063	960.358	0.808272	0.00027375
ENSG00000133116	5260.48	-0.77329	1.14153e-11
ENSG00000133661	88.7655	-0.511926	1.32001e-08
ENSG00000134339	635.666	3.85809	8.86976e-47
ENSG00000134460	293.945	1.36765	1.10973e-26
ENSG00000134470	1222.19	0.510842	5.43745e-14
ENSG00000134817	4293.52	-0.513164	4.73019e-06
ENSG00000135114	647.514	0.613443	5.56583e-10
ENSG00000136011	59.6871	0.788821	1.38106e-09
ENSG00000136040	1929.19	0.557549	5.94034e-12
ENSG00000136160	10734.6	-0.860978	2.24737e-17
ENSG00000136244	481.713	2.29177	5.697e-33
ENSG00000136634	56.3444	0.600418	1.44912e-07
ENSG00000136689	196.318	0.966244	5.25826e-15
ENSG00000137101	464.898	1.25604	3.74636e-45
ENSG00000137462	1745.37	0.842365	3.7173e-31
ENSG00000137558	117.325	0.687654	0.000822974
ENSG00000137872	607.609	-1.01195	4.4131e-24
ENSG00000138623	437.529	0.748612	5.89359e-18
ENSG00000138696	271.885	-2.11435	6.21758e-22
ENSG00000138755	5052.12	0.934474	1.27908e-11
ENSG00000138798	578.196	-1.56453	3.31678e-20
ENSG00000139269	215.911	1.71839	4.52784e-22
ENSG00000139636	1904.06	0.51212	3.32346e-20
ENSG00000139874	299.563	-0.592575	1.0988e-05
ENSG00000140009	71.5556	0.508756	1.29271e-05
ENSG00000140443	6757.76	-0.515235	4.36587e-17
ENSG00000141506	1090.68	0.71638	2.49539e-22
ENSG00000141574	1202.67	0.615319	3.55619e-11
ENSG00000141655	271.26	0.807896	1.52054e-16
ENSG00000141968	868.818	0.88383	6.38022e-33
ENSG00000142677	429.14	0.818311	3.91615e-11
ENSG00000142765	328.876	0.822439	6.16931e-13
ENSG00000143184	80.4085	0.905602	4.99907e-14
ENSG00000143185	65.0641	0.925838	5.21956e-16
ENSG00000143320	285.633	1.01133	2.37741e-08
ENSG00000143365	3589.92	-0.496378	1.48107e-09
ENSG00000143546	633.441	0.763475	4.97428e-11
ENSG00000144730	1091.27	-0.98695	1.42818e-28
ENSG00000144802	1462.29	1.1339	3.60931e-24
ENSG00000144891	844.206	-0.848561	9.26238e-09
ENSG00000145147	1024.29	-1.32656	1.14552e-19
ENSG00000145824	30660.1	0.626449	4.91514e-06
ENSG00000147168	2225.72	0.997898	1.0796e-24
ENSG00000147437	126.063	1.00911	2.56931e-21
ENSG00000148346	94.2758	-0.976075	1.49299e-05
ENSG00000151090	810.309	-1.04706	3.07821e-30
ENSG00000151623	1019.45	-1.22763	9.94144e-39
ENSG00000152207	1539.73	0.879848	1.72581e-05
ENSG00000153162	520.053	-0.511351	7.55811e-08
ENSG00000153551	954.317	0.508114	4.89416e-18
ENSG00000153563	2317.95	1.01012	7.83645e-14
ENSG00000153993	542.51	-1.14821	1.14463e-11
ENSG00000154134	401.83	0.882234	9.44708e-20
ENSG00000154188	937.301	-0.911951	8.67744e-20
ENSG00000156234	416.352	1.65545	1.20497e-18
ENSG00000156466	954.056	-0.698534	5.17354e-07
ENSG00000157005	1072.37	-1.74544	8.28613e-10
ENSG00000158164	60.9922	-0.77009	4.26607e-07
ENSG00000158270	512.322	-0.623543	0.000173434
ENSG00000158458	123.525	-1.11242	1.42561e-20
ENSG00000158869	2978.23	0.909471	3.66812e-32
ENSG00000159958	73.6432	1.06975	1.5968e-17
ENSG00000160255	9395.48	0.775945	2.04959e-23
ENSG00000160307	96.1078	0.742688	9.06518e-10
ENSG00000160654	460.35	0.828768	2.39129e-14
ENSG00000160678	4473.61	0.83662	6.4814e-07
ENSG00000160791	1222.25	0.914099	1.29318e-17
ENSG00000160801	1290.08	-0.797094	4.39315e-10
ENSG00000162444	1797.95	-0.506661	4.83435e-06
ENSG00000162747	152.615	0.987184	2.31021e-12
ENSG00000163131	10014.4	0.594738	1.81412e-12
ENSG00000163191	17471.2	0.675125	5.86121e-18
ENSG00000163220	1326.06	0.627978	2.68453e-08
ENSG00000163464	60.3408	0.525611	3.08218e-05
ENSG00000163513	17078.7	-0.53533	1.16473e-14
ENSG00000163599	107.017	1.31767	7.89147e-27
ENSG00000163600	105.17	1.02798	3.12483e-17
ENSG00000163661	112.082	0.91575	4.0038e-10
ENSG00000163701	256.212	-0.593587	1.58772e-09
ENSG00000163734	69.9943	1.32665	1.84882e-23
ENSG00000163735	736.75	2.42282	1.51032e-24
ENSG00000163739	572.291	1.94353	3.18763e-30
ENSG00000163794	61.3616	0.786706	4.43124e-14
ENSG00000163823	1033.11	0.583944	5.00011e-09
ENSG00000164283	15876.9	-0.497375	7.71013e-07
ENSG00000164344	268.806	0.495704	5.88991e-05
ENSG00000164406	215.235	0.537831	1.27095e-05
ENSG00000164825	5082.29	-1.37935	1.88983e-15
ENSG00000164850	1840.05	-0.599376	1.14449e-08
ENSG00000165168	5235.45	0.662711	2.54292e-10
ENSG00000166148	1181.94	-1.41918	4.42676e-22
ENSG00000166501	804.306	0.596766	2.90453e-11
ENSG00000166923	309.014	1.09206	1.40757e-07
ENSG00000167207	298.993	1.23613	2.84697e-43
ENSG00000167286	647.35	0.995316	1.77585e-18
ENSG00000168229	100.997	0.715467	7.70519e-17
ENSG00000168487	3382.45	0.600578	5.16093e-18
ENSG00000168685	1784.68	0.705231	6.24209e-11
ENSG00000168918	3147.7	0.556538	1.43299e-20
ENSG00000169245	2285.05	0.562355	3.38195e-05
ENSG00000169248	533.853	0.56454	8.04052e-05
ENSG00000169385	89.4407	1.42852	7.3779e-40
ENSG00000169403	1423.32	0.576686	8.82121e-11
ENSG00000169429	711.346	1.5063	9.09622e-19
ENSG00000169439	10700.6	-0.541063	9.26252e-16
ENSG00000170231	1411.4	0.965818	1.79078e-10
ENSG00000170458	6962.19	0.668755	8.15502e-15
ENSG00000170962	5738.81	-0.792615	1.13185e-18
ENSG00000170989	5683.4	-0.545824	2.21556e-10
ENSG00000171049	86.6021	0.996546	1.01593e-15
ENSG00000171051	817.693	0.940436	4.22716e-19
ENSG00000171560	2020.42	1.63891	1.61868e-09
ENSG00000171860	1533.35	0.581422	2.24566e-12
ENSG00000171951	491.8	0.907157	1.55782e-07
ENSG00000172116	446.471	1.03285	9.7083e-14
ENSG00000172183	914.066	0.697179	3.68838e-19
ENSG00000172215	435.581	0.900697	1.13635e-18
ENSG00000172349	1502.61	0.520419	3.21113e-14
ENSG00000172724	320.607	0.954285	6.25961e-06
ENSG00000173110	336.049	0.746948	1.36588e-21
ENSG00000173391	1326.29	0.975254	5.8158e-21
ENSG00000173432	3132.95	4.27942	1.74104e-57
ENSG00000173578	165.3	0.844021	1.55377e-09
ENSG00000174564	1585.76	1.30477	2.20429e-09
ENSG00000174738	2352.28	-0.634396	1.85866e-18
ENSG00000174808	185.484	-0.515311	1.57113e-06
ENSG00000175426	74.2706	0.856323	1.72111e-09
ENSG00000175745	2094.97	-0.636075	1.08723e-08
ENSG00000176919	62.5309	0.9748	7.92223e-12
ENSG00000178562	303.186	0.718424	2.08349e-13
ENSG00000179583	2675.64	0.836484	2.78302e-25
ENSG00000180914	181.309	0.604259	3.3122e-06
ENSG00000182578	6775.32	0.706233	3.96389e-19
ENSG00000182866	933.257	0.851709	1.51859e-19
ENSG00000183486	917.643	0.630109	2.32751e-18
ENSG00000183723	3456.02	-0.800819	1.4319e-20
ENSG00000183813	179.355	0.721687	1.03237e-10
ENSG00000183844	65.7204	-1.33216	2.08936e-14
ENSG00000183918	298.57	0.882885	1.35564e-15
ENSG00000184371	4497.7	0.501615	1.39022e-15
ENSG00000185008	190.407	-0.817715	5.43874e-11
ENSG00000185507	1674.46	0.681322	2.3301e-16
ENSG00000186810	363.198	1.10747	2.61043e-20
ENSG00000186868	5009.65	-0.869006	1.865e-13
ENSG00000186891	94.4397	1.14064	3.24648e-25
ENSG00000187045	56.379	1.12851	2.26377e-12
ENSG00000188257	73.4588	3.00174	4.89361e-30
ENSG00000188389	318.669	1.50973	4.32337e-26
ENSG00000189143	5889.36	-0.524588	7.20196e-08
ENSG00000189334	195.969	-0.571799	1.26044e-05
ENSG00000196126	47560.9	0.543996	1.62281e-12
ENSG00000196188	234.576	1.97877	1.5738e-23
ENSG00000196189	1068.03	0.550228	1.35604e-13
ENSG00000196482	754.13	-1.36565	2.69194e-21
ENSG00000196664	827.061	0.624701	5.06979e-09
ENSG00000196735	16421	0.720643	3.2204e-14
ENSG00000196754	307.995	-0.723436	4.03669e-07
ENSG00000197405	1608.03	0.717939	2.4826e-19
ENSG00000197943	2893.19	-1.04026	3.12974e-27
ENSG00000198049	230.458	-0.639536	2.10464e-05
ENSG00000198223	791.423	0.832188	9.40535e-29
ENSG00000198246	646.097	0.514029	1.94377e-13
ENSG00000198286	1097.21	1.19946	3.48547e-28
ENSG00000198753	204.075	1.65606	6.17179e-37
ENSG00000198821	702.06	0.740544	1.38075e-18
ENSG00000198851	1836.18	0.987905	4.67217e-20
ENSG00000203747	8920.13	0.901364	3.32543e-22
ENSG00000204252	5097.71	0.512844	4.54991e-07
ENSG00000204257	8434.86	0.519289	2.23231e-14
ENSG00000204287	83565.1	0.536989	2.12895e-11
ENSG00000204305	377.197	1.02531	5.21552e-26
ENSG00000204475	51.2715	0.615013	8.81845e-13
ENSG00000204516	376.525	0.566133	2.83113e-21
ENSG00000204577	227.339	1.16039	1.55747e-56
ENSG00000204632	2473.04	0.653104	1.88556e-05
ENSG00000204642	9314.74	0.51152	3.09903e-12
ENSG00000204837	52.3302	-0.595875	3.55148e-08
ENSG00000205213	5409.72	-0.627225	8.94783e-19
ENSG00000211592	39579.5	1.96145	3.39996e-24
ENSG00000211598	2502.2	2.00148	1.05606e-26
ENSG00000211625	91.7996	2.30498	6.42041e-34
ENSG00000211637	324.546	2.48784	1.13991e-40
ENSG00000211638	317.097	1.9819	8.34826e-22
ENSG00000211639	75.434	2.47923	4.48758e-26
ENSG00000211640	622.918	1.97394	8.25595e-23
ENSG00000211642	130.018	1.78814	4.68841e-15
ENSG00000211644	1177.75	2.43392	2.08775e-38
ENSG00000211648	821.412	2.00721	3.06385e-23
ENSG00000211649	205.208	2.42336	4.12258e-35
ENSG00000211650	78.8412	1.6986	4.26873e-18
ENSG00000211651	1206.91	2.75081	9.11127e-45
ENSG00000211652	134.637	2.12194	1.49848e-28
ENSG00000211653	1379.85	1.57687	2.54377e-15
ENSG00000211655	62.7895	1.92399	8.3843e-20
ENSG00000211658	76.6642	1.97511	1.88904e-20
ENSG00000211659	659.446	1.5843	1.21091e-16
ENSG00000211660	1549.51	1.82185	7.16544e-20
ENSG00000211662	1370.04	2.131	3.89314e-26
ENSG00000211663	1217.31	2.33663	2.37479e-31
ENSG00000211664	66.3474	1.36938	3.3621e-11
ENSG00000211666	1715.25	1.76972	7.61547e-21
ENSG00000211668	855.916	1.95497	3.62043e-25
ENSG00000211669	375.051	2.52546	3.00391e-35
ENSG00000211670	172.805	2.6017	7.35731e-36
ENSG00000211673	526.228	1.76614	2.68234e-18
ENSG00000211677	4399.6	1.86375	2.98888e-24
ENSG00000211679	2564.21	1.95078	5.92482e-26
ENSG00000211685	144.118	2.65863	2.93333e-29
ENSG00000211697	55.9196	0.699993	1.27747e-07
ENSG00000211746	66.8475	0.665194	3.83598e-06
ENSG00000211747	73.9202	0.897141	4.91854e-13
ENSG00000211751	54.7642	0.948029	1.84239e-19
ENSG00000211753	532.957	1.07407	8.68849e-21
ENSG00000211772	1751.93	1.08536	6.5229e-21
ENSG00000211829	168.878	0.628814	4.82173e-11
ENSG00000211890	3766.93	1.93242	4.28575e-26
ENSG00000211892	3161.92	2.05583	4.26899e-22
ENSG00000211893	12389.5	1.8108	6.02583e-22
ENSG00000211895	25602.6	1.79531	4.64104e-24
ENSG00000211896	66761	1.62725	2.57249e-15
ENSG00000211897	10134.4	2.22549	3.64713e-29
ENSG00000211898	519.78	1.27279	2.25313e-10
ENSG00000211899	10597.9	2.29417	4.32421e-37
ENSG00000211934	429.507	1.73986	3.15326e-17
ENSG00000211937	72.2588	1.68689	3.85837e-16
ENSG00000211941	399.909	1.82733	6.23913e-21
ENSG00000211942	90.4526	1.86929	1.02255e-20
ENSG00000211943	652.059	1.35524	1.47675e-12
ENSG00000211945	967.616	2.02586	1.49962e-23
ENSG00000211947	577.1	2.13664	1.45324e-26
ENSG00000211949	1588.11	2.23015	8.34849e-32
ENSG00000211950	330.583	1.88518	5.53822e-18
ENSG00000211951	122.584	2.0628	3.29424e-21
ENSG00000211952	69.4181	2.18777	3.66004e-31
ENSG00000211955	371.623	2.23064	1.34456e-30
ENSG00000211956	502.095	2.14443	1.72892e-28
ENSG00000211959	1025.2	2.00589	3.45496e-22
ENSG00000211962	516.84	2.31798	2.59423e-32
ENSG00000211964	178.247	1.6482	9.41916e-15
ENSG00000211965	339.587	2.18583	7.83211e-29
ENSG00000211966	1062.62	2.19379	3.78838e-29
ENSG00000211967	205.421	1.90206	4.06015e-21
ENSG00000211970	74.9751	1.74286	1.82515e-15
ENSG00000211972	93.2624	2.01946	4.69762e-23
ENSG00000211973	214.145	2.79925	2.35254e-35
ENSG00000211976	135.596	1.93479	5.4216e-24
ENSG00000213658	68.4011	1.38666	6.57356e-30
ENSG00000213809	54.1804	1.51197	1.41207e-31
ENSG00000213903	776.032	0.723321	3.71007e-17
ENSG00000213906	143.247	0.629939	1.64111e-13
ENSG00000213928	398.999	0.919615	3.58743e-23
ENSG00000215644	58.0961	-3.34789	4.36073e-28
ENSG00000215788	542.472	1.04739	8.78261e-26
ENSG00000216490	137.871	1.58791	2.84919e-58
ENSG00000221866	132.427	0.616212	1.62217e-05
ENSG00000223350	91.6612	2.03156	2.06538e-19
ENSG00000223865	29674.6	0.585363	4.15771e-13
ENSG00000224373	569.897	1.7353	2.31008e-20
ENSG00000224650	491.31	1.71177	6.61257e-22
ENSG00000225698	140.185	1.69903	5.37755e-19
ENSG00000226979	57.4459	1.09179	1.06853e-23
ENSG00000227191	144.152	0.618949	7.78885e-08
ENSG00000227507	572.682	0.823301	9.35509e-13
ENSG00000231389	39350.9	0.562904	5.30159e-11
ENSG00000231475	188.469	2.09086	9.21625e-27
ENSG00000232216	72.0812	2.19069	9.31522e-28
ENSG00000232810	56.6225	0.536441	1.39282e-05
ENSG00000237541	3458.63	0.511713	0.00194761
ENSG00000239713	1769.3	0.653484	1.69997e-16
ENSG00000239855	279.953	2.26808	6.77588e-31
ENSG00000239951	3039	2.22292	1.6443e-30
ENSG00000240382	306.372	1.69626	7.38808e-18
ENSG00000240671	75.7155	2.13924	5.09975e-26
ENSG00000240864	313.22	2.33801	9.75478e-34
ENSG00000241106	307.222	1.10473	5.42017e-20
ENSG00000241294	207.111	1.33063	1.78175e-11
ENSG00000241351	3385.08	2.51185	2.1161e-38
ENSG00000241755	399.992	2.01701	2.45796e-26
ENSG00000242574	4976.51	0.541652	1.23933e-13
ENSG00000243264	90.3001	1.11008	1.01083e-07
ENSG00000243466	2058.1	2.19757	4.38692e-31
ENSG00000244437	612.966	1.86207	1.2431e-22
ENSG00000244509	4008.11	0.593134	2.43647e-14
ENSG00000244575	230.418	1.73487	6.33965e-20
ENSG00000258839	253.953	0.498989	3.01964e-07
ENSG00000258947	66.9966	0.840228	2.46794e-07
ENSG00000262406	52.9596	3.04245	1.60438e-39
ENSG00000263528	574.997	0.880905	4.6475e-30
ENSG00000270550	589.26	1.76975	1.67826e-19
ENSG00000271503	4554.77	1.08059	5.2833e-22
ENSG00000274576	131.241	2.12774	1.38244e-20
ENSG00000275302	1006.77	0.837444	3.04089e-16
ENSG00000275385	1012.68	0.868562	2.48843e-05
ENSG00000275688	67.0181	0.671786	5.17853e-07
ENSG00000276070	488.989	0.650101	2.32611e-06
ENSG00000277632	485.199	0.67109	1.42771e-08
ENSG00000277734	2342.21	0.952113	8.35866e-18
ENSG00000278030	55.4039	0.87549	6.37805e-10
ENSG00000278196	491.677	1.84619	9.99179e-23
