# Supplementary material for: Identification of Two Immune Related Genes Correlated With Aberrant Methylations as Prognosis Signatures for Renal Clear Cell Carcinoma
Source: Front Genet. 2021 Dec 2;12:750997. doi: 10.3389/fgene.2021.750997 (PMC8674690; doi:10.3389/fgene.2021.750997)
Supplement: Supplementary file 2 [file DataSheet4.xlsx]

## Sheet: Raw data for figure 2a
case_submitter_id	os	vital	age	gender	M	N	T	S	SLC11A1	VIM	TNFSF13B	SLPI	TNFSF14	BST2	NOD2	CCR4	CCL5
TCGA-BP-4337	0.0666667	1	76	female	M0	N0	T3b	Stage III	1	1	0	1	1	0	0	0	0
TCGA-A3-A6NN	0.1	0	78	male	MX	NX	T1a	Stage I	1	0	0	0	0	0	0	0	0
TCGA-A3-A8CQ	0.1	0	59	female	MX	NX	T1a	Stage I	0	0	0	0	0	0	1	0	0
TCGA-B4-5844	0.233333	0	61	female	M0	N0	T2	Stage II	0	0	0	0	0	1	0	0	0
TCGA-B4-5843	0.366667	0	45	male	M0	N0	T1	Stage I	0	0	0	0	0	0	0	0	0
TCGA-BP-4166	0.433333	0	69	male	M0	N0	T3a	Stage III	0	1	1	0	0	1	0	0	1
TCGA-A3-3308	0.533333	0	77	female	M0	N0	T3b	Stage III	0	0	0	0	1	0	1	0	0
TCGA-B4-5835	0.533333	0	64	female	M0	N0	T1	Stage I	0	0	1	1	1	0	0	0	1
TCGA-B8-5551	0.533333	0	65	female	M0	N0	T1b	Stage I	1	1	1	1	1	1	1	1	1
TCGA-B0-4813	0.6	1	68	male	M0	NX	T3b	Stage III	1	1	1	1	0	1	0	0	0
TCGA-CZ-4856	0.6	0	62	female	M0	N0	T1b	Stage I	0	1	1	1	1	0	0	1	1
TCGA-B8-5164	0.866667	0	65	male	M0	N0	T3a	Stage III	0	1	1	0	1	0	1	1	1
TCGA-BP-5202	0.966667	0	75	male	M0	NX	T3a	Stage III	0	0	0	0	0	0	0	0	0
TCGA-B8-5162	1.2	0	62	male	M0	NX	T2a	Stage II	1	1	1	1	1	1	1	1	1
TCGA-B4-5834	1.26667	0	59	male	M0	N0	T1	Stage I	0	1	0	0	0	1	0	0	0
TCGA-CW-6087	1.36667	1	61	male	M1	N1	T3a	Stage IV	1	0	1	1	1	1	1	1	1
TCGA-B0-4698	1.4	1	75	male	M0	NX	T4	Stage IV	1	1	1	1	0	1	1	0	1
TCGA-AS-3778	1.43333	0	35	male	M0	NX	T1a	Stage I	1	0	0	0	0	0	0	0	0
TCGA-B0-4690	1.43333	1	65	male	M1	N0	T4	Stage IV	1	1	1	1	0	1	1	1	1
TCGA-B2-4098	1.7	1	72	female	M0	NX	T1b	Stage I	1	0	1	1	1	0	1	0	0
TCGA-B8-A54G	1.76667	0	50	male	MX	NX	T1a	Stage I	1	0	1	0	1	1	1	1	1
TCGA-CZ-5468	1.96667	1	84	male	M1	NX	T3b	Stage IV	1	1	1	1	0	1	1	0	0
TCGA-GK-A6C7	2.03333	0	76	female	MX	NX	T1a	Stage I	0	0	0	0	1	1	0	0	0
TCGA-BP-5173	2.06667	1	75	male	M0	NX	T1a	Stage I	0	1	0	0	0	0	1	1	1
TCGA-B0-4706	2.16667	1	61	male	M0	NX	T3a	Stage III	0	1	0	1	1	1	0	0	1
TCGA-B0-5096	2.26667	1	72	female	M0	N1	T3a	Stage III	1	0	1	1	0	1	1	0	0
TCGA-B0-4849	2.3	1	51	male	M0	NX	T3a	Stage III	1	1	1	0	0	0	1	0	0
TCGA-CZ-5467	2.43333	1	86	female	M0	N0	T3a	Stage III	0	1	0	1	0	1	0	0	0
TCGA-B0-4693	2.56667	1	72	female	M0	N0	T3a	Stage III	1	0	0	0	0	0	1	1	1
TCGA-CJ-4918	3.1	1	64	male	M1	N0	T3a	Stage IV	0	0	1	1	1	1	0	1	1
TCGA-B0-4714	3.3	1	81	male	M1	NX	T3b	Stage IV	1	0	1	0	1	1	1	0	1
TCGA-B0-4688	3.36667	1	46	male	M1	N0	T4	Stage IV	1	1	0	1	0	1	0	0	0
TCGA-B0-4694	3.53333	1	72	male	M0	NX	T3b	Stage III	1	1	1	1	1	1	1	1	1
TCGA-BP-4327	3.63333	1	75	female	M0	N0	T2	Stage II	1	1	0	0	0	1	0	0	0
TCGA-B0-4699	3.66667	1	74	male	M1	N0	T4	Stage IV	1	1	1	1	0	1	1	0	1
TCGA-BP-4989	3.93333	0	58	male	M0	N0	T3a	Stage III	1	0	1	0	1	0	1	1	1
TCGA-EU-5905	3.96667	0	67	female	M0	NX	T1	Stage I	0	1	0	1	1	1	0	0	0
TCGA-EU-5907	4.23333	0	81	male	M0	NX	T3a	Stage III	0	1	0	1	1	1	0	0	0
TCGA-A3-3346	4.56667	1	68	male	M0	NX	T1b	Stage I	1	1	1	1	1	1	1	0	1
TCGA-B0-4691	4.63333	1	55	male	M1	N0	T2	Stage IV	1	1	1	1	1	1	1	1	1
TCGA-CJ-4920	4.63333	1	64	female	M0	NX	T1b	Stage I	1	1	1	1	1	0	1	1	0
TCGA-B4-5836	4.7	0	61	female	M0	N0	T1b	Stage I	0	0	1	0	0	0	0	0	0
TCGA-B8-A54I	5	0	48	male	MX	NX	T1b	Stage I	1	0	1	1	1	1	1	1	1
TCGA-B4-5832	5.16667	0	65	male	M0	N0	T3b	Stage III	0	1	1	1	0	0	0	0	0
TCGA-BP-4771	5.4	1	62	male	M1	N0	T3a	Stage IV	1	0	1	1	1	1	1	1	1
TCGA-CW-5584	5.46667	1	74	male	M0	N1	T3b	Stage III	1	1	0	0	0	1	1	0	0
TCGA-B4-5838	5.53333	0	52	male	M0	N1	T3	0	0	1	1	1	0	0	0	0	0
TCGA-CZ-4865	5.53333	1	70	female	M0	NX	T1a	Stage I	0	0	1	1	1	1	1	0	1
TCGA-B0-4814	5.6	1	58	male	M1	N0	T4	Stage IV	1	1	0	0	0	0	0	0	0
TCGA-B4-5378	5.83333	0	62	male	M0	N0	T1	Stage I	0	0	0	1	0	1	0	0	0
TCGA-BP-4993	5.9	0	58	male	M0	NX	T1a	Stage I	0	0	0	0	0	1	0	1	1
TCGA-B0-4703	6.06667	1	51	male	M1	N0	T3a	Stage IV	0	1	1	1	0	0	1	0	1
TCGA-BP-4761	6.06667	0	57	male	M0	N1	T3a	Stage III	0	1	1	1	1	1	1	0	1
TCGA-B0-4819	6.1	1	60	female	M1	NX	T3b	Stage IV	1	0	1	1	1	0	1	1	1
TCGA-BP-5169	6.43333	0	70	male	M0	N0	T1b	Stage I	1	1	1	1	1	1	1	0	1
TCGA-B8-5549	6.46667	0	53	male	M0	N0	T1b	Stage I	0	0	0	0	0	1	1	1	1
TCGA-B0-4713	6.73333	1	76	female	M0	NX	T3b	Stage III	0	1	1	1	1	0	1	0	1
TCGA-B0-4841	6.8	1	63	male	M1	NX	T2	Stage IV	1	1	0	0	1	1	0	0	1
TCGA-BP-4803	6.8	0	79	male	M0	NX	T3a	Stage III	0	1	0	0	0	0	0	1	0
TCGA-BP-4967	6.83333	0	76	male	M0	N0	T3a	Stage III	0	1	0	1	0	1	0	0	0
TCGA-CZ-4860	6.86667	1	60	male	M1	NX	T4	Stage IV	1	1	1	1	0	1	1	0	1
TCGA-EU-5906	6.86667	0	55	male	M0	NX	T1b	Stage I	0	0	0	0	0	0	0	1	0
TCGA-BP-4807	7.03333	0	42	male	M0	NX	T1a	Stage I	1	0	1	0	0	0	0	0	0
TCGA-BP-4974	7.03333	1	58	male	M1	N0	T3a	Stage IV	0	0	0	0	1	0	0	1	0
TCGA-B0-5084	7.4	1	33	male	M1	N1	T3a	Stage IV	1	1	0	1	1	0	0	0	0
TCGA-CJ-6033	7.46667	1	54	female	M1	N0	T3a	Stage IV	1	1	1	1	1	1	0	0	0
TCGA-B0-4701	7.93333	1	66	female	M1	N0	T3a	Stage IV	1	1	1	0	1	0	1	1	1
TCGA-G6-A5PC	8.06667	1	54	female	M1	N0	T1b	Stage IV	1	1	0	0	1	1	1	0	1
TCGA-B0-5095	8.16667	1	81	male	M0	N0	T3a	Stage III	0	1	1	1	1	1	1	0	1
TCGA-B8-A54H	8.53333	0	69	female	MX	N0	T2a	Stage II	0	0	0	0	0	0	1	1	1
TCGA-BP-5177	9.76667	0	46	female	M0	NX	T1a	Stage I	0	1	0	0	0	1	0	0	1
TCGA-B0-4828	10.2333	1	79	male	M1	NX	T2	Stage IV	1	0	0	0	1	0	1	0	0
TCGA-CZ-5462	10.3667	1	83	male	M1	NX	T1b	Stage IV	1	0	1	1	1	1	1	1	0
TCGA-B0-4844	10.4333	1	60	male	M1	NX	T3a	Stage IV	1	1	1	1	1	1	1	0	1
TCGA-G6-A8L6	10.4333	1	55	male	MX	NX	T2a	Stage IV	1	1	0	1	0	0	0	0	1
TCGA-A3-3363	10.6333	0	50	male	M0	N0	T2	Stage II	0	0	0	1	0	0	0	0	0
TCGA-B0-4843	10.6667	1	57	male	M0	N0	T3a	Stage III	1	1	1	1	1	0	0	0	0
TCGA-A3-A8OW	10.7667	0	37	male	MX	NX	T3a	Stage III	0	0	0	0	0	0	0	1	0
TCGA-BP-4770	10.9667	1	73	female	M0	N0	T4	Stage IV	1	1	1	0	0	0	0	0	1
TCGA-CZ-5461	11	1	52	male	M1	NX	T1b	Stage IV	0	1	1	1	1	1	1	1	0
TCGA-B0-5094	11.1	1	62	male	M1	N0	T3b	Stage IV	1	1	0	1	1	1	0	0	0
TCGA-BP-4798	11.1333	1	74	male	M1	N0	T3b	0	1	0	1	1	1	1	1	1	1
TCGA-CJ-4644	11.2	1	48	female	M1	N0	T3a	Stage IV	1	0	1	0	0	1	1	1	1
TCGA-A3-A8OV	11.3333	0	75	male	MX	NX	T1a	Stage I	1	0	0	0	0	0	0	0	0
TCGA-B0-5080	11.4	1	63	male	M1	N0	T3a	Stage IV	0	1	1	1	0	0	1	1	1
TCGA-BP-4352	11.4667	1	74	female	M1	N0	T3b	Stage IV	1	1	0	1	1	1	1	0	0
TCGA-BP-4782	11.8	0	55	female	M0	NX	T1a	Stage I	1	1	0	1	1	0	0	1	1
TCGA-DV-5569	11.8333	0	29	female	M0	NX	T1a	Stage I	1	1	1	1	1	1	1	0	0
TCGA-T7-A92I	11.8667	0	47	female	MX	NX	T1a	Stage I	0	0	0	0	0	0	0	0	0
TCGA-6D-AA2E	12.0667	0	68	female	MX	NX	T1b	Stage I	0	0	0	1	0	0	0	0	0
TCGA-B0-5081	12.0667	1	79	female	M0	N0	T3b	Stage III	1	0	1	1	1	1	1	1	1
TCGA-B4-5377	12.1667	0	68	female	M1	N0	T3	Stage IV	1	0	0	0	0	0	0	1	0
TCGA-DV-A4VZ	12.1667	0	53	male	MX	NX	T1a	Stage I	0	0	0	1	1	0	0	0	0
TCGA-AK-3465	12.3	0	71	female	M0	NX	T1b	Stage I	0	0	0	1	0	0	0	0	0
TCGA-DV-5568	12.3333	0	26	male	M0	NX	T1a	Stage I	1	1	1	1	1	1	1	1	1
TCGA-BP-4349	12.4	0	68	female	M0	NX	T1a	Stage I	1	1	0	0	1	0	0	0	0
TCGA-CZ-5986	12.4333	0	61	male	M0	N0	T1	Stage I	0	0	0	0	0	0	0	1	0
TCGA-BP-4756	12.4667	0	62	female	M0	N0	T1b	Stage I	0	0	0	0	0	0	0	0	0
TCGA-BP-4353	12.5	1	61	male	M0	N0	T1	Stage I	1	1	1	1	1	0	1	0	1
TCGA-3Z-A93Z	12.8333	0	69	male	M0	N0	T1a	Stage I	0	0	0	1	0	1	0	0	0
TCGA-CZ-5470	12.8667	0	72	female	M0	N0	T2	Stage II	1	0	1	0	1	0	1	1	1
TCGA-BP-4768	13.3333	0	72	female	M0	N0	T1a	Stage I	1	1	0	0	0	1	0	0	0
TCGA-BP-5187	13.5333	0	54	male	M0	NX	T1a	Stage I	0	1	1	1	1	0	0	1	1
TCGA-BP-5194	13.6	0	39	male	M0	NX	T1a	Stage I	0	1	0	0	0	0	0	0	0
TCGA-BP-4776	13.7	0	52	male	M0	NX	T1a	Stage I	1	0	0	0	1	1	0	0	1
TCGA-B8-A8YJ	14.3667	0	60	female	0	NX	T1b	Stage I	1	1	1	0	0	1	0	1	0
TCGA-CJ-4638	14.3667	1	46	female	M1	N1	T3a	Stage IV	1	0	0	0	1	1	1	0	1
TCGA-BP-4970	14.4333	0	44	male	M0	N1	T1a	Stage III	0	1	1	1	0	0	1	1	1
TCGA-B8-5553	14.5	0	67	female	M0	N0	T1b	Stage I	1	1	1	0	0	0	1	1	1
TCGA-CZ-5987	14.8333	1	60	male	M1	NX	T3b	Stage IV	1	1	1	0	1	1	1	1	1
TCGA-CZ-4861	14.8667	1	63	male	M0	NX	T2	Stage II	1	1	1	1	1	0	1	1	0
TCGA-B0-4823	15.1333	1	88	male	M0	N0	T1a	Stage I	0	1	1	1	0	0	0	1	1
TCGA-BP-4977	15.1333	0	57	male	M0	NX	T1b	Stage I	0	0	0	1	1	1	0	0	0
TCGA-B0-5092	15.3	1	53	female	M1	N0	T1a	Stage IV	0	1	1	1	1	0	1	1	1
TCGA-A3-A6NJ	15.6	0	57	female	MX	NX	T1a	Stage I	1	0	1	0	0	0	1	1	1
TCGA-B8-A54K	15.6333	0	61	male	MX	NX	T1a	Stage I	0	0	0	1	0	1	0	0	0
TCGA-BP-4335	15.8333	1	65	female	M1	N0	T3a	Stage IV	1	1	1	1	1	0	1	1	1
TCGA-B0-4810	15.9333	1	47	male	M0	N1	T3a	Stage III	1	1	1	1	1	1	1	0	1
TCGA-B0-5694	16	1	71	male	M0	N0	T3a	Stage III	0	0	0	1	1	1	1	0	0
TCGA-BP-4787	16	1	59	female	M1	N0	T3a	Stage IV	1	1	1	1	1	1	1	1	0
TCGA-B0-5099	16.1667	1	88	female	M0	NX	T3b	Stage III	0	0	0	0	0	0	0	0	0
TCGA-B8-A7U6	16.5	0	54	female	0	NX	T1a	Stage I	1	1	0	0	0	1	0	0	0
TCGA-MW-A4EC	16.6	0	72	female	MX	NX	T1a	Stage I	0	0	0	0	0	1	0	0	0
TCGA-BP-4992	16.7	0	66	male	M0	NX	T1b	Stage I	1	0	1	1	1	0	1	1	1
TCGA-B8-5546	16.8333	0	38	female	M0	N0	T1b	Stage I	0	0	0	1	0	0	0	0	0
TCGA-B2-A4SR	16.9	0	61	male	M0	NX	T2a	Stage II	0	0	0	0	0	0	0	1	0
TCGA-B0-4818	17	1	68	female	M0	NX	T2	Stage II	1	0	0	0	1	1	1	1	1
TCGA-B8-4146	17.0333	0	41	female	M0	NX	T1b	Stage I	0	1	1	0	0	0	1	1	0
TCGA-B8-A54F	17.3	0	49	female	MX	NX	T1a	Stage I	1	0	1	1	1	1	0	0	0
TCGA-B8-4619	17.4333	0	58	male	M0	N0	T1a	Stage I	0	0	0	1	0	0	0	0	0
TCGA-B8-A54J	17.6	0	60	male	MX	NX	T2a	Stage II	1	0	0	0	0	0	0	0	1
TCGA-EU-5904	18.3667	0	47	female	M0	NX	T1	Stage I	0	1	0	0	0	1	0	1	0
TCGA-CJ-5681	18.4	1	44	female	M1	NX	T3a	Stage IV	0	0	0	0	0	0	0	0	0
TCGA-A3-3352	18.7	1	74	male	M0	N0	T3a	Stage III	0	0	0	0	0	1	0	1	0
TCGA-CZ-5455	18.7	1	63	male	M1	NX	T3b	Stage IV	1	0	1	1	1	1	1	1	1
TCGA-BP-4340	18.7333	1	70	female	M0	N0	T1b	Stage I	1	0	0	0	0	0	0	0	0
TCGA-B0-5088	18.7667	1	53	male	M0	N0	T1b	Stage I	1	0	0	0	1	0	0	1	1
TCGA-BP-5000	18.7667	0	40	male	M0	NX	T1b	Stage I	0	1	0	1	1	1	1	1	1
TCGA-A3-3380	18.9	0	54	male	M0	N0	T1	Stage I	1	1	0	0	0	0	0	1	0
TCGA-CW-6097	19.0333	1	32	male	M0	NX	T3a	Stage III	0	1	1	1	1	0	1	1	1
TCGA-A3-3382	19.1333	0	69	male	M0	NX	T1b	Stage I	1	1	1	1	1	1	0	1	1
TCGA-CJ-5678	19.1333	1	62	male	M1	N0	T2b	Stage IV	0	1	1	0	1	1	1	1	1
TCGA-B0-4697	19.2667	1	46	female	M1	NX	T3b	Stage IV	1	0	1	1	1	1	1	0	1
TCGA-B0-5109	19.5667	1	69	male	M0	N1	T3b	Stage III	1	1	1	1	1	0	1	1	1
TCGA-MM-A563	19.7	0	41	male	MX	NX	T3	0	1	0	1	1	0	1	1	1	1
TCGA-B0-4707	20	1	63	male	M0	NX	T3a	Stage III	0	1	0	1	0	1	0	0	1
TCGA-BP-5198	20.1	0	72	male	M0	N0	T3b	Stage III	1	1	1	1	0	0	1	1	1
TCGA-MM-A564	20.2333	0	68	male	MX	NX	T2a	Stage II	0	1	0	0	0	1	0	0	0
TCGA-A3-3387	20.5667	0	49	male	M0	N0	T1a	Stage I	1	0	1	1	1	0	1	1	0
TCGA-BP-4795	20.6667	0	74	female	M0	N0	T1a	Stage I	0	0	0	1	0	1	0	1	0
TCGA-A3-3378	21	0	60	male	M0	N0	T1	Stage I	1	0	1	0	1	0	1	1	1
TCGA-B0-5075	21.2333	1	77	female	M0	N0	T3a	Stage III	1	0	1	1	1	1	1	0	1
TCGA-BP-4334	21.5	1	56	male	M0	N0	T3a	Stage III	0	0	0	1	0	0	0	0	0
TCGA-CJ-4868	21.5333	1	42	male	M1	N0	T3a	Stage IV	1	1	1	1	0	1	1	1	1
TCGA-B2-4101	21.6	0	52	male	M0	NX	T2a	Stage II	1	1	1	1	1	1	1	1	1
TCGA-B2-5641	21.8667	0	79	male	M0	N0	T1a	Stage I	0	0	1	1	1	1	1	1	1
TCGA-CZ-5463	22.0667	0	76	male	M0	NX	T2	Stage II	0	1	0	0	0	0	0	0	0
TCGA-B0-5097	22.1667	0	59	female	M0	N0	T3b	Stage III	1	1	1	1	0	0	0	1	0
TCGA-CJ-5679	22.6333	1	73	male	M0	NX	T3b	Stage III	0	1	0	1	1	1	0	0	0
TCGA-AK-3455	22.7667	1	71	female	M0	NX	T3b	Stage III	1	0	0	0	1	1	1	1	1
TCGA-CZ-5466	22.8333	0	67	male	M0	NX	T3a	Stage III	0	0	1	1	0	1	1	1	1
TCGA-A3-A6NL	22.9667	0	49	female	MX	NX	T1b	Stage I	1	1	0	0	0	1	1	1	0
TCGA-BP-5186	23.1	0	50	female	M0	N0	T1a	Stage I	0	1	0	0	0	0	0	0	0
TCGA-CZ-5988	23.1	0	38	male	M0	N0	T1b	Stage I	0	1	0	1	0	0	0	1	0
TCGA-MM-A84U	23.3333	0	58	female	MX	NX	T1a	Stage I	1	0	0	1	1	1	1	0	1
TCGA-BP-4169	23.3667	1	76	female	M0	N0	T2	Stage II	1	1	1	1	1	1	1	1	0
TCGA-B8-4143	23.6333	1	66	female	M1	N0	T3a	Stage IV	1	1	1	1	1	1	1	0	1
TCGA-BP-5192	23.8	0	59	male	M0	NX	T1a	Stage I	0	0	0	0	0	0	0	0	0
TCGA-B8-5159	24.0667	0	61	female	M0	N0	T1a	Stage I	0	0	0	0	0	0	0	0	1
TCGA-CZ-5454	24.0667	1	63	male	M1	N0	T2	Stage IV	1	1	1	1	0	1	1	0	1
TCGA-DV-5576	24.2333	1	55	female	M0	NX	T1a	Stage I	0	0	0	1	0	1	0	0	0
TCGA-A3-3313	24.5	1	59	male	M0	N0	T1b	Stage I	0	0	0	0	1	0	0	0	0
TCGA-A3-3372	24.5	0	64	male	M0	NX	T3	Stage III	1	0	1	0	0	0	1	1	0
TCGA-B8-5165	24.5667	0	43	male	M0	N0	T1a	Stage I	0	1	0	1	0	1	0	1	0
TCGA-BP-5195	24.9667	0	75	male	M0	NX	T1a	Stage I	1	1	0	1	0	1	0	1	0
TCGA-CJ-4893	25	0	76	female	M0	NX	T1b	Stage I	0	0	1	0	0	1	1	1	1
TCGA-B2-5635	25.1667	0	74	male	M0	NX	T1a	Stage I	1	0	1	1	1	1	1	1	0
TCGA-B8-4153	25.4	0	74	male	M0	NX	T3a	Stage III	0	1	0	0	0	1	0	0	0
TCGA-CJ-5680	25.6	1	65	female	M1	NX	T3a	Stage IV	1	0	0	1	0	0	0	0	0
TCGA-B0-5085	25.6667	1	76	female	M0	N0	T3a	Stage III	1	0	0	0	1	0	0	0	1
TCGA-CZ-4853	25.8	0	82	male	M0	NX	T1a	Stage I	0	1	0	0	1	1	0	1	0
TCGA-B8-4620	25.9	0	70	female	M0	N0	T3a	Stage III	1	1	1	1	0	1	1	1	0
TCGA-CJ-5677	26.0667	1	54	female	M1	NX	T3a	Stage IV	1	1	1	1	1	1	1	0	1
TCGA-BP-4986	26.1667	0	75	male	M0	N0	T1a	Stage I	1	1	1	1	1	1	1	0	0
TCGA-B8-4621	26.2667	0	63	male	M0	N0	T1b	Stage I	1	0	0	1	1	0	0	0	0
TCGA-B0-4847	26.4333	1	60	male	M1	NX	T3a	Stage IV	1	0	1	0	1	0	1	1	1
TCGA-CJ-4891	27.3	1	57	female	M0	N0	T3c	Stage III	1	1	1	1	1	1	1	0	1
TCGA-B8-5163	27.4	0	63	female	M0	N0	T3a	Stage III	0	1	1	1	1	1	1	1	1
TCGA-BP-5189	27.4	1	60	male	M0	NX	T1b	Stage I	1	1	1	1	1	1	1	1	0
TCGA-B8-A54D	27.6667	0	69	male	MX	NX	T3a	Stage III	1	0	1	1	1	0	1	1	1
TCGA-B0-4838	27.8	1	69	female	M0	N0	T1b	Stage I	1	0	1	0	1	0	1	1	1
TCGA-BP-5006	28	0	61	male	M0	N0	T1a	Stage I	1	1	0	0	1	0	0	0	0
TCGA-CJ-4894	28.0333	1	58	male	M0	N0	T3a	Stage III	0	0	1	0	0	0	1	1	1
TCGA-BP-4329	28.1667	1	75	male	M0	N0	T3a	Stage III	0	1	1	1	0	1	0	0	0
TCGA-A3-3383	28.7	0	52	male	M0	NX	T1	Stage I	0	0	0	0	0	1	1	0	1
TCGA-B0-4696	28.8667	1	58	male	M0	N0	T3a	Stage III	0	0	0	0	1	0	0	0	0
TCGA-A3-3365	29.1	0	46	male	M0	NX	T1a	Stage I	0	0	0	1	0	0	0	1	0
TCGA-AK-3454	29.1333	0	84	male	M0	NX	T1b	Stage I	0	1	1	1	1	0	1	0	1
TCGA-BP-5010	29.2667	1	63	male	M0	N0	T3a	Stage III	1	1	1	1	1	0	1	0	1
TCGA-B0-4848	29.4333	1	54	male	M0	NX	T3b	Stage III	1	1	1	0	1	1	1	0	1
TCGA-AK-3426	29.5	1	37	male	M0	N1	T3a	Stage III	1	1	1	1	1	1	1	1	1
TCGA-B0-4827	29.5	1	77	female	M0	N0	T3b	Stage III	0	1	1	1	0	1	1	1	1
TCGA-B8-A54E	30.3	0	62	female	MX	NX	T1b	Stage I	0	0	1	0	0	0	0	0	0
TCGA-A3-3351	30.3333	0	42	male	M0	N0	T2a	Stage II	1	1	1	0	0	1	1	1	1
TCGA-B2-5636	30.6333	0	79	male	M0	NX	T1a	Stage I	0	0	0	1	0	1	1	0	0
TCGA-B0-5107	30.9	1	65	female	M1	N0	T2	Stage IV	0	1	1	0	1	1	1	0	1
TCGA-BP-4998	31.0667	0	49	male	M0	NX	T1a	Stage I	0	0	1	1	0	0	1	1	1
TCGA-BP-5175	31.0667	0	60	male	M0	NX	T1a	Stage I	0	1	1	1	1	0	0	0	1
TCGA-CJ-4887	31.0667	1	48	male	M1	NX	T3a	Stage IV	1	1	1	0	1	1	1	1	1
TCGA-A3-3343	31.5	0	79	male	M0	N0	T2	Stage II	1	1	1	0	1	1	1	1	0
TCGA-CZ-5469	31.5333	1	41	male	M0	N0	T2	Stage II	1	1	0	1	1	1	0	0	0
TCGA-BP-5201	31.7	0	63	male	M1	N0	T3b	Stage IV	0	1	0	1	1	1	1	1	1
TCGA-B2-4102	31.7333	0	61	male	M0	NX	T1b	Stage I	1	0	1	0	1	0	1	1	0
TCGA-BP-4985	31.7333	1	72	male	M0	N0	T3a	Stage III	1	0	1	1	1	1	1	1	0
TCGA-BP-4355	31.7667	1	59	female	M0	NX	T3a	Stage III	1	1	0	0	1	1	0	0	0
TCGA-B2-5633	32.1	0	56	male	M0	N0	T1b	Stage I	0	0	1	1	1	1	0	1	0
TCGA-BP-5191	32.2333	0	79	male	M0	N0	T3a	Stage III	1	1	1	1	1	1	1	1	1
TCGA-BP-4351	32.3333	0	51	female	M0	N0	T3a	Stage III	1	1	0	1	1	0	0	0	0
TCGA-B2-4099	32.4	0	83	male	M0	NX	T1a	Stage I	1	0	1	0	0	0	1	1	0
TCGA-B2-3923	33.0667	0	59	male	M0	NX	T2	Stage II	0	0	0	0	0	0	0	0	0
TCGA-BP-4164	33.0667	1	51	female	M0	NX	T3a	Stage III	1	0	0	0	0	0	0	0	0
TCGA-B2-5639	33.4333	1	46	male	M1	NX	T3	Stage IV	0	0	1	0	1	0	1	1	1
TCGA-BP-5190	33.7	0	61	male	M0	NX	T1a	Stage I	0	0	0	0	1	0	0	0	1
TCGA-BP-4982	33.8	0	42	male	M0	NX	T1b	Stage I	1	0	1	0	0	0	1	1	0
TCGA-A3-A6NI	33.9333	0	47	male	MX	NX	T1a	Stage I	1	1	0	1	1	0	1	0	0
TCGA-BP-5196	33.9333	0	53	male	M0	NX	T1a	Stage I	0	1	1	1	1	1	1	0	1
TCGA-B0-4817	33.9667	1	81	male	M0	N0	T3c	Stage III	1	0	1	1	1	1	1	0	1
TCGA-BP-4354	34.4667	1	40	male	M1	N1	T4	Stage IV	1	1	1	1	1	1	1	1	1
TCGA-B0-5083	34.8333	1	63	male	M0	N0	T1a	Stage I	0	0	1	1	0	1	0	1	1
TCGA-B8-5552	34.8667	0	41	female	M0	NX	T1b	Stage I	0	0	1	1	1	1	1	1	0
TCGA-BP-5200	35.4333	0	44	male	M0	NX	T2	Stage II	0	0	0	0	0	0	0	1	1
TCGA-BP-5008	35.7	0	46	male	M0	NX	T1a	Stage I	1	0	0	1	1	0	0	1	1
TCGA-CW-5590	35.8333	1	51	male	M1	NX	T3a	Stage IV	0	1	0	0	0	0	0	1	1
TCGA-G6-A8L8	36.3667	1	62	female	MX	NX	T1b	Stage I	0	1	0	1	0	0	0	0	0
TCGA-B2-3924	36.4	0	73	male	M0	NX	T1b	Stage I	0	0	1	0	0	0	1	1	1
TCGA-BP-5009	36.4	1	52	male	M0	NX	T1b	Stage I	1	0	1	1	1	1	1	1	1
TCGA-BP-4981	36.5667	1	75	female	M0	NX	T3a	Stage III	1	1	0	0	1	1	1	1	1
TCGA-A3-3323	36.8667	0	53	male	M0	NX	T1b	Stage I	1	0	1	1	1	1	1	1	0
TCGA-BP-4797	36.9	0	34	male	M0	N0	T3b	Stage III	1	0	1	1	1	1	1	1	1
TCGA-B0-4822	37.0333	1	78	male	M0	NX	T2	Stage II	0	1	0	1	1	1	0	0	1
TCGA-BP-4790	37.0333	1	76	male	M0	NX	T1a	Stage I	0	1	1	0	1	0	1	1	1
TCGA-A3-3306	37.3333	0	67	male	M0	N0	T1b	Stage I	1	1	1	0	1	1	0	1	0
TCGA-B0-4852	37.3667	1	78	female	M0	N0	T2	Stage II	0	0	0	0	1	0	0	0	0
TCGA-BP-4801	37.4667	0	57	male	M0	NX	T1a	Stage I	0	1	1	1	0	1	1	1	0
TCGA-BP-4987	37.4667	0	41	female	M0	NX	T1b	Stage I	0	0	0	0	0	1	1	0	0
TCGA-BP-5004	37.5333	0	53	male	M0	NX	T1a	Stage I	1	1	0	0	0	0	0	1	0
TCGA-A3-3319	37.6667	0	70	male	M0	NX	T1b	Stage I	1	1	1	1	1	1	1	0	1
TCGA-DV-5573	37.6667	0	41	male	M0	NX	T1a	Stage I	0	0	1	1	0	1	1	1	1
TCGA-BP-5185	37.7333	0	56	male	M0	NX	T1a	Stage I	1	1	0	0	0	1	0	0	1
TCGA-BP-4332	37.7667	0	36	male	M0	N0	T3a	Stage III	0	0	0	1	0	0	0	0	0
TCGA-BP-4799	37.7667	1	70	male	M0	N0	T3b	Stage III	0	1	1	1	0	0	0	0	1
TCGA-BP-5184	37.7667	0	54	male	M0	NX	T1a	Stage I	0	1	0	0	0	1	0	0	1
TCGA-A3-3326	37.9	0	47	male	M0	NX	T1a	Stage I	1	1	1	0	1	1	1	1	0
TCGA-BP-5007	38	0	45	male	M0	N0	T2	Stage II	1	1	0	0	1	1	0	1	1
TCGA-AK-3456	38.1	0	48	male	M0	N0	T2	Stage II	0	0	0	0	0	0	0	0	0
TCGA-BP-5182	38.8333	0	56	male	M0	N0	T1a	Stage I	0	1	1	1	0	0	1	1	1
TCGA-AK-3458	38.9333	0	48	male	M0	NX	T1b	Stage I	1	0	0	1	0	0	0	1	1
TCGA-B0-5120	38.9667	0	72	female	M0	N0	T1a	Stage I	0	0	1	0	0	1	0	1	0
TCGA-A3-3325	39	1	52	male	M0	NX	T1a	Stage I	0	0	1	0	0	0	1	1	0
TCGA-B0-5113	39.1667	0	69	female	M0	N0	T3a	Stage III	0	0	1	0	1	0	1	1	1
TCGA-BP-5001	39.2333	0	43	female	M0	NX	T1b	Stage I	1	0	0	0	1	0	1	1	1
TCGA-A3-3324	39.5333	0	51	male	M0	NX	T1b	Stage I	0	1	0	0	1	1	1	1	1
TCGA-A3-3311	39.7	1	57	male	M0	NX	T1	Stage I	1	0	1	0	1	0	1	1	0
TCGA-B0-4846	40	1	52	male	M1	N0	T3a	Stage IV	0	0	1	0	1	0	1	1	1
TCGA-CJ-4895	40	1	62	male	M1	NX	T3a	Stage IV	1	0	1	0	0	1	1	0	1
TCGA-AK-3447	40.5667	0	83	male	M0	NX	T2	Stage II	0	0	0	1	0	1	0	0	0
TCGA-B8-5158	40.6	0	56	male	M0	N1	T3a	Stage III	1	1	1	1	1	1	1	1	1
TCGA-B0-4821	41	1	68	female	M0	N0	T3b	Stage III	1	1	0	1	1	1	1	0	1
TCGA-AS-3777	41.2667	0	63	male	M0	NX	T1a	Stage I	0	0	0	1	0	0	0	0	0
TCGA-B0-4836	41.2667	1	61	male	M1	NX	T3b	Stage IV	0	1	1	1	1	1	1	1	1
TCGA-A3-3331	41.9	0	86	female	M0	N0	T1	Stage I	0	0	1	0	1	0	1	1	0
TCGA-BP-4999	42.2	0	56	male	M0	NX	T1a	Stage I	0	0	0	0	0	0	0	0	0
TCGA-BP-4763	42.3333	1	79	female	M0	NX	T1a	Stage I	0	1	0	1	1	1	0	0	0
TCGA-B0-5116	42.4667	0	52	male	M0	N0	T3b	Stage III	0	1	0	0	0	0	0	0	0
TCGA-B0-5402	43	0	64	male	M0	NX	T4	Stage IV	0	1	0	0	0	1	0	1	0
TCGA-BP-5183	43.0333	0	57	male	M0	NX	T3a	Stage III	1	0	0	0	1	1	1	1	1
TCGA-B8-4151	43.3	0	51	female	M0	N0	T3a	Stage III	0	1	0	0	0	1	0	0	0
TCGA-A3-3358	43.5667	0	57	female	M0	N0	T1a	Stage I	1	1	1	1	1	0	1	1	1
TCGA-BP-4994	43.6	0	54	male	M0	NX	T1a	Stage I	0	0	0	0	0	0	0	0	0
TCGA-A3-3374	43.8	0	51	female	M0	N0	T1b	Stage I	1	0	0	1	0	0	0	0	0
TCGA-CZ-4864	43.8333	1	86	male	M0	N0	T2	Stage II	1	0	1	0	1	1	1	1	1
TCGA-B0-5077	43.9	1	77	male	M0	N0	T1a	Stage I	0	0	0	0	1	1	0	0	0
TCGA-DV-5565	44.3	0	59	male	M0	NX	T1a	Stage I	1	1	0	1	0	0	0	0	0
TCGA-B0-4712	44.5667	1	76	male	M1	NX	T3a	Stage IV	1	1	1	1	1	1	1	0	1
TCGA-BP-4762	44.7667	1	42	male	M0	NX	T1a	Stage I	0	1	1	1	0	1	0	1	1
TCGA-BP-5199	45.1667	0	58	male	M0	N0	T2	Stage II	0	1	1	0	0	1	1	1	1
TCGA-BP-4347	45.5667	0	74	male	M0	NX	T3b	Stage III	0	1	0	0	0	0	0	1	0
TCGA-B0-4816	45.7	1	49	male	M0	N0	T2	Stage II	1	0	1	1	1	0	1	0	0
TCGA-BP-4995	45.7	0	68	male	M0	N0	T1b	Stage I	0	0	0	0	0	0	0	0	0
TCGA-CJ-4916	45.7667	0	69	female	M0	NX	T3a	Stage III	1	0	1	0	1	0	1	1	1
TCGA-B0-4837	45.9333	1	63	male	M0	N0	T1b	Stage I	0	1	1	1	1	0	0	0	0
TCGA-B8-4154	46	0	73	female	M0	N0	T1a	Stage I	0	1	1	0	0	0	1	1	1
TCGA-BP-4973	46.1333	0	47	male	M0	NX	T3a	Stage III	1	1	0	0	1	0	1	1	1
TCGA-A3-3328	46.1667	0	79	male	M0	N0	T1b	Stage I	0	0	0	0	0	0	0	0	0
TCGA-A3-3349	46.1667	0	34	female	M0	N0	T1b	Stage I	0	1	0	0	0	1	0	0	0
TCGA-DV-5566	46.6	0	67	female	M0	NX	T1a	Stage I	0	1	0	1	0	0	0	0	0
TCGA-CZ-4854	46.8	1	68	male	M0	N0	T1b	Stage I	1	1	1	1	1	1	0	0	0
TCGA-B0-5399	47.0333	0	46	male	M0	N0	T1b	Stage I	0	1	0	0	1	0	1	1	1
TCGA-BP-4983	47.1	0	67	female	M0	NX	T3a	Stage III	1	1	1	1	1	0	1	1	1
TCGA-BP-4991	47.1	0	54	male	M0	NX	T1a	Stage I	0	0	0	0	0	1	0	0	0
TCGA-CJ-4635	47.2	0	48	male	M0	NX	T1b	Stage I	1	0	1	0	1	0	1	1	1
TCGA-B0-4811	47.2333	1	48	male	M0	N0	T3a	Stage III	0	1	0	1	1	0	0	0	0
TCGA-AK-3443	47.4333	0	45	male	M0	N0	T2	Stage II	0	0	0	0	0	0	0	0	0
TCGA-CZ-4857	47.7333	1	56	male	M1	N0	T3a	Stage IV	1	1	1	1	1	1	1	1	0
TCGA-BP-4975	47.7667	0	40	male	M0	NX	T1b	Stage I	0	1	0	0	0	0	0	0	0
TCGA-CJ-4872	47.8333	0	51	male	M0	N0	T1b	Stage I	0	1	1	0	1	0	0	1	1
TCGA-A3-3307	47.8667	0	66	male	M0	N0	T3b	Stage III	1	0	0	0	0	0	0	1	0
TCGA-CJ-4901	48.3333	0	47	male	M0	NX	T3b	Stage III	1	0	1	1	1	0	1	1	1
TCGA-BP-4804	48.6333	0	59	male	M0	NX	T1b	Stage I	1	0	1	1	1	1	1	1	1
TCGA-BP-4766	48.7333	0	43	female	M0	NX	T1a	Stage I	1	0	0	0	1	0	0	0	0
TCGA-BP-5168	48.7667	1	75	male	M0	NX	T1a	Stage I	0	0	0	0	0	1	0	0	1
TCGA-B8-5550	49.2	0	71	male	M0	N0	T3a	Stage III	0	0	1	0	1	0	0	1	0
TCGA-A3-3322	49.2667	0	51	male	M0	NX	T1a	Stage I	0	0	0	0	0	0	0	0	0
TCGA-B0-5121	49.5	0	56	male	M0	N0	T1b	Stage I	1	1	0	0	1	0	0	0	1
TCGA-BP-4971	49.5667	0	40	male	M0	N0	T3a	Stage III	1	0	1	1	1	0	1	1	1
TCGA-BP-4789	49.6333	0	48	male	M0	NX	T1a	Stage I	0	1	0	0	0	0	0	0	0
TCGA-A3-3317	49.7	0	67	male	M0	N0	T2	Stage II	1	0	1	0	0	0	1	1	0
TCGA-A3-3316	49.7667	0	57	male	M0	NX	T2	Stage II	1	1	1	1	1	1	0	0	0
TCGA-BP-4346	49.7667	1	57	male	M0	N0	T3b	Stage III	1	0	1	0	1	1	1	1	1
TCGA-BP-5181	49.8333	0	58	female	M0	NX	T1b	Stage I	0	1	0	0	0	1	0	0	0
TCGA-CJ-4905	49.8667	0	62	female	M0	NX	T1a	Stage I	0	1	0	0	0	1	0	0	1
TCGA-CJ-4870	49.9333	0	58	female	M0	NX	T3a	Stage III	0	1	0	1	0	0	0	0	0
TCGA-CJ-4907	49.9667	0	58	male	M0	NX	T3b	Stage III	0	1	0	1	0	0	0	0	0
TCGA-BP-4972	50.0667	0	43	female	M0	NX	T3a	Stage III	0	0	1	0	1	0	1	1	0
TCGA-A3-3320	50.2667	0	52	female	M0	NX	T1b	Stage I	1	0	0	0	0	0	0	0	0
TCGA-AK-3450	50.2667	0	85	female	M0	N0	T1a	Stage I	1	0	0	0	1	0	0	0	0
TCGA-BP-4345	50.5333	0	62	male	M0	N0	T3b	Stage III	1	1	1	0	1	1	1	1	1
TCGA-B8-4148	50.6667	0	63	female	M0	N0	T1a	Stage I	1	0	1	0	0	1	1	1	1
TCGA-CJ-4902	50.6667	0	61	male	M0	NX	T3a	Stage III	0	1	0	1	1	1	1	1	1
TCGA-CJ-4892	50.7	0	65	female	M0	N0	T1b	Stage I	1	0	0	1	1	0	1	1	1
TCGA-B8-4622	50.8333	0	57	male	M1	N0	T3a	Stage IV	1	0	1	0	1	0	1	1	0
TCGA-B8-5545	50.8333	0	42	male	M0	N0	T1a	Stage I	0	1	1	1	0	1	0	0	0
TCGA-CJ-4899	50.9333	0	42	male	M0	NX	T1b	Stage I	0	0	0	0	1	0	0	1	0
TCGA-CJ-4908	51.0333	0	38	male	M0	NX	T1a	Stage I	0	0	0	0	0	1	0	1	1
TCGA-B0-5119	51.7333	0	61	female	M0	N0	T1b	Stage I	1	0	0	0	0	1	0	1	1
TCGA-A3-3362	51.9667	0	60	female	M0	N0	T1a	Stage I	1	0	0	1	0	0	0	0	0
TCGA-CJ-4903	52	0	50	male	M0	NX	T1b	Stage I	1	1	1	0	0	0	1	1	1
TCGA-CJ-4888	52.2333	1	59	male	M1	NX	T3a	Stage IV	1	0	1	1	1	1	1	1	1
TCGA-B0-5098	52.8	1	53	female	M0	NX	T1	Stage I	0	0	0	1	1	0	0	0	0
TCGA-B0-4815	52.9333	1	65	male	M0	NX	T3a	Stage III	0	0	1	1	1	1	1	1	1
TCGA-BP-4341	52.9667	1	67	male	M0	NX	T3a	Stage III	1	0	0	0	0	0	0	0	0
TCGA-BP-5176	53	1	78	female	M0	NX	T1a	Stage I	0	1	0	0	1	0	0	0	1
TCGA-B0-5106	53.2667	1	64	male	M0	N0	T1a	Stage I	1	1	1	1	1	1	1	0	1
TCGA-B0-5115	53.4667	0	43	male	M1	N0	T2	Stage IV	0	1	0	0	0	0	1	1	0
TCGA-B0-5117	53.6	0	40	male	M0	NX	T1b	Stage I	0	0	0	1	0	1	0	0	0
TCGA-A3-3347	53.6667	1	76	female	M0	N1	T1b	Stage III	1	0	1	1	1	1	1	1	1
TCGA-A3-3373	54.0333	0	54	female	M0	N0	T1b	Stage I	0	0	0	1	0	0	0	0	0
TCGA-A3-3329	54.1333	0	75	male	M0	N0	T1b	Stage I	0	1	1	0	1	0	1	1	0
TCGA-BP-4326	54.1667	1	53	female	M0	N0	T1b	Stage I	1	1	0	1	0	1	0	1	0
TCGA-CJ-6028	54.1667	1	58	male	M1	NX	T3a	Stage IV	0	1	1	1	1	0	1	1	1
TCGA-DV-A4VX	54.2	1	59	male	MX	N0	T3b	Stage IV	1	0	1	1	1	1	1	0	1
TCGA-BP-4976	54.4	0	77	male	M0	NX	T1a	Stage I	0	1	0	0	0	0	0	0	0
TCGA-B0-4839	54.6333	1	80	female	M0	N0	T1b	Stage I	1	1	1	1	0	1	0	0	1
TCGA-B0-4824	55.2333	1	49	female	M0	N0	T1a	Stage I	1	0	1	0	1	1	1	0	1
TCGA-CJ-4912	55.2333	0	61	male	M0	NX	T2	Stage II	1	1	0	1	1	1	0	0	0
TCGA-CJ-4641	55.3667	1	55	female	M1	NX	T3a	Stage IV	1	0	1	1	1	0	1	1	1
TCGA-BP-4344	55.5333	0	75	female	M0	NX	T1a	Stage I	1	0	0	0	0	1	1	0	0
TCGA-BP-4177	55.6667	0	65	male	M0	NX	T1a	Stage I	0	0	0	1	0	1	0	0	0
TCGA-CZ-5459	56.1	0	63	male	M0	NX	T3b	Stage III	0	1	0	1	0	1	0	0	1
TCGA-A3-3376	56.5333	1	51	male	M0	N0	T1a	Stage I	1	0	1	0	0	0	1	0	0
TCGA-CJ-4900	57.1333	1	69	female	M1	N1	T4	Stage IV	1	0	1	1	1	1	1	1	1
TCGA-B0-4842	57.4667	1	73	female	M0	N0	T3a	Stage III	1	0	1	1	1	1	1	0	1
TCGA-DV-5575	57.6333	0	52	female	M0	NX	T1a	Stage I	0	0	1	0	0	0	1	1	1
TCGA-BP-4777	57.7	0	46	male	M0	NX	T1a	Stage I	0	0	1	1	1	0	1	1	1
TCGA-B0-5400	57.7667	0	59	female	M0	N0	T3b	Stage III	1	1	0	1	1	0	1	0	1
TCGA-BP-4968	58.2	0	40	male	M0	N0	T1b	Stage I	1	1	0	0	1	1	1	1	1
TCGA-B0-4710	58.5	0	75	female	M0	N0	T3a	Stage III	1	0	0	1	0	0	1	0	0
TCGA-CJ-4884	58.6333	0	72	female	M0	NX	T3a	Stage III	1	1	1	1	1	1	1	1	1
TCGA-CJ-4873	59.2	0	85	female	M0	N0	T3a	Stage III	1	0	1	1	1	0	1	1	1
TCGA-B0-4718	59.2667	0	57	male	M0	NX	T3a	Stage III	1	1	1	0	1	0	1	0	1
TCGA-B0-5108	59.4	0	54	male	M0	N0	T3a	Stage III	1	1	1	1	1	1	1	1	1
TCGA-BP-4962	59.5	0	58	male	M0	NX	T2	Stage II	1	0	1	1	0	1	1	1	1
TCGA-CZ-4859	59.5667	0	59	female	M0	N0	T1	Stage I	0	0	0	0	0	0	0	0	0
TCGA-CZ-5452	59.6333	0	69	male	M0	N0	T2	Stage II	1	1	1	0	1	1	1	1	1
TCGA-B0-5700	59.6667	0	77	male	M0	N0	T1a	Stage I	0	1	0	0	0	1	0	0	0
TCGA-CJ-4643	59.7667	0	67	female	M0	N0	T2b	Stage II	1	0	0	0	0	0	1	1	0
TCGA-BP-4969	59.8	0	63	female	M0	NX	T1a	Stage I	0	0	0	0	0	0	0	0	0
TCGA-BP-4963	61.1333	0	63	male	M0	NX	T1b	Stage I	1	0	1	0	1	1	1	1	0
TCGA-BP-4775	61.4333	0	55	female	M0	NX	T1a	Stage I	0	0	0	0	0	0	0	1	0
TCGA-BP-4784	61.8	0	67	female	M0	NX	T1a	Stage I	0	1	0	1	0	1	0	0	0
TCGA-BP-4964	62.0667	0	54	female	M0	N0	T1a	Stage I	0	1	1	1	0	1	0	1	0
TCGA-BP-4965	62.3667	0	46	male	M0	NX	T1a	Stage I	0	0	0	1	0	0	0	0	0
TCGA-BP-4769	62.5333	0	63	male	M0	NX	T1a	Stage I	0	0	0	1	0	1	0	0	0
TCGA-BP-4174	62.6333	0	49	male	M0	N0	T2	Stage II	1	0	1	0	0	0	1	0	1
TCGA-CJ-4882	62.7667	0	57	male	M0	NX	T3a	Stage III	1	1	1	1	1	0	1	1	1
TCGA-BP-4774	62.8333	0	57	female	M0	NX	T1a	Stage I	1	0	0	0	1	0	0	1	0
TCGA-A3-3335	62.8667	0	41	male	M0	N0	T2a	Stage II	1	1	1	1	1	1	0	1	0
TCGA-BP-4330	62.9333	0	60	female	M0	N0	T3a	Stage III	0	0	1	0	1	1	1	1	1
TCGA-CJ-5683	62.9667	0	78	male	M0	NX	T1b	Stage I	1	1	0	1	0	1	0	0	0
TCGA-BP-4173	63.1	0	47	male	M0	N0	T2	Stage II	1	1	1	0	1	1	1	1	1
TCGA-CZ-5989	63.5	0	60	male	M0	N0	T2	Stage II	0	0	1	0	0	0	1	1	0
TCGA-CJ-6031	63.5333	0	54	male	M0	NX	T1b	Stage I	0	1	1	1	1	1	1	1	1
TCGA-BP-4343	63.7333	1	64	male	M0	N0	T3a	Stage III	0	1	1	1	1	0	1	1	1
TCGA-BP-5178	63.7333	1	71	male	M1	NX	T3a	Stage IV	1	1	1	1	1	1	0	1	1
TCGA-B0-5100	63.7667	1	72	male	M0	NX	T3a	Stage III	0	1	0	1	0	1	0	0	0
TCGA-CJ-4636	64.1333	0	51	male	M0	N0	T3a	Stage III	1	0	1	1	1	0	1	1	1
TCGA-CZ-4863	64.2667	0	51	female	M0	N0	T3b	Stage III	1	0	1	0	1	1	1	1	1
TCGA-CZ-5451	64.3	0	74	male	M0	N0	T2	Stage II	0	1	0	0	0	0	0	1	1
TCGA-BP-4961	64.5	0	47	male	M0	NX	T1a	Stage I	0	1	0	0	0	0	0	0	0
TCGA-CJ-4889	64.8667	0	63	female	M0	NX	T1a	Stage I	0	0	1	1	1	1	1	1	1
TCGA-CJ-4886	65.0667	0	42	female	M0	NX	T1a	Stage I	0	0	1	0	1	1	0	1	1
TCGA-BP-4176	65.1667	0	64	male	M0	NX	T1b	Stage I	1	1	1	1	1	1	1	1	0
TCGA-CJ-4876	65.1667	0	57	male	M0	N0	T2b	Stage II	0	0	0	0	1	0	0	0	1
TCGA-CW-5580	65.4667	1	73	female	M1	NX	T3a	Stage IV	0	0	0	0	0	0	0	0	0
TCGA-CJ-5672	65.7333	1	84	male	M0	NX	T1a	Stage I	1	0	1	1	0	1	1	1	1
TCGA-B0-4700	66	1	60	male	M1	NX	T4	Stage IV	1	1	1	1	1	1	1	1	1
TCGA-B0-4845	66.2	1	70	male	M1	NX	T3a	Stage IV	1	0	0	0	0	0	0	1	0
TCGA-A3-3385	66.4333	0	46	female	M0	N0	T1a	Stage I	1	0	0	0	0	0	0	0	0
TCGA-CZ-5985	66.5667	0	58	male	M0	N0	T2	Stage II	1	0	1	1	1	1	1	1	1
TCGA-DV-5567	66.8	0	40	female	M0	NX	T1a	Stage I	0	0	0	1	0	1	0	0	0
TCGA-B0-5110	66.9667	0	71	female	M0	N0	T1a	Stage I	0	0	0	0	0	0	0	1	0
TCGA-CJ-4881	67.1333	0	41	male	M0	NX	T3a	Stage III	1	1	1	1	1	1	1	0	1
TCGA-DV-5574	67.2	0	37	male	M0	NX	T1a	Stage I	1	1	1	1	1	1	1	0	1
TCGA-CW-5588	67.2333	0	78	female	M0	NX	T1a	Stage I	0	1	1	0	1	0	0	0	0
TCGA-CJ-5686	67.9333	0	59	female	M0	NX	T1b	Stage I	1	0	1	1	1	0	1	1	1
TCGA-CZ-5984	68.9	0	51	male	M0	N0	T1b	Stage I	0	1	0	1	1	1	1	1	0
TCGA-BP-4781	69.3333	0	78	male	M0	NX	T1a	Stage I	1	1	1	1	1	1	0	0	0
TCGA-AK-3434	69.5667	0	72	male	M0	NX	T1b	Stage I	1	1	0	0	0	0	0	1	1
TCGA-B0-4834	69.6667	1	49	male	M0	N0	T1a	Stage I	0	0	0	0	0	0	0	0	0
TCGA-CZ-4858	70.1667	1	39	male	M0	NX	T2	Stage II	1	1	1	1	1	1	0	0	1
TCGA-CZ-5464	70.9333	0	69	male	M1	NX	T3b	Stage IV	0	0	1	1	1	1	1	1	1
TCGA-G6-A8L7	71.1	0	81	female	MX	N0	T1b	Stage I	1	1	0	1	1	1	0	0	1
TCGA-B0-4945	71.5	1	75	female	M0	N0	T1a	Stage I	0	0	0	1	1	0	0	0	0
TCGA-B0-5695	71.6667	0	61	female	M0	N0	T1b	Stage I	0	1	0	0	0	0	0	0	0
TCGA-B0-5702	72.4	0	71	male	M0	N0	T1b	Stage I	1	0	1	1	0	1	0	0	1
TCGA-BP-4960	72.4	0	46	male	M0	N0	T2	Stage II	1	1	1	0	1	1	1	0	1
TCGA-BP-4765	72.8	0	43	male	M0	NX	T1a	Stage I	1	0	0	0	0	0	0	0	0
TCGA-CJ-4878	72.8667	0	71	female	M0	NX	T3a	Stage III	1	0	0	0	0	0	0	0	0
TCGA-BP-4758	73.6	0	40	male	M0	NX	T1a	Stage I	0	1	0	0	1	1	1	1	1
TCGA-AK-3461	73.9	0	72	male	M0	NX	T1a	Stage I	1	0	0	1	1	0	0	1	0
TCGA-CW-5587	74.2	0	62	female	M0	N0	T3b	Stage III	0	0	1	0	1	1	1	1	1
TCGA-CJ-4637	74.2333	1	52	female	M1	NX	T2b	Stage IV	0	1	1	1	1	1	1	1	1
TCGA-CJ-5684	74.3667	0	61	male	M0	NX	T3a	Stage III	0	1	0	0	1	0	0	1	1
TCGA-AK-3431	74.7	1	62	female	M0	NX	T2	Stage II	0	1	1	1	0	0	0	1	0
TCGA-B0-5703	74.8667	0	73	male	M0	N0	T1b	Stage I	0	0	0	0	0	0	0	1	1
TCGA-BP-4342	75.2	1	79	male	M0	N0	T2	Stage II	1	1	1	1	0	1	0	1	0
TCGA-BP-5174	75.2333	0	45	female	M0	NX	T1a	Stage I	1	1	0	0	1	0	0	0	1
TCGA-BP-5180	75.4333	0	53	male	M0	NX	T1a	Stage I	1	1	0	0	1	1	1	1	1
TCGA-A3-3367	75.6667	0	72	male	M0	N0	T1b	Stage I	0	0	1	0	0	0	0	1	0
TCGA-CW-5591	75.7	0	56	male	M1	N0	T3a	Stage IV	0	0	0	1	0	0	0	0	0
TCGA-A3-3370	75.8	0	48	female	M0	N0	T1b	Stage I	1	0	1	0	0	0	1	1	1
TCGA-CJ-4874	76.1	0	73	female	M0	N0	T1b	Stage I	0	0	1	0	0	1	1	1	1
TCGA-CJ-6030	76.6333	1	65	male	M0	N0	T1a	Stage I	1	1	1	1	1	1	1	1	1
TCGA-BP-4170	78.1	1	72	female	M0	N0	T1b	Stage I	0	0	1	0	0	0	1	1	1
TCGA-BP-4760	78.7	0	69	male	M0	NX	T1a	Stage I	1	0	0	1	0	1	0	0	0
TCGA-BP-4759	79.0667	0	50	male	M0	NX	T1a	Stage I	0	1	0	0	0	1	0	0	1
TCGA-CW-5589	79.2667	0	52	male	M0	NX	T1a	Stage I	0	0	0	1	0	0	0	0	0
TCGA-B0-4833	79.5333	1	82	female	M0	N0	T1b	Stage I	1	0	1	0	1	0	1	0	1
TCGA-AK-3445	79.7333	0	69	male	M0	NX	T3a	Stage III	0	1	1	1	0	1	1	1	1
TCGA-BP-5170	80.4	0	55	male	M0	NX	T1a	Stage I	0	1	0	1	0	1	0	0	0
TCGA-CZ-5453	80.6333	1	67	male	M0	NX	T2	Stage II	0	0	0	0	0	0	0	0	0
TCGA-CZ-5456	80.7333	0	57	male	M0	N0	T2	Stage II	1	1	1	1	1	1	0	1	1
TCGA-CJ-4871	80.7667	0	63	male	M1	NX	T3a	Stage IV	0	1	1	1	1	1	0	1	0
TCGA-B0-5710	81	0	57	male	M0	N0	T1b	Stage I	0	1	0	0	0	0	0	1	0
TCGA-CZ-5982	81.3	0	59	female	M0	NX	T1a	Stage I	0	0	0	0	0	0	0	1	0
TCGA-BP-4331	81.8	1	52	male	M0	N0	T1a	Stage I	1	0	0	0	1	0	1	0	0
TCGA-B0-5701	82.0333	0	65	male	M0	N0	T3b	Stage III	0	1	0	0	0	0	0	1	0
TCGA-DV-A4W0	82.3333	0	55	male	MX	NX	T1b	Stage I	1	0	0	1	0	1	0	0	0
TCGA-CW-5583	82.9667	0	51	female	M0	NX	T1a	Stage I	0	0	0	1	0	0	0	0	0
TCGA-A3-3359	83.4667	0	82	female	M0	N0	T1a	Stage I	1	0	1	0	0	0	1	1	1
TCGA-AK-3460	83.6	0	58	male	M0	NX	T1a	Stage I	1	1	0	0	0	0	0	0	0
TCGA-AK-3453	84.3667	0	58	female	M0	NX	T2	Stage II	1	0	1	0	1	0	1	1	1
TCGA-CW-6090	85.0667	0	68	male	M0	NX	T1b	Stage I	1	1	1	0	0	1	1	0	1
TCGA-CJ-4869	85.1333	0	49	male	M0	N1	T2	Stage III	0	1	1	1	1	1	1	1	1
TCGA-CZ-5465	85.4667	1	76	female	M0	NX	T3b	Stage III	0	1	0	0	0	1	0	0	0
TCGA-BP-4159	86.7	1	70	male	M0	N0	T1b	Stage I	0	1	1	0	0	1	0	0	1
TCGA-B0-5696	86.9667	0	69	male	M0	N0	T3a	Stage III	0	1	0	0	0	1	0	0	0
TCGA-CW-5585	86.9667	0	51	male	M1	N0	T3b	Stage IV	0	0	0	0	0	0	0	0	0
TCGA-B0-5697	87.6667	0	50	male	M0	N0	T1a	Stage I	1	0	1	1	1	0	1	1	1
TCGA-BP-4959	88.6667	0	49	male	M0	NX	T1b	Stage I	1	0	1	1	1	1	1	1	0
TCGA-A3-3357	89.6	0	62	male	M0	N0	T2	Stage II	1	0	0	1	1	0	1	1	1
TCGA-BP-4167	90.6	0	59	male	M0	NX	T3a	Stage III	1	1	1	1	1	1	1	0	1
TCGA-B0-5712	90.7333	0	68	female	M1	N0	T2	Stage IV	0	0	0	0	0	0	0	0	0
TCGA-BP-4161	91.5333	0	74	male	M0	NX	T1b	Stage I	1	0	1	0	1	0	1	1	1
TCGA-CZ-5457	91.8	0	62	male	M0	NX	T3a	Stage III	0	1	0	0	0	0	0	0	0
TCGA-B0-5102	92.1333	1	74	female	M0	NX	T1	Stage I	0	1	0	0	0	0	0	0	0
TCGA-B0-5713	92.7333	0	75	female	M0	N0	T3b	Stage III	0	0	0	0	0	1	0	0	0
TCGA-CZ-5458	92.9667	0	43	male	M0	NX	T3a	Stage III	0	1	0	0	0	0	1	1	1
TCGA-CW-5581	93.3	0	44	male	M0	NX	T1b	Stage I	0	1	0	1	0	1	0	1	0
TCGA-BP-4163	94.6333	0	60	female	M0	N0	T3a	Stage III	1	0	1	1	1	0	1	1	0
TCGA-BP-4338	95.3	0	43	male	M0	N0	T1b	Stage I	0	1	1	1	1	1	1	0	0
TCGA-AK-3440	95.5	0	58	male	M0	NX	T1a	Stage I	0	0	0	1	0	1	0	0	0
TCGA-AK-3451	95.6	0	48	male	M0	N0	T2	Stage II	1	1	1	1	0	0	0	0	1
TCGA-CZ-5460	95.7667	0	55	male	M1	NX	T3b	Stage IV	0	1	0	0	0	0	1	1	1
TCGA-BP-4160	96.0333	0	67	male	M0	N0	T3a	Stage III	0	0	1	1	0	1	1	1	1
TCGA-BP-4325	98.8	0	64	female	M0	N0	T1b	Stage I	1	0	1	0	0	0	1	1	1
TCGA-BP-4165	101.233	0	64	female	M0	N0	T1b	Stage I	1	0	0	0	0	1	0	0	1
TCGA-BP-4162	102.467	0	65	female	M0	N0	T1b	Stage I	1	0	1	0	1	0	1	1	1
TCGA-CW-6093	104.867	0	73	male	M0	NX	T1a	Stage I	0	0	0	0	0	0	0	0	0
TCGA-B0-5706	106.833	0	45	male	M0	N0	T2	Stage II	0	1	1	1	1	1	1	1	1
TCGA-CJ-4642	106.833	0	47	male	M0	NX	T2	Stage II	1	0	1	1	0	0	1	1	1
TCGA-CW-6088	107.4	0	60	male	M0	N0	T1b	Stage I	0	0	0	0	0	0	0	0	0
TCGA-CJ-4639	107.633	0	49	female	M0	N0	T2	Stage II	0	0	0	0	0	0	1	1	1
TCGA-CZ-4866	108.9	0	79	female	M0	NX	T1	Stage I	1	0	0	0	1	0	1	0	0
TCGA-CZ-4862	109.033	0	46	male	M0	NX	T1b	Stage I	0	0	1	0	1	1	1	1	1
TCGA-CJ-4904	110.067	0	60	female	M1	N0	T3a	Stage IV	0	1	0	0	0	1	0	0	1
TCGA-AK-3429	110.933	0	54	female	M0	N0	T2	Stage II	0	1	1	0	1	1	1	1	1
TCGA-AK-3436	111.033	0	40	male	M1	N0	T2	Stage IV	1	1	0	1	0	1	0	0	1
TCGA-CJ-4897	111.367	0	79	female	M0	NX	T3a	Stage III	0	1	0	0	0	1	0	0	0
TCGA-AK-3425	111.433	0	68	male	M0	N0	T1	Stage I	1	0	1	1	0	1	1	0	1
TCGA-BP-4158	112.567	0	69	male	M0	N0	T1b	Stage I	0	0	0	0	0	0	0	0	0
TCGA-B0-5690	113.067	0	53	female	M0	NX	T1b	Stage I	1	1	0	0	0	0	0	0	0
TCGA-AK-3433	113.633	0	48	female	M0	N0	T2	Stage II	0	0	0	0	0	1	0	0	0
TCGA-B0-5691	114.367	0	66	female	M0	N0	T1a	Stage I	0	0	0	1	0	1	1	1	0
TCGA-CJ-4885	115.033	0	64	male	M1	NX	T3a	Stage IV	0	0	0	0	0	0	0	0	0
TCGA-CJ-4640	116	0	49	male	M0	N0	T3a	Stage III	0	0	1	1	1	0	1	1	1
TCGA-CJ-4634	116.6	0	60	female	M0	NX	T1b	Stage I	1	0	0	0	0	0	0	0	0
TCGA-CJ-4890	117.3	0	72	male	M1	N0	T3a	Stage IV	1	1	1	1	1	1	1	1	1
TCGA-CJ-4875	118.467	1	67	male	M1	NX	T3a	Stage IV	1	1	0	0	1	0	1	1	1
TCGA-AK-3427	119.433	0	65	male	M0	N0	T1a	Stage I	0	0	0	1	0	0	0	0	0
TCGA-CJ-6027	120.5	1	77	male	M0	NX	T1a	Stage I	1	1	1	1	1	1	1	1	1
TCGA-B0-5698	121.033	0	77	male	M0	N0	T1b	Stage I	1	1	1	0	1	0	1	1	0
TCGA-CJ-6032	121.3	0	63	female	M0	NX	T2	Stage II	0	0	0	0	0	1	0	1	1
TCGA-AK-3428	124.267	0	62	male	M0	N0	T3b	Stage III	1	1	0	0	0	1	0	0	0
TCGA-CJ-5682	124.533	0	60	male	M1	NX	T3a	Stage IV	0	1	0	0	1	1	0	0	1
TCGA-B0-5707	124.8	0	39	female	M0	N0	T1a	Stage I	0	0	0	1	1	0	0	0	0
TCGA-B0-5812	127.8	0	53	male	M0	NX	T1b	Stage I	0	1	1	0	0	1	0	1	0
TCGA-B0-5699	128.033	0	53	male	M0	N0	T1	Stage I	0	1	0	0	0	0	1	1	0
TCGA-CJ-5675	131.2	0	70	male	M0	NX	T2a	Stage II	0	1	1	0	1	1	1	1	1
TCGA-B0-5692	131.467	0	66	female	M0	N0	T3b	Stage III	0	1	1	0	1	1	1	1	1
TCGA-B0-5709	132.467	0	62	female	M0	NX	T3a	Stage III	0	1	1	1	1	1	1	1	1
TCGA-CJ-5671	132.9	0	51	male	M0	NX	T1a	Stage I	1	1	1	1	1	1	1	1	1
TCGA-B0-5711	132.967	0	50	male	M0	NX	T3b	Stage III	0	1	0	0	0	0	0	1	0
TCGA-CJ-5676	135.567	0	47	male	M0	NX	T3b	Stage III	1	1	1	1	1	1	0	0	1
TCGA-B0-5693	135.8	0	47	female	M0	NX	T1b	Stage I	0	0	0	0	0	0	0	0	0
TCGA-B0-5705	151.233	0	65	female	M0	N0	T1	Stage I	0	1	0	0	0	0	0	1	1

## Sheet: Raw data for figure 2b
Term	P	HR	HRlower	HRupper
TNFSF14	3.32e-06	2.11221	1.54121	2.89475
SLPI	1.18e-05	1.99688	1.46547	2.72099
SLC11A1	1.93e-05	1.9673	1.44239	2.68324
TNFSF13B	4.9e-05	1.90462	1.39553	2.59944
NOD2	0.000313793	1.76131	1.29458	2.3963
BST2	0.012753	1.46977	1.08551	1.99005
CCR4	0.0223844	0.704594	0.521721	0.951567
VIM	0.0281998	1.40279	1.03683	1.89792

## Sheet: Raw data for figure 2c
case_submitter_id	os	vital	age	gender	M	N	T	S	ITGAL	SLC11A1	VIM	IL12RB1	TNFSF13B	C3	TNFSF14	NOD2	CCL5
TCGA-BP-4337	0.0666667	1	76	female	M0	N0	T3b	Stage III	1446.08	2173.61	178338	241.512	662.662	51292.4	312.369	206.583	2120.72
TCGA-A3-A6NN	0.1	0	78	male	MX	NX	T1a	Stage I	2968.67	690.43	120411	383.171	534.993	33548.2	129.23	168.089	2104.73
TCGA-A3-A8CQ	0.1	0	59	female	MX	NX	T1a	Stage I	1379.86	458.25	94220.4	213.782	381.534	17016.6	90.0133	235.262	860.241
TCGA-B4-5844	0.233333	0	61	female	M0	N0	T2	Stage II	1567.2	310.56	154873	160.422	341.411	18960.6	45.2472	79.1826	1372.84
TCGA-B4-5843	0.366667	0	45	male	M0	N0	T1	Stage I	716.146	301.369	172860	105.007	383.274	25708.8	25.2016	57.7537	791.751
TCGA-BP-4166	0.433333	0	69	male	M0	N0	T3a	Stage III	1239.08	205.13	187712	374.688	780.206	11605.9	50.9861	131.615	2899.09
TCGA-A3-3308	0.533333	0	77	female	M0	N0	T3b	Stage III	1765.36	478.274	173365	271.022	709.972	206761	564.364	231.697	1045.83
TCGA-B4-5835	0.533333	0	64	female	M0	N0	T1	Stage I	1490.53	280.884	85198.3	241.594	810.887	135434	268.345	212.335	3024.52
TCGA-B8-5551	0.533333	0	65	female	M0	N0	T1b	Stage I	10194	1470.45	235086	2049.3	4069.42	145147	327.935	1031.65	13272.6
TCGA-B0-4813	0.6	1	68	male	M0	NX	T3b	Stage III	607.718	620.152	288228	205.163	1013.38	53762	156.981	94.8102	1136.17
TCGA-CZ-4856	0.6	0	62	female	M0	N0	T1b	Stage I	3244.51	398.204	187177	538.427	805.704	124546	202.201	177.41	5715.08
TCGA-B8-5164	0.866667	0	65	male	M0	N0	T3a	Stage III	12076.8	504.698	191134	1766.05	2449.15	304515	245.698	798.91	14935.1
TCGA-BP-5202	0.966667	0	75	male	M0	NX	T3a	Stage III	1776.29	507.195	170589	258.41	375.398	30465	83.6687	96.256	1694.85
TCGA-B8-5162	1.2	0	62	male	M0	NX	T2a	Stage II	6804.12	743.29	290867	1600.08	3482.42	113245	278.232	710.144	12085.5
TCGA-B4-5834	1.26667	0	59	male	M0	N0	T1	Stage I	1640.65	234.608	197556	196.042	300.491	26862.6	42.583	97.2177	1954.8
TCGA-CW-6087	1.36667	1	61	male	M1	N1	T3a	Stage IV	15364.5	1493.32	92320.8	2575.56	7944.87	585832	426.973	1951.36	27977.9
TCGA-B0-4698	1.4	1	75	male	M0	NX	T4	Stage IV	5735	1950.67	326195	1729.68	1416.93	4604.06	64.232	367.805	18010.2
TCGA-AS-3778	1.43333	0	35	male	M0	NX	T1a	Stage I	1434.61	1147.17	134339	207.641	400.695	151845	116.691	112.401	1085.4
TCGA-B0-4690	1.43333	1	65	male	M1	N0	T4	Stage IV	3613.46	4776.97	195426	511.944	3339.49	138659	139.621	1257.47	5861.45
TCGA-B2-4098	1.7	1	72	female	M0	NX	T1b	Stage I	1887.3	2489.91	68437.4	277.323	770.509	201512	2870.67	352.276	1143.77
TCGA-B8-A54G	1.76667	0	50	male	MX	NX	T1a	Stage I	7599.39	1488.47	114456	1374.78	3244.16	132332	441.852	1442.76	15592.6
TCGA-CZ-5468	1.96667	1	84	male	M1	NX	T3b	Stage IV	1177.87	688.829	198399	748.468	924.403	40197.6	179.911	714.673	2666.85
TCGA-GK-A6C7	2.03333	0	76	female	MX	NX	T1a	Stage I	2289.68	381.204	146823	290.207	193.471	97868.5	197.57	135.266	1564.17
TCGA-BP-5173	2.06667	1	75	male	M0	NX	T1a	Stage I	3293.73	169.866	191826	531.999	590.799	45309.5	128.8	260.4	8749.05
TCGA-B0-4706	2.16667	1	61	male	M0	NX	T3a	Stage III	2603.7	402.176	198813	273.34	392.6	46583.6	289.01	157.562	3823.28
TCGA-B0-5096	2.26667	1	72	female	M0	N1	T3a	Stage III	1638.2	2889.89	132619	303.323	2400.99	73557.8	104.947	939.406	2155.26
TCGA-B0-4849	2.3	1	51	male	M0	NX	T3a	Stage III	1490.73	2498.82	216585	328.246	765.475	22058.7	124.552	273.755	1977.26
TCGA-CZ-5467	2.43333	1	86	female	M0	N0	T3a	Stage III	654.077	299.604	214784	152.415	388.44	126530	53.9983	121.932	1159.22
TCGA-B0-4693	2.56667	1	72	female	M0	N0	T3a	Stage III	2956.33	878.51	114019	541.843	569.048	93700.2	163.233	352.538	4441.3
TCGA-CJ-4918	3.1	1	64	male	M1	N0	T3a	Stage IV	2629.79	495.945	142782	384.312	1109.93	234182	607.578	211.371	3463.38
TCGA-B0-4714	3.3	1	81	male	M1	NX	T3b	Stage IV	6541.91	926.472	154364	951.886	1417.43	56072.3	556.807	718.535	9752.21
TCGA-B0-4688	3.36667	1	46	male	M1	N0	T4	Stage IV	538.918	2579.77	189146	304.646	643.554	9628.3	51.8547	154.638	495.397
TCGA-B0-4694	3.53333	1	72	male	M0	NX	T3b	Stage III	5747.42	1199.95	212451	920.666	2836.15	155349	239.797	502.707	10462.5
TCGA-BP-4327	3.63333	1	75	female	M0	N0	T2	Stage II	1760.57	695.898	174840	195.055	286.486	50204.2	147.307	175.752	2423.96
TCGA-B0-4699	3.66667	1	74	male	M1	N0	T4	Stage IV	3374.13	850.277	199094	477.795	1472.29	11135.6	62.2534	606.452	7646.79
TCGA-BP-4989	3.93333	0	58	male	M0	N0	T3a	Stage III	8104.98	2015.49	109116	1153.27	1520.22	65204.4	1734.6	1028.09	15253.9
TCGA-EU-5905	3.96667	0	67	female	M0	NX	T1	Stage I	865.366	498.438	551558	185.088	579.617	395951	404.271	108.78	1664.17
TCGA-EU-5907	4.23333	0	81	male	M0	NX	T3a	Stage III	761.416	266.055	359452	161.691	554.158	237840	246.946	99.9543	1125.96
TCGA-A3-3346	4.56667	1	68	male	M0	NX	T1b	Stage I	1184.79	7313.72	267177	403.645	2082.02	183976	584.554	537.497	3983.12
TCGA-B0-4691	4.63333	1	55	male	M1	N0	T2	Stage IV	2584.74	770.757	258083	516.312	979.615	146867	523.733	256.566	10594.5
TCGA-CJ-4920	4.63333	1	64	female	M0	NX	T1b	Stage I	1626.08	624.351	205883	276.611	768.583	88391	780.438	254.877	1501.6
TCGA-B4-5836	4.7	0	61	female	M0	N0	T1b	Stage I	2363.05	269.714	142801	279.285	889.188	193069	155.738	152.258	2630.15
TCGA-B8-A54I	5	0	48	male	MX	NX	T1b	Stage I	2700.22	2319.04	149413	503.146	1024.59	407816	1834.2	585.479	4784.46
TCGA-B4-5832	5.16667	0	65	male	M0	N0	T3b	Stage III	554.032	73.3974	278333	44.9855	10285.1	192950	104.177	132.589	606.121
TCGA-BP-4771	5.4	1	62	male	M1	N0	T3a	Stage IV	12806.7	843.149	168284	2113.81	1473.39	174617	1947.56	1553.97	18059.8
TCGA-CW-5584	5.46667	1	74	male	M0	N1	T3b	Stage III	1608.67	785.503	235931	251.074	530.842	150384	145.264	254.661	1005.19
TCGA-B4-5838	5.53333	0	52	male	M0	N1	T3	0	1123.35	166.683	306543	132.642	781.766	245016	174.9	119.73	1588.18
TCGA-CZ-4865	5.53333	1	70	female	M0	NX	T1a	Stage I	2104.53	230.146	159019	406.908	1045.74	209493	218.283	265.736	4711.47
TCGA-B0-4814	5.6	1	58	male	M1	N0	T4	Stage IV	1373.1	875.443	259314	142.045	593.367	46888.1	167.231	174.283	1386.2
TCGA-B4-5378	5.83333	0	62	male	M0	N0	T1	Stage I	760.089	256.361	123627	122.934	208.387	22214.2	37.4797	23.2374	786.325
TCGA-BP-4993	5.9	0	58	male	M0	NX	T1a	Stage I	1947.87	512.652	167618	293.961	425.176	30553.7	99.6823	165.798	6459.01
TCGA-B0-4703	6.06667	1	51	male	M1	N0	T3a	Stage IV	2457.78	454.68	286432	506.592	1804.4	36570.4	128.886	492.272	4026.78
TCGA-BP-4761	6.06667	0	57	male	M0	N1	T3a	Stage III	2635.74	317.458	414194	531.882	1051.23	94764	200.5	413.531	10226.9
TCGA-B0-4819	6.1	1	60	female	M1	NX	T3b	Stage IV	9389.34	2213.46	107268	1211.6	3205.27	78621.2	3066.93	822.236	23017
TCGA-BP-5169	6.43333	0	70	male	M0	N0	T1b	Stage I	4750.83	1116.09	216881	693.825	2087.44	54480.9	589.378	362.579	9062.99
TCGA-B8-5549	6.46667	0	53	male	M0	N0	T1b	Stage I	1927.25	304.357	157783	407.547	424.224	320544	54.2006	217.845	3390.67
TCGA-B0-4713	6.73333	1	76	female	M0	NX	T3b	Stage III	2914	459.428	190369	242.565	785.526	64107.9	1649.76	265.055	6819.14
TCGA-B0-4841	6.8	1	63	male	M1	NX	T2	Stage IV	1170.08	614.128	208319	168.077	672.309	31711.6	316.761	42.0193	6464.51
TCGA-BP-4803	6.8	0	79	male	M0	NX	T3a	Stage III	1766.76	257.454	236248	203.857	488.109	470745	129.205	117.72	2180.22
TCGA-BP-4967	6.83333	0	76	male	M0	N0	T3a	Stage III	1352.78	378.778	197260	166.04	426.959	229632	74.8661	123.047	1122.99
TCGA-CZ-4860	6.86667	1	60	male	M1	NX	T4	Stage IV	1268.72	1740.07	470593	221.143	1667.4	108493	84.0966	955.171	3054.47
TCGA-EU-5906	6.86667	0	55	male	M0	NX	T1b	Stage I	1687.41	426.905	120847	234.924	566.47	59801.4	114.304	197.033	1252.3
TCGA-BP-4807	7.03333	0	42	male	M0	NX	T1a	Stage I	1351.67	890.124	134197	304.034	1410.28	106765	75.7033	169.722	1114.79
TCGA-BP-4974	7.03333	1	58	male	M1	N0	T3a	Stage IV	2025.21	399.441	159659	228.007	250.294	60351.6	1032.6	118.289	1430.9
TCGA-B0-5084	7.4	1	33	male	M1	N1	T3a	Stage IV	1253.28	984.596	210696	371.824	264.35	94806.3	4639.56	143.876	1559.23
TCGA-CJ-6033	7.46667	1	54	female	M1	N0	T3a	Stage IV	1296.56	1133.81	400586	283.68	867.406	230144	326.414	96.3784	2320.36
TCGA-B0-4701	7.93333	1	66	female	M1	N0	T3a	Stage IV	3164.97	1076.05	251431	410.651	866.137	54173.3	653.17	250.67	4488.63
TCGA-G6-A5PC	8.06667	1	54	female	M1	N0	T1b	Stage IV	2087.12	2383.53	246640	388.396	656.186	39786.1	249.391	237.126	12424.6
TCGA-B0-5095	8.16667	1	81	male	M0	N0	T3a	Stage III	1805.28	527.831	262794	261.494	1093.43	84785.1	377.714	287.643	2717.6
TCGA-B8-A54H	8.53333	0	69	female	MX	N0	T2a	Stage II	2986.75	358.354	135137	322.798	244.713	29940.7	186.149	270.509	4094.58
TCGA-BP-5177	9.76667	0	46	female	M0	NX	T1a	Stage I	1683.54	142.9	236230	183.091	362.833	31678.1	118.339	84.847	3763.41
TCGA-B0-4828	10.2333	1	79	male	M1	NX	T2	Stage IV	2282.05	603.302	132265	211.156	432.803	39513.6	676.747	238.698	2602.07
TCGA-CZ-5462	10.3667	1	83	male	M1	NX	T1b	Stage IV	2181.99	662.623	122664	630.679	1131.95	379019	3008.42	854.284	1974.76
TCGA-B0-4844	10.4333	1	60	male	M1	NX	T3a	Stage IV	1758.46	828.715	253026	286.705	995.277	238004	2643.15	263.496	4783.88
TCGA-G6-A8L6	10.4333	1	55	male	MX	NX	T2a	Stage IV	2494.93	1539.31	462517	259.996	573.368	39515.9	137.746	215.228	3171.6
TCGA-A3-3363	10.6333	0	50	male	M0	N0	T2	Stage II	778.508	463.487	58975.2	168.815	535.837	32438.1	61.7983	95.712	907.38
TCGA-B0-4843	10.6667	1	57	male	M0	N0	T3a	Stage III	1351.44	559.37	266761	244.631	906.925	71921.6	2018.21	174.523	1436.46
TCGA-A3-A8OW	10.7667	0	37	male	MX	NX	T3a	Stage III	1811.45	254.931	131414	302.069	307.841	8651.3	52.9102	157.769	2633.97
TCGA-BP-4770	10.9667	1	73	female	M0	N0	T4	Stage IV	965.921	955.119	230592	168.339	1376.42	8713.1	47.7109	215.149	3538.71
TCGA-CZ-5461	11	1	52	male	M1	NX	T1b	Stage IV	1685.18	343.277	292479	332.182	1075.6	155408	223.304	239.254	2310.71
TCGA-B0-5094	11.1	1	62	male	M1	N0	T3b	Stage IV	1557.99	1114.58	192831	187.062	406.168	550569	801.077	131.636	2259.47
TCGA-BP-4798	11.1333	1	74	male	M1	N0	T3b	0	9582.64	3502.13	138799	1654.64	5797.37	374495	495.735	1097.77	18872.7
TCGA-CJ-4644	11.2	1	48	female	M1	N0	T3a	Stage IV	2548.95	570.147	127459	432.309	1288.57	130088	181.695	279.852	5467.56
TCGA-A3-A8OV	11.3333	0	75	male	MX	NX	T1a	Stage I	1321.48	1254.7	115711	299.989	475.165	39998.2	66.7859	193.788	1382.8
TCGA-B0-5080	11.4	1	63	male	M1	N0	T3a	Stage IV	2044.33	146.717	248159	382.826	1482.72	123039	160.32	263.314	5477.13
TCGA-BP-4352	11.4667	1	74	female	M1	N0	T3b	Stage IV	347.147	2085.75	447048	98.5017	676.123	70542.5	332.802	2210.07	986.929
TCGA-BP-4782	11.8	0	55	female	M0	NX	T1a	Stage I	2936.77	588.695	183730	497.758	738.022	236661	233.563	156.985	4722.96
TCGA-DV-5569	11.8333	0	29	female	M0	NX	T1a	Stage I	1879.45	851.989	229867	379.203	812.022	185067	206.661	232.006	2489.68
TCGA-T7-A92I	11.8667	0	47	female	MX	NX	T1a	Stage I	1147.5	357.103	36742.3	180.86	254.744	42689.2	89.2757	167.007	931.238
TCGA-6D-AA2E	12.0667	0	68	female	MX	NX	T1b	Stage I	1149.97	375.789	63858.7	183.656	183.656	58152.7	98.8919	114.432	2174.21
TCGA-B0-5081	12.0667	1	79	female	M0	N0	T3b	Stage III	9675.92	1087.46	174662	1190.76	2193.05	147231	2202.51	786.218	11473.1
TCGA-B4-5377	12.1667	0	68	female	M1	N0	T3	Stage IV	1909.75	564.557	156017	347.103	592.682	67909.4	98.0943	168.064	2278.12
TCGA-DV-A4VZ	12.1667	0	53	male	MX	NX	T1a	Stage I	57.8219	339.047	166094	43.3665	207.633	61848.5	231.288	60.4502	349.56
TCGA-AK-3465	12.3	0	71	female	M0	NX	T1b	Stage I	380.272	202.318	26847.9	66.733	138.762	2547.51	18.0073	39.1924	326.25
TCGA-DV-5568	12.3333	0	26	male	M0	NX	T1a	Stage I	1804.57	776.182	353412	393.526	826.188	309398	795.749	235.898	6930.19
TCGA-BP-4349	12.4	0	68	female	M0	NX	T1a	Stage I	1590.79	1002.19	205008	204.617	192.427	31374.3	222.031	161.081	1812.82
TCGA-CZ-5986	12.4333	0	61	male	M0	N0	T1	Stage I	1528.58	130.54	150184	209.144	642.872	12976.8	115.099	119.31	988.17
TCGA-BP-4756	12.4667	0	62	female	M0	N0	T1b	Stage I	1508.09	293.853	75688.7	238.259	249.731	13427.2	114.717	184.43	2034.91
TCGA-BP-4353	12.5	1	61	male	M0	N0	T1	Stage I	2212.77	675.654	270555	323.751	1291.25	136020	201.758	254.309	4266.94
TCGA-3Z-A93Z	12.8333	0	69	male	M0	N0	T1a	Stage I	1435.68	455.025	132274	244.772	219.667	18866.3	42.3644	123.955	2022.51
TCGA-CZ-5470	12.8667	0	72	female	M0	N0	T2	Stage II	3361.3	671.122	166474	549.247	1086.31	70721.3	277.874	385.935	6716.09
TCGA-BP-4768	13.3333	0	72	female	M0	N0	T1a	Stage I	1141.25	757.061	180413	177.942	194.118	216454	125.368	122.133	1648.39
TCGA-BP-5187	13.5333	0	54	male	M0	NX	T1a	Stage I	1369.97	133.894	269462	179.614	775.608	176714	271.054	156.754	3855.18
TCGA-BP-5194	13.6	0	39	male	M0	NX	T1a	Stage I	1669.41	178.542	246401	222.31	459.903	53132.7	99.3446	97.2605	2560.73
TCGA-BP-4776	13.7	0	52	male	M0	NX	T1a	Stage I	1258.98	1242.15	150242	249.102	222.172	31625.9	371.97	107.72	3839.21
TCGA-B8-A8YJ	14.3667	0	60	female	0	NX	T1b	Stage I	2235.38	3354.28	219745	392.215	836.163	12765	84.2179	193.701	2152.37
TCGA-CJ-4638	14.3667	1	46	female	M1	N1	T3a	Stage IV	1194.08	835.698	118399	131.618	307.638	20375.5	483.658	244.208	3434.77
TCGA-BP-4970	14.4333	0	44	male	M0	N1	T1a	Stage III	3178.5	514.734	188608	633.057	1523.78	162774	118.323	412.628	4275.84
TCGA-B8-5553	14.5	0	67	female	M0	N0	T1b	Stage I	2440.04	677.199	183668	520.182	950.776	178521	83.807	257.201	4243.33
TCGA-CZ-5987	14.8333	1	60	male	M1	NX	T3b	Stage IV	2472.16	1726.56	187699	458.139	1365.43	310363	260.511	278.477	5037.74
TCGA-CZ-4861	14.8667	1	63	male	M0	NX	T2	Stage II	3654.61	2749.58	334905	673.974	4610.44	118307	356.64	762.175	2227.09
TCGA-B0-4823	15.1333	1	88	male	M0	N0	T1a	Stage I	2083.09	405.505	255421	353.842	1103.44	110846	62.3853	190.08	5168.23
TCGA-BP-4977	15.1333	0	57	male	M0	NX	T1b	Stage I	2068.37	459.176	134484	299.643	534.78	60824.8	905.173	207.392	2017.04
TCGA-B0-5092	15.3	1	53	female	M1	N0	T1a	Stage IV	8773	309.946	213672	1288.14	1243.08	105844	2228.97	751.783	21687.4
TCGA-A3-A6NJ	15.6	0	57	female	MX	NX	T1a	Stage I	5482.19	1222.69	100698	854.289	883.164	60282.1	148.356	512.773	7191.76
TCGA-B8-A54K	15.6333	0	61	male	MX	NX	T1a	Stage I	461.165	237.886	124593	47.9946	88.6856	98269.9	32.3442	29.2141	389.173
TCGA-BP-4335	15.8333	1	65	female	M1	N0	T3a	Stage IV	3045.39	1350.44	186281	398.143	901.917	51331.3	537.9	485.898	5253.87
TCGA-B0-4810	15.9333	1	47	male	M0	N1	T3a	Stage III	3881.22	560.56	216778	650.623	1357.15	88688.9	434.784	350.932	9411.51
TCGA-B0-5694	16	1	71	male	M0	N0	T3a	Stage III	1919	364.104	152279	243.233	561.078	180967	316.352	301.43	1681.74
TCGA-BP-4787	16	1	59	female	M1	N0	T3a	Stage IV	2023.16	1309.77	175406	486.099	1801.49	523817	560.364	318.44	2218.95
TCGA-B0-5099	16.1667	1	88	female	M0	NX	T3b	Stage III	481.108	217.213	143983	83.8366	152.43	1845.36	21.9119	64.7829	579.235
TCGA-B8-A7U6	16.5	0	54	female	0	NX	T1a	Stage I	1445.45	1494.82	194729	275.65	268.793	51397	182.395	101.483	1710.12
TCGA-MW-A4EC	16.6	0	72	female	MX	NX	T1a	Stage I	918.549	529.517	125740	219.076	298.651	33915.6	86.4517	145.396	1588.55
TCGA-BP-4992	16.7	0	66	male	M0	NX	T1b	Stage I	8092.75	2112.85	107773	894.568	1024.86	110879	12765.7	862.332	14119.7
TCGA-B8-5546	16.8333	0	38	female	M0	N0	T1b	Stage I	675.892	53.1892	36730.4	79.1351	66.1621	4792.21	29.8378	29.8378	965.189
TCGA-B2-A4SR	16.9	0	61	male	M0	NX	T2a	Stage II	2190.61	299.101	124483	286.988	550.681	18096.1	75.474	156.539	2386.28
TCGA-B0-4818	17	1	68	female	M0	NX	T2	Stage II	3128.58	701.454	117696	394.668	512.908	74898.1	266.84	255.655	4058.52
TCGA-B8-4146	17.0333	0	41	female	M0	NX	T1b	Stage I	1229.63	153.373	230859	145.44	4047.19	55093.9	113.707	292.202	1252.1
TCGA-B8-A54F	17.3	0	49	female	MX	NX	T1a	Stage I	1093.7	2559.51	101764	256.979	853.171	134110	279.594	170.634	941.572
TCGA-B8-4619	17.4333	0	58	male	M0	N0	T1a	Stage I	382.579	144.212	14583.3	129.91	208.571	7659.92	20.2612	47.6734	466.008
TCGA-B8-A54J	17.6	0	60	male	MX	NX	T2a	Stage II	2389.53	638.191	148629	415.931	367.052	20270.9	100.524	201.049	3706.49
TCGA-EU-5904	18.3667	0	47	female	M0	NX	T1	Stage I	1533.01	516.514	201067	171.199	373.524	34988.7	61.2813	106.999	2242.12
TCGA-CJ-5681	18.4	1	44	female	M1	NX	T3a	Stage IV	608.467	300.053	18696.2	69.6718	142.13	15268.3	39.0162	150.491	274.971
TCGA-A3-3352	18.7	1	74	male	M0	N0	T3a	Stage III	2569.31	436.177	171048	255.067	545.658	13735.8	193.921	202.074	1574.08
TCGA-CZ-5455	18.7	1	63	male	M1	NX	T3b	Stage IV	4148.52	605.996	169539	690.743	1634.57	119945	298.355	303.579	6494.15
TCGA-BP-4340	18.7333	1	70	female	M0	N0	T1b	Stage I	1243.33	609.204	171519	134.157	209.666	26191.4	66.7119	155.417	1258.73
TCGA-B0-5088	18.7667	1	53	male	M0	N0	T1b	Stage I	3179.29	870.013	120036	469.841	383.18	93469.5	1132.55	188.616	3743.44
TCGA-BP-5000	18.7667	0	40	male	M0	NX	T1b	Stage I	3040.29	402.7	274973	450.784	697.213	231335	426.742	228.397	8401.61
TCGA-A3-3380	18.9	0	54	male	M0	N0	T1	Stage I	1307.84	984.167	201848	219.343	390.216	8522.32	72.2927	90.3659	1703.81
TCGA-CW-6097	19.0333	1	32	male	M0	NX	T3a	Stage III	5455.01	224.322	228823	737.957	1884.73	362771	444.451	375.268	6872.23
TCGA-A3-3382	19.1333	0	69	male	M0	NX	T1b	Stage I	2051.5	717.49	249943	299.035	804.871	231966	312.628	214.567	2667.04
TCGA-CJ-5678	19.1333	1	62	male	M1	N0	T2b	Stage IV	3337.49	396.601	234450	820.649	1556.21	119216	362.293	495.408	13597
TCGA-B0-4697	19.2667	1	46	female	M1	NX	T3b	Stage IV	10054.9	840.624	154459	1456.29	2740.91	23265.2	811.024	692.627	37336.7
TCGA-B0-5109	19.5667	1	69	male	M0	N1	T3b	Stage III	3484.08	1947.92	232196	508.392	950.901	45961.7	234.98	422.745	15251.8
TCGA-MM-A563	19.7	0	41	male	MX	NX	T3	0	4070.75	1227.44	146269	606.412	1301.72	29252.7	122.987	383.574	7138.13
TCGA-B0-4707	20	1	63	male	M0	NX	T3a	Stage III	2121.95	406.613	179123	306.378	399.048	25811.4	132.386	126.712	4807.49
TCGA-BP-5198	20.1	0	72	male	M0	N0	T3b	Stage III	1914.08	1922.85	249255	464.639	1047.14	95726.4	176.31	218.195	2712.83
TCGA-MM-A564	20.2333	0	68	male	MX	NX	T2a	Stage II	1354.68	465.765	279219	154.275	668.527	22907.7	155.745	88.1573	2206.87
TCGA-A3-3387	20.5667	0	49	male	M0	N0	T1a	Stage I	1619.02	1807.3	147517	308.712	1298.11	139316	990.926	301.089	1428.46
TCGA-BP-4795	20.6667	0	74	female	M0	N0	T1a	Stage I	2044.2	218.991	168311	249.313	565.165	13999.4	58.9591	178.562	2344.89
TCGA-A3-3378	21	0	60	male	M0	N0	T1	Stage I	4314.13	3775.64	112348	598.619	2932.97	738041	2833.94	840.897	3383.92
TCGA-B0-5075	21.2333	1	77	female	M0	N0	T3a	Stage III	3496.77	1926.2	125439	426.603	963.099	136754	1167.62	432.708	2907.61
TCGA-BP-4334	21.5	1	56	male	M0	N0	T3a	Stage III	423.676	423.676	14250.9	170.915	303.314	4032.15	26.4798	64.9958	791.986
TCGA-CJ-4868	21.5333	1	42	male	M1	N0	T3a	Stage IV	3680.44	1472.9	404299	522.176	1685.37	91625.6	160.854	1219.61	7568.55
TCGA-B2-4101	21.6	0	52	male	M0	NX	T2a	Stage II	5257.69	694.502	200538	541.541	1018.48	53155.5	624.197	363.877	4322.82
TCGA-B2-5641	21.8667	0	79	male	M0	N0	T1a	Stage I	5961.72	337.986	115473	1165.03	1758.69	467960	361.228	731.172	8193.97
TCGA-CZ-5463	22.0667	0	76	male	M0	NX	T2	Stage II	1560.67	201.969	191935	227.006	654.312	28247.8	71.774	185.277	2450.33
TCGA-B0-5097	22.1667	0	59	female	M0	N0	T3b	Stage III	1583.98	2143.36	299755	421.446	1482.18	31730	106.183	191.567	2043.74
TCGA-CJ-5679	22.6333	1	73	male	M0	NX	T3b	Stage III	540.241	216.69	400164	68.2722	298.32	359661	1785.47	89.0507	1690.48
TCGA-AK-3455	22.7667	1	71	female	M0	NX	T3b	Stage III	3958.26	678.936	152010	738.26	577.865	45840.3	325.186	448.23	19683.6
TCGA-CZ-5466	22.8333	0	67	male	M0	NX	T3a	Stage III	3720.44	385.901	152979	621.585	993.241	229753	165.756	308.203	5216.13
TCGA-A3-A6NL	22.9667	0	49	female	MX	NX	T1b	Stage I	3072.23	932.772	174785	416.68	602.812	90819.4	74.0295	236.894	1898.33
TCGA-BP-5186	23.1	0	50	female	M0	N0	T1a	Stage I	1500.25	419.693	176626	288.378	412.827	35890.2	156.205	186.244	2465.8
TCGA-CZ-5988	23.1	0	38	male	M0	N0	T1b	Stage I	1731.42	143.661	297000	228.96	604.574	72495.1	68.8377	161.619	2536.52
TCGA-MM-A84U	23.3333	0	58	female	MX	NX	T1a	Stage I	1879.23	1062.85	167799	323.475	606.34	137043	809.387	257.66	3678.65
TCGA-BP-4169	23.3667	1	76	female	M0	N0	T2	Stage II	2447.96	2654.55	225041	413.174	919.605	88327.4	328.338	327.69	2320.38
TCGA-B8-4143	23.6333	1	66	female	M1	N0	T3a	Stage IV	3647.28	1345.92	443881	782.027	2055.96	44114.2	212.685	906.366	9581.74
TCGA-BP-5192	23.8	0	59	male	M0	NX	T1a	Stage I	769.476	138.84	149388	122.113	105.385	14865.9	57.7107	51.856	1192.69
TCGA-B8-5159	24.0667	0	61	female	M0	N0	T1a	Stage I	2265.95	284.381	164497	277.556	546.011	53676	40.1925	147.878	3624.15
TCGA-CZ-5454	24.0667	1	63	male	M1	N0	T2	Stage IV	2642.4	1141.96	353943	449.979	1659.25	67701.8	138.397	327.464	3021.29
TCGA-DV-5576	24.2333	1	55	female	M0	NX	T1a	Stage I	267.825	154.446	105102	38.3883	99.0953	84911.3	8.03475	74.0983	332.996
TCGA-A3-3313	24.5	1	59	male	M0	N0	T1b	Stage I	801.185	192.738	29525.7	144.553	335.402	37984.5	212.579	125.658	297.61
TCGA-A3-3372	24.5	0	64	male	M0	NX	T3	Stage III	2665.58	549.782	109553	414.283	951.605	48932.9	143.286	274.112	1900.1
TCGA-B8-5165	24.5667	0	43	male	M0	N0	T1a	Stage I	1819.05	182.45	219569	191.027	462.364	88647.5	126.312	104.48	2022.55
TCGA-BP-5195	24.9667	0	75	male	M0	NX	T1a	Stage I	1784.71	1028.9	220256	273.929	567.902	157294	151.162	198.766	2381.01
TCGA-CJ-4893	25	0	76	female	M0	NX	T1b	Stage I	4251.89	472.076	99365.5	564.404	954.589	18289.7	99.5534	377.34	6578.55
TCGA-B2-5635	25.1667	0	74	male	M0	NX	T1a	Stage I	2592.35	1321.46	136327	464.562	1323.36	187238	414	579.753	2147.18
TCGA-B8-4153	25.4	0	74	male	M0	NX	T3a	Stage III	1470.59	388.014	367815	169.843	383.872	24687.9	140.845	91.135	2297.71
TCGA-CJ-5680	25.6	1	65	female	M1	NX	T3a	Stage IV	1384.43	806.336	111982	217.018	384.459	42290.5	45.8358	184.279	1147.77
TCGA-B0-5085	25.6667	1	76	female	M0	N0	T3a	Stage III	2386.11	815.667	139045	305.717	241.021	46123.9	548.007	153.493	3151.04
TCGA-CZ-4853	25.8	0	82	male	M0	NX	T1a	Stage I	1882.64	242.37	194859	340.03	553.886	101396	220.984	187.48	1833.45
TCGA-B8-4620	25.9	0	70	female	M0	N0	T3a	Stage III	1148.03	2759.92	251261	281.955	1668.48	42332.6	134.408	224.351	931.764
TCGA-CJ-5677	26.0667	1	54	female	M1	NX	T3a	Stage IV	1934.45	1453.6	216625	357.872	1231.14	704783	345.437	362.018	3878.56
TCGA-BP-4986	26.1667	0	75	male	M0	N0	T1a	Stage I	1703.67	580.102	220979	531.929	1295.22	268320	1057.75	399.626	1158.85
TCGA-B8-4621	26.2667	0	63	male	M0	N0	T1b	Stage I	2070.88	688.309	66444.3	260.349	616.84	194242	198.24	186.328	1277.92
TCGA-B0-4847	26.4333	1	60	male	M1	NX	T3a	Stage IV	7391.23	1419.33	152185	930.246	1302.34	50788.6	1656.12	649.763	14844.5
TCGA-CJ-4891	27.3	1	57	female	M0	N0	T3c	Stage III	1735.42	5936.96	221896	208.935	1605.26	145511	1455.7	1223.93	15210
TCGA-B8-5163	27.4	0	63	female	M0	N0	T3a	Stage III	6385.77	267.429	298316	904.199	3624.02	225322	288.39	429.332	8496.29
TCGA-BP-5189	27.4	1	60	male	M0	NX	T1b	Stage I	2487.37	1090.7	229311	312.67	1189.24	575552	704.42	291.379	1643.65
TCGA-B8-A54D	27.6667	0	69	male	MX	NX	T3a	Stage III	4317.8	2829.92	82241.1	777.753	1048.28	56268.8	467.075	429.032	9449.28
TCGA-B0-4838	27.8	1	69	female	M0	N0	T1b	Stage I	4497.82	789.827	84234.2	715.628	1055.38	93875.2	305.582	758.585	11183.5
TCGA-BP-5006	28	0	61	male	M0	N0	T1a	Stage I	1413.2	695.657	206427	278.263	304.057	24122.1	203.226	103.958	755.843
TCGA-CJ-4894	28.0333	1	58	male	M0	N0	T3a	Stage III	5095.79	169.961	172680	717.781	1001.56	48632.3	185.895	588.793	7913.8
TCGA-BP-4329	28.1667	1	75	male	M0	N0	T3a	Stage III	1488.61	513.661	260101	266.479	1051.21	68691.9	191.13	213.183	1647.58
TCGA-A3-3383	28.7	0	52	male	M0	NX	T1	Stage I	2056.82	475.384	164686	633.392	568.009	34227.7	79.0037	307.842	5135.24
TCGA-B0-4696	28.8667	1	58	male	M0	N0	T3a	Stage III	290.153	507.115	96555.7	70.5778	155.533	65210	245.715	22.2189	116.323
TCGA-A3-3365	29.1	0	46	male	M0	NX	T1a	Stage I	1319.65	228.792	131779	206.588	756.846	9986.7	30.8917	110.052	2112.22
TCGA-AK-3454	29.1333	0	84	male	M0	NX	T1b	Stage I	2843.13	481.983	291889	332.798	1575.05	51331.2	1514.8	249.598	5336.24
TCGA-BP-5010	29.2667	1	63	male	M0	N0	T3a	Stage III	1821.56	1141.66	192937	243.63	1304.55	227743	478.761	240.797	3881.08
TCGA-B0-4848	29.4333	1	54	male	M0	NX	T3b	Stage III	2961.23	661.837	188937	333.352	1397.89	445305	1260.41	391.749	5070.84
TCGA-AK-3426	29.5	1	37	male	M0	N1	T3a	Stage III	9542.81	4083.63	214283	1669.27	5837.09	130990	712.845	945.684	51306.9
TCGA-B0-4827	29.5	1	77	female	M0	N0	T3b	Stage III	3986.47	356.03	206952	403.974	1615.9	279256	139.393	413.741	5969.05
TCGA-B8-A54E	30.3	0	62	female	MX	NX	T1b	Stage I	1303.06	203.305	36682.2	1005.61	987.87	13787.9	46.3917	118.708	1334.44
TCGA-A3-3351	30.3333	0	42	male	M0	N0	T2a	Stage II	4689.16	975.023	184604	833.345	1519.11	138017	186.937	927.797	4266.1
TCGA-B2-5636	30.6333	0	79	male	M0	NX	T1a	Stage I	907.96	146.445	109390	185.497	425.667	69157.2	45.8861	449.098	633.619
TCGA-B0-5107	30.9	1	65	female	M1	N0	T2	Stage IV	4037.54	476.891	278850	756.199	1268.26	306817	4706.85	733.44	11158.8
TCGA-BP-4998	31.0667	0	49	male	M0	NX	T1a	Stage I	2996.63	426.858	85726.4	662.153	1169.7	101763	170.004	409.611	3064.38
TCGA-BP-5175	31.0667	0	60	male	M0	NX	T1a	Stage I	2401.62	476.814	511245	283.748	814.679	763487	826.38	197.454	7440.34
TCGA-CJ-4887	31.0667	1	48	male	M1	NX	T3a	Stage IV	4899.16	1836.39	189204	936.824	2450.65	290417	801.623	619.581	12491.7
TCGA-A3-3343	31.5	0	79	male	M0	N0	T2	Stage II	3233.23	1452.15	224302	506.942	1017.5	129857	233.139	346.998	2138.92
TCGA-CZ-5469	31.5333	1	41	male	M0	N0	T2	Stage II	712.479	687.661	296015	134.43	338.143	224896	1018.57	155.112	1796.19
TCGA-BP-5201	31.7	0	63	male	M1	N0	T3b	Stage IV	3671.73	515.301	231392	677.714	576.525	83103.8	442.172	388.602	9386.81
TCGA-B2-4102	31.7333	0	61	male	M0	NX	T1b	Stage I	3328.04	1165.65	130566	551.311	842.934	147169	527.779	531.982	1408.53
TCGA-BP-4985	31.7333	1	72	male	M0	N0	T3a	Stage III	1174.11	623.6	129377	286.647	2479.21	85893.5	676.753	1467.4	1541.44
TCGA-BP-4355	31.7667	1	59	female	M0	NX	T3a	Stage III	849.911	816.288	257234	115.812	248.435	48384.2	274.587	133.557	1125.43
TCGA-B2-5633	32.1	0	56	male	M0	N0	T1b	Stage I	1778.46	415.364	114123	334.945	757.144	229622	358.668	211.502	1459.2
TCGA-BP-5191	32.2333	0	79	male	M0	N0	T3a	Stage III	6747.13	858.882	284137	989.694	3180.79	417852	5783.26	447.514	21246.6
TCGA-BP-4351	32.3333	0	51	female	M0	N0	T3a	Stage III	1579.3	2761.14	204171	247.452	412.738	97973.6	581.846	177.707	1512.42
TCGA-B2-4099	32.4	0	83	male	M0	NX	T1a	Stage I	2574.38	801.486	158366	519.993	1571.24	49674.7	193.462	327.555	2347.14
TCGA-B2-3923	33.0667	0	59	male	M0	NX	T2	Stage II	386.174	96.1269	9972.75	150.58	169.472	2888.25	35.0057	66.6776	298.938
TCGA-BP-4164	33.0667	1	51	female	M0	NX	T3a	Stage III	844.085	894.95	101250	195.212	551.267	26357.7	49.4903	160.843	1293.62
TCGA-B2-5639	33.4333	1	46	male	M1	NX	T3	Stage IV	2862.32	383.314	163242	347.491	909.924	73515.8	377.941	320.623	3809.86
TCGA-BP-5190	33.7	0	61	male	M0	NX	T1a	Stage I	1206.59	474.226	149066	184.551	442.689	200318	1217.1	99.2837	3099.99
TCGA-BP-4982	33.8	0	42	male	M0	NX	T1b	Stage I	2387.31	606.389	129548	273.276	780.965	73096.7	147.433	304.737	1664.95
TCGA-A3-A6NI	33.9333	0	47	male	MX	NX	T1a	Stage I	1915.56	989.957	204798	362.308	461.04	157684	446.054	226.553	1186.54
TCGA-BP-5196	33.9333	0	53	male	M0	NX	T1a	Stage I	2564.52	533.264	334140	457.617	1466.24	251881	206.395	430.534	9783.67
TCGA-B0-4817	33.9667	1	81	male	M0	N0	T3c	Stage III	1897.33	5604.06	152828	255.747	792.817	329288	3486.16	413.991	3414.23
TCGA-BP-4354	34.4667	1	40	male	M1	N1	T4	Stage IV	3189.59	6746.61	261495	1438.61	2625.88	90981.8	2256.05	727.682	10723.7
TCGA-B0-5083	34.8333	1	63	male	M0	N0	T1a	Stage I	2377.29	212.847	75797.5	551.604	1149.67	17832.7	65.9526	193.361	5132.31
TCGA-B8-5552	34.8667	0	41	female	M0	NX	T1b	Stage I	2262.92	404.235	114379	316.184	786.858	108402	220.128	216.926	1970.75
TCGA-BP-5200	35.4333	0	44	male	M0	NX	T2	Stage II	2871.48	399.922	155179	453.428	723.016	74274.4	100.838	145.426	5260.04
TCGA-BP-5008	35.7	0	46	male	M0	NX	T1a	Stage I	2525.43	670.474	136136	397.343	678.023	26812.8	224.406	188.035	4047.55
TCGA-CW-5590	35.8333	1	51	male	M1	NX	T3a	Stage IV	2192.28	219.862	342824	310.34	738.301	160011	193.623	83.2399	4341.14
TCGA-G6-A8L8	36.3667	1	62	female	MX	NX	T1b	Stage I	1343.39	423.197	185519	169.509	121.078	18599.9	73.8	59.9625	1183.11
TCGA-B2-3924	36.4	0	73	male	M0	NX	T1b	Stage I	5199.73	246.442	149214	739.325	1686.74	66057.4	137.605	462.677	7857.37
TCGA-BP-5009	36.4	1	52	male	M0	NX	T1b	Stage I	2520.68	991.305	150762	544.719	911.469	355820	2321.09	353.444	4913.28
TCGA-BP-4981	36.5667	1	75	female	M0	NX	T3a	Stage III	1985.99	1871.84	197737	284.212	538.139	115468	1959.2	239.95	4603.31
TCGA-A3-3323	36.8667	0	53	male	M0	NX	T1b	Stage I	2872.82	792.122	124184	483.217	1194.8	247667	217.337	365.171	1596.38
TCGA-BP-4797	36.9	0	34	male	M0	N0	T3b	Stage III	2832.89	552.96	157699	437.281	1372.55	128470	241.202	284.684	3329.25
TCGA-B0-4822	37.0333	1	78	male	M0	NX	T2	Stage II	2859.47	425.55	343596	313.194	688.183	57643.1	1646.02	171.344	5221.76
TCGA-BP-4790	37.0333	1	76	male	M0	NX	T1a	Stage I	4447.36	162.357	211353	628.878	1827.03	52797	327.798	489.127	5203.66
TCGA-A3-3306	37.3333	0	67	male	M0	N0	T1b	Stage I	1292.52	648.889	235074	220.675	792.065	106107	211.48	145.803	1194.01
TCGA-B0-4852	37.3667	1	78	female	M0	N0	T2	Stage II	1656.54	343.166	154831	187.849	481.692	24275.6	326.375	149.545	1801.88
TCGA-BP-4801	37.4667	0	57	male	M0	NX	T1a	Stage I	2687.94	350.926	208622	409.725	875.448	85586.7	174.53	258.528	2377.15
TCGA-BP-4987	37.4667	0	41	female	M0	NX	T1b	Stage I	2550.95	275.937	134438	408.768	451.333	60748.7	129.896	220.162	2634.61
TCGA-BP-5004	37.5333	0	53	male	M0	NX	T1a	Stage I	1022.26	961.342	227478	210.67	371.211	59487.7	60.9167	104.066	1742.47
TCGA-A3-3319	37.6667	0	70	male	M0	NX	T1b	Stage I	2486.86	1915.34	207542	980.125	1098.13	430967	1095.49	752.926	3576.18
TCGA-DV-5573	37.6667	0	41	male	M0	NX	T1a	Stage I	4805.62	274.852	111487	928.219	1224.94	64471.3	156.922	567.773	16574.8
TCGA-BP-5185	37.7333	0	56	male	M0	NX	T1a	Stage I	1288.61	741.849	326698	261.829	154.017	15299	97.5441	110.379	6106.78
TCGA-BP-4332	37.7667	0	36	male	M0	N0	T3a	Stage III	1427.94	283.714	142819	195.107	472.004	21528.2	103.091	74.1234	1364.89
TCGA-BP-4799	37.7667	1	70	male	M0	N0	T3b	Stage III	1742.07	429.84	228016	274.329	2201.62	39620.4	71.6399	134.543	7644.51
TCGA-BP-5184	37.7667	0	54	male	M0	NX	T1a	Stage I	2038.34	410.018	188230	357.15	522.802	28622.5	93.9868	97.5113	4900.24
TCGA-A3-3326	37.9	0	47	male	M0	NX	T1a	Stage I	5085.85	732.895	175388	666.268	1414.71	61863	419.749	473.05	2558.47
TCGA-BP-5007	38	0	45	male	M0	N0	T2	Stage II	1993.27	730.841	231131	343.615	382.714	124822	208.275	197.748	2997.05
TCGA-AK-3456	38.1	0	48	male	M0	N0	T2	Stage II	1293.53	512.185	126847	195.989	589.274	65204.2	61.4099	114.98	661.136
TCGA-BP-5182	38.8333	0	56	male	M0	N0	T1a	Stage I	4324.36	455.196	182807	595.893	1342.41	109619	160.56	316.982	5324.14
TCGA-AK-3458	38.9333	0	48	male	M0	NX	T1b	Stage I	814.894	1504.22	143485	248.523	584.683	26474.2	53.6287	143.882	3408.69
TCGA-B0-5120	38.9667	0	72	female	M0	N0	T1a	Stage I	1388.99	413.645	171349	279.95	780.631	101158	161.51	141.77	2116.68
TCGA-A3-3325	39	1	52	male	M0	NX	T1a	Stage I	1859.4	329.711	138141	341.06	785.453	63199.4	129.615	234.143	1008.25
TCGA-B0-5113	39.1667	0	69	female	M0	N0	T3a	Stage III	2588.4	402.536	138553	358.07	817.554	99334.3	198.148	367.431	2894.98
TCGA-BP-5001	39.2333	0	43	female	M0	NX	T1b	Stage I	3508.41	740.567	123654	419.436	294.916	19734.2	404.144	234.841	6191.05
TCGA-A3-3324	39.5333	0	51	male	M0	NX	T1b	Stage I	2278.88	526.667	208583	360.307	718.942	68552	340.244	304.297	3013.71
TCGA-A3-3311	39.7	1	57	male	M0	NX	T1	Stage I	2462.39	611.472	135557	369.689	1087.61	188924	600.744	354.835	2435.98
TCGA-B0-4846	40	1	52	male	M1	N0	T3a	Stage IV	2778.07	512.039	108618	533.233	1214.82	78353.1	492.541	414.549	4041.21
TCGA-CJ-4895	40	1	62	male	M1	NX	T3a	Stage IV	2222.09	656.125	144624	400.33	2355.19	299018	188.207	336.901	5462.17
TCGA-AK-3447	40.5667	0	83	male	M0	NX	T2	Stage II	85.9511	164.428	9966.59	74.7401	104.636	2436.53	3.737	11.211	822.141
TCGA-B8-5158	40.6	0	56	male	M0	N1	T3a	Stage III	3771.72	1347.7	249366	400.782	1133.45	608534	673.852	428.51	3799.45
TCGA-B0-4821	41	1	68	female	M0	N0	T3b	Stage III	1367.65	2053.44	233873	272.745	582.773	11945.9	308.065	245.275	6517.44
TCGA-AS-3777	41.2667	0	63	male	M0	NX	T1a	Stage I	2018.04	162.897	20621.9	310.985	259.827	603844	144.049	44.4264	1097.2
TCGA-B0-4836	41.2667	1	61	male	M1	NX	T3b	Stage IV	3167.98	445.828	342081	423.474	1551.08	127291	202.423	242.163	6173.28
TCGA-A3-3331	41.9	0	86	female	M0	N0	T1	Stage I	2322.8	444.76	109147	386.88	788.23	78674.5	223.903	325.954	2179.63
TCGA-BP-4999	42.2	0	56	male	M0	NX	T1a	Stage I	1056.65	510.085	131879	170.647	309.761	40340	78.5222	89.033	829.12
TCGA-BP-4763	42.3333	1	79	female	M0	NX	T1a	Stage I	895.995	166.649	285975	160.477	747.862	243312	930.97	96.6975	1633.57
TCGA-B0-5116	42.4667	0	52	male	M0	N0	T3b	Stage III	958.925	89.1274	430608	132.08	253.422	217662	137.449	71.9462	1509.8
TCGA-B0-5402	43	0	64	male	M0	NX	T4	Stage IV	1696.41	390.741	206156	218.225	580.951	186318	143.026	95.8421	2551.61
TCGA-BP-5183	43.0333	0	57	male	M0	NX	T3a	Stage III	4368.11	691.764	169976	531.968	579.391	241280	1069.09	377.326	4857.81
TCGA-B8-4151	43.3	0	51	female	M0	N0	T3a	Stage III	624.219	483.959	257142	200.913	430.888	30425	18.954	65.7073	909.793
TCGA-A3-3358	43.5667	0	57	female	M0	N0	T1a	Stage I	3862.88	804.89	191179	447.977	1314.56	130547	551.526	403.179	4387.97
TCGA-BP-4994	43.6	0	54	male	M0	NX	T1a	Stage I	1133.36	195.43	62715	181.47	260.573	15939.5	49.8545	91.0675	1343.41
TCGA-A3-3374	43.8	0	51	female	M0	N0	T1b	Stage I	2215.72	2784.57	75060.1	526.417	601.998	3063.03	112.709	127.295	2181.25
TCGA-CZ-4864	43.8333	1	86	male	M0	N0	T2	Stage II	4449.83	610.619	100976	795.316	1353.35	76485.1	195.214	703.953	5375.94
TCGA-B0-5077	43.9	1	77	male	M0	N0	T1a	Stage I	2565.1	458.823	122493	302.912	380.125	156784	1247.29	196.002	2268.87
TCGA-DV-5565	44.3	0	59	male	M0	NX	T1a	Stage I	788.252	734.144	340631	186.918	371.376	38409.2	111.905	135.269	1569.13
TCGA-B0-4712	44.5667	1	76	male	M1	NX	T3a	Stage IV	2082.22	1374.51	336412	639.547	1794.82	104830	356.692	327.157	5256.1
TCGA-BP-4762	44.7667	1	42	male	M0	NX	T1a	Stage I	1532.29	263.67	177088	431.631	1412.18	43074.9	90.0795	191.419	3467.12
TCGA-BP-5199	45.1667	0	58	male	M0	N0	T2	Stage II	6245.68	340.086	296356	882.901	1311.13	20682.1	173.348	487.726	16916.2
TCGA-BP-4347	45.5667	0	74	male	M0	NX	T3b	Stage III	1542.01	236.175	181435	243.048	294.281	7990.58	64.9793	163.698	1840.66
TCGA-B0-4816	45.7	1	49	male	M0	N0	T2	Stage II	2722.76	5256.74	159727	548.182	1123.96	218306	222.177	709.37	2426.52
TCGA-BP-4995	45.7	0	68	male	M0	N0	T1b	Stage I	1695.05	223.679	95420.5	262.467	388.529	23631.8	72.4048	141.577	2026.69
TCGA-CJ-4916	45.7667	0	69	female	M0	NX	T3a	Stage III	8609.47	1155.16	162625	1184.68	1314.72	166101	2134.82	650.178	21633.8
TCGA-B0-4837	45.9333	1	63	male	M0	N0	T1b	Stage I	1229.11	465.101	255389	211.2	1807.32	238218	708.616	80.7868	1651.51
TCGA-B8-4154	46	0	73	female	M0	N0	T1a	Stage I	1609.94	449.49	233221	409.339	1225.08	51920.5	67.5703	261.468	3695.8
TCGA-BP-4973	46.1333	0	47	male	M0	NX	T3a	Stage III	2951.66	1109.42	187608	423.123	629.586	148960	465.18	348.567	2860.54
TCGA-A3-3328	46.1667	0	79	male	M0	N0	T1b	Stage I	120.228	170.06	7175.74	113.901	122.601	461.931	7.90977	10.2827	204.072
TCGA-A3-3349	46.1667	0	34	female	M0	N0	T1b	Stage I	1850.2	534.049	221254	212.063	540.858	94394.3	171.207	179.962	1604.09
TCGA-DV-5566	46.6	0	67	female	M0	NX	T1a	Stage I	818.049	304.635	177410	225.85	442.508	61557.2	106.359	94.5418	1754.27
TCGA-CZ-4854	46.8	1	68	male	M0	N0	T1b	Stage I	1958.53	566.833	250440	326.283	883.96	208255	1202.75	195.603	2584.46
TCGA-B0-5399	47.0333	0	46	male	M0	N0	T1b	Stage I	3062.2	194	240038	453.225	657.26	31523.4	352.88	264.242	3713.6
TCGA-BP-4983	47.1	0	67	female	M0	NX	T3a	Stage III	7618.98	2065.21	207807	1204.5	2382.87	8297.58	196.803	855.808	11553.4
TCGA-BP-4991	47.1	0	54	male	M0	NX	T1a	Stage I	1705.35	286.085	148234	260.237	451.744	58024.7	115.726	143.924	898.788
TCGA-CJ-4635	47.2	0	48	male	M0	NX	T1b	Stage I	4507.53	669.928	149075	569.091	930.713	110594	419.574	295.557	7544.22
TCGA-B0-4811	47.2333	1	48	male	M0	N0	T3a	Stage III	1887.36	425.35	214359	215.881	414.662	30442.4	479.854	188.094	2298.81
TCGA-AK-3443	47.4333	0	45	male	M0	N0	T2	Stage II	49.1761	108.558	7230.74	38.9697	42.6811	513.101	3.7114	0.92785	92.785
TCGA-CZ-4857	47.7333	1	56	male	M1	N0	T3a	Stage IV	2109.46	1177.91	379811	367.342	1133.92	439268	455.328	265.058	1946.69
TCGA-BP-4975	47.7667	0	40	male	M0	NX	T1b	Stage I	1285.42	348.558	204994	191.185	550.808	57575.5	81.1459	103.891	1006.95
TCGA-CJ-4872	47.8333	0	51	male	M0	N0	T1b	Stage I	3019.95	366.055	331252	384.731	1936.73	76413	293.217	205.439	5400.24
TCGA-A3-3307	47.8667	0	66	male	M0	N0	T3b	Stage III	1988.4	973.238	133992	348.961	645.804	24017.1	139.358	149.555	2601.34
TCGA-CJ-4901	48.3333	0	47	male	M0	NX	T3b	Stage III	8706.71	636.855	125071	1210.33	3508.24	117684	1237.49	766.641	18874.3
TCGA-BP-4804	48.6333	0	59	male	M0	NX	T1b	Stage I	4992.21	575.056	174783	749.951	1996.6	142589	344.194	513.493	11221.3
TCGA-BP-4766	48.7333	0	43	female	M0	NX	T1a	Stage I	1382.78	1435	89100.3	155.963	224.893	39356.4	201.917	187.295	672.592
TCGA-BP-5168	48.7667	1	75	male	M0	NX	T1a	Stage I	1418.8	141.4	148894	216.894	286.395	23014.7	112.641	56.3204	2975.4
TCGA-B8-5550	49.2	0	71	male	M0	N0	T3a	Stage III	1574.55	522.628	144717	346.641	1329.23	228687	517.295	133.323	2194.5
TCGA-A3-3322	49.2667	0	51	male	M0	NX	T1a	Stage I	1197.71	434.81	138299	162.344	513.144	8337.46	99.9041	177.103	758.363
TCGA-B0-5121	49.5	0	56	male	M0	N0	T1b	Stage I	2736.42	636.162	250234	300.037	558.833	44904.6	445.416	152.596	4750.08
TCGA-BP-4971	49.5667	0	40	male	M0	N0	T3a	Stage III	4693.32	1208.73	133791	688.759	1267.12	46238.8	3753.38	441.574	4114.96
TCGA-BP-4789	49.6333	0	48	male	M0	NX	T1a	Stage I	994.212	140.833	213113	117.361	404.056	32817.4	63.71	68.7398	1301.03
TCGA-A3-3317	49.7	0	67	male	M0	N0	T2	Stage II	2283.61	549.422	124251	366.832	781.584	33121.5	183.416	308.172	2590.96
TCGA-A3-3316	49.7667	0	57	male	M0	NX	T2	Stage II	1295.85	1350.3	216534	220.902	1316.08	155359	1499.64	166.454	835.382
TCGA-BP-4346	49.7667	1	57	male	M0	N0	T3b	Stage III	10448.1	685.15	103977	1232.9	1327.59	83750.8	722.286	1173.48	19628.9
TCGA-BP-5181	49.8333	0	58	female	M0	NX	T1b	Stage I	2226.78	233.328	250769	276.895	453.101	37063.3	90.0393	135.543	2439.77
TCGA-CJ-4905	49.8667	0	62	female	M0	NX	T1a	Stage I	2372.16	228.585	212600	248.023	323.441	25823.9	111.183	136.063	2777.23
TCGA-CJ-4870	49.9333	0	58	female	M0	NX	T3a	Stage III	1140.24	440.601	306357	174.304	206.986	58362.7	58.1012	49.6281	992.563
TCGA-CJ-4907	49.9667	0	58	male	M0	NX	T3b	Stage III	1400.57	432.437	258880	249.991	480.572	145202	126.548	156.05	1330.7
TCGA-BP-4972	50.0667	0	43	female	M0	NX	T3a	Stage III	2513.87	456.651	157672	388.956	1180.64	78000.6	226.604	221.441	1645.89
TCGA-A3-3320	50.2667	0	52	female	M0	NX	T1b	Stage I	1670.06	752.117	79871.6	263.114	443.318	13491.6	76.1423	142.978	1469.55
TCGA-AK-3450	50.2667	0	85	female	M0	N0	T1a	Stage I	880.365	632.604	150461	147.235	358.442	110618	327.979	79.2024	1626.7
TCGA-BP-4345	50.5333	0	62	male	M0	N0	T3b	Stage III	2259.67	1047.42	277494	405.36	1787.23	57515.1	492.565	312.405	4985.06
TCGA-B8-4148	50.6667	0	63	female	M0	N0	T1a	Stage I	6011.57	627.166	121311	842.02	1106.46	44369.6	117.43	534.961	6444.76
TCGA-CJ-4902	50.6667	0	61	male	M0	NX	T3a	Stage III	2742.96	512.519	279518	442.024	746.868	70802.6	246.416	219.742	3801.66
TCGA-CJ-4892	50.7	0	65	female	M0	N0	T1b	Stage I	4495.07	722.766	156170	716.058	662.395	57907.6	333.713	467.031	11199.5
TCGA-B8-4622	50.8333	0	57	male	M1	N0	T3a	Stage IV	2884.01	1505.47	168916	523.325	1374.38	167611	299.637	300.678	1664.65
TCGA-B8-5545	50.8333	0	42	male	M0	N0	T1a	Stage I	1716.05	388.218	176679	329.044	1266.86	110357	88.7611	209.799	1980.54
TCGA-CJ-4899	50.9333	0	42	male	M0	NX	T1b	Stage I	1351.46	488.495	121859	240.509	426.187	26644.2	264.809	141.439	1472.34
TCGA-CJ-4908	51.0333	0	38	male	M0	NX	T1a	Stage I	1984.37	536.24	167130	262.461	602.74	65874.1	170.493	193.131	2974.08
TCGA-B0-5119	51.7333	0	61	female	M0	N0	T1b	Stage I	2083.69	562.641	128105	291.807	276.305	37461.7	62.921	131.313	3543.64
TCGA-A3-3362	51.9667	0	60	female	M0	N0	T1a	Stage I	1193.39	1042	154571	175.693	519.345	50101.3	138.124	149.174	1398.92
TCGA-CJ-4903	52	0	50	male	M0	NX	T1b	Stage I	3547.61	797.496	196050	351.016	793.824	100689	149.072	271.707	4847.4
TCGA-CJ-4888	52.2333	1	59	male	M1	NX	T3a	Stage IV	7883.78	2283	123535	1257.4	4606.03	258293	648.713	1021.43	19129.5
TCGA-B0-5098	52.8	1	53	female	M0	NX	T1	Stage I	245.45	242.502	76898	28.0093	171.004	95683.4	1390.15	49.3848	570.505
TCGA-B0-4815	52.9333	1	65	male	M0	NX	T3a	Stage III	8740.61	492.84	107353	1353.69	2289.11	213567	575.52	864.901	11237.2
TCGA-BP-4341	52.9667	1	67	male	M0	NX	T3a	Stage III	1588.64	1294.2	145496	165.321	364.879	9467.3	74.3454	78.2583	1570.06
TCGA-BP-5176	53	1	78	female	M0	NX	T1a	Stage I	1670.76	451.461	201559	250.134	295.454	277887	321.601	65.366	3783.39
TCGA-B0-5106	53.2667	1	64	male	M0	N0	T1a	Stage I	3578.55	1122.25	236058	503.728	1370.65	239433	651.185	427.526	3942.74
TCGA-B0-5115	53.4667	0	43	male	M1	N0	T2	Stage IV	2317.42	398.114	189099	341.592	524.265	80400.2	190.046	218.717	1360.63
TCGA-B0-5117	53.6	0	40	male	M0	NX	T1b	Stage I	199.751	57.0717	26336.9	68.8218	104.072	1863.22	18.4644	55.3932	896.362
TCGA-A3-3347	53.6667	1	76	female	M0	N1	T1b	Stage III	3294.81	2037.62	153622	582.601	2175.11	225109	1794.29	562.819	2767.6
TCGA-A3-3373	54.0333	0	54	female	M0	N0	T1b	Stage I	1694.76	332.517	113739	261.263	697.979	34486	92.7063	108.03	1195.99
TCGA-A3-3329	54.1333	0	75	male	M0	N0	T1b	Stage I	2198.3	533.461	179846	378.777	1007.43	81307.2	342.089	261.773	1971.23
TCGA-BP-4326	54.1667	1	53	female	M0	N0	T1b	Stage I	545.132	1358.18	524136	160.333	501.687	171785	124.129	111.716	973.376
TCGA-CJ-6028	54.1667	1	58	male	M1	NX	T3a	Stage IV	6972.85	274.173	223772	719.554	2422.06	175222	464.538	656.1	7573.88
TCGA-DV-A4VX	54.2	1	59	male	MX	N0	T3b	Stage IV	1045.12	4548.03	125171	220.822	874.214	335706	6092.27	344.846	4257.63
TCGA-BP-4976	54.4	0	77	male	M0	NX	T1a	Stage I	1167.09	282.103	185982	154.723	280.103	56225.3	51.3522	142.052	673.58
TCGA-B0-4839	54.6333	1	80	female	M0	N0	T1b	Stage I	1854.88	1585.37	363345	379.168	1377.95	216291	166.464	167.785	4193.31
TCGA-B0-4824	55.2333	1	49	female	M0	N0	T1a	Stage I	5434.64	570.172	89769	804.744	1377.24	33102.5	217.153	582.946	7242.7
TCGA-CJ-4912	55.2333	0	61	male	M0	NX	T2	Stage II	1259.56	1040.63	315304	147.849	585.71	196907	216.087	136.476	2163.72
TCGA-CJ-4641	55.3667	1	55	female	M1	NX	T3a	Stage IV	9153.52	719.393	114906	981.256	2300.3	120884	1326.84	748.597	14142.5
TCGA-BP-4344	55.5333	0	75	female	M0	NX	T1a	Stage I	1461.53	548.54	149492	214.767	566.205	45795.6	91.1134	235.221	1210.51
TCGA-BP-4177	55.6667	0	65	male	M0	NX	T1a	Stage I	474.514	196.854	161372	83.3838	142.698	68281	34.3851	59.3142	1001.47
TCGA-CZ-5459	56.1	0	63	male	M0	NX	T3b	Stage III	1334.03	381.152	247775	276.643	448.776	117296	115.575	165.986	3645.53
TCGA-A3-3376	56.5333	1	51	male	M0	N0	T1a	Stage I	2306.63	650.429	154565	327.185	802.477	49040.1	137.97	269.745	1322.82
TCGA-CJ-4900	57.1333	1	69	female	M1	N1	T4	Stage IV	3656.36	3672.91	165908	663.395	1303.14	96035	1066.64	730.799	11004.6
TCGA-B0-4842	57.4667	1	73	female	M0	N0	T3a	Stage III	5149.36	949.692	126637	796.458	2421.45	390195	839.221	566.608	14676.6
TCGA-DV-5575	57.6333	0	52	female	M0	NX	T1a	Stage I	1609.97	268.498	131476	369.817	798.4	33008	64.8447	232.022	3747.82
TCGA-BP-4777	57.7	0	46	male	M0	NX	T1a	Stage I	4919.86	519.097	100608	1006.73	1799.72	41770.2	289.621	471.907	10911.2
TCGA-B0-5400	57.7667	0	59	female	M0	N0	T3b	Stage III	2291.71	1158.28	204797	498.094	703.957	177195	1172.47	780.86	10534.5
TCGA-BP-4968	58.2	0	40	male	M0	N0	T1b	Stage I	2711.8	1107.81	286035	493.254	618.942	121777	303.26	288.645	6587.68
TCGA-B0-4710	58.5	0	75	female	M0	N0	T3a	Stage III	2318.28	684.38	151220	276.735	285.849	28096	149.967	217.079	2127.71
TCGA-CJ-4884	58.6333	0	72	female	M0	NX	T3a	Stage III	3892.09	1049.2	192808	398.694	1185.17	104651	497.738	382.746	5566.61
TCGA-CJ-4873	59.2	0	85	female	M0	N0	T3a	Stage III	4804.04	2093.17	158738	586.966	1755.04	252641	4280.02	506.459	9733.97
TCGA-B0-4718	59.2667	0	57	male	M0	NX	T3a	Stage III	2341.75	596.916	274154	360.999	1041.83	77728.9	299.25	330.916	4719.91
TCGA-B0-5108	59.4	0	54	male	M0	N0	T3a	Stage III	3127.99	2793.34	238508	584.481	2140.64	116845	204.661	481.229	4017.61
TCGA-BP-4962	59.5	0	58	male	M0	NX	T2	Stage II	3249.7	673.823	148660	653.921	1435.78	104453	151.634	328.856	8633.65
TCGA-CZ-4859	59.5667	0	59	female	M0	N0	T1	Stage I	1042.87	286.932	77219.4	119.024	154.447	3283.07	40.383	126.108	1196.61
TCGA-CZ-5452	59.6333	0	69	male	M0	N0	T2	Stage II	8447.18	816.291	213217	930.788	1254.54	138142	557.683	795.563	17138.2
TCGA-B0-5700	59.6667	0	77	male	M0	N0	T1a	Stage I	1204.06	421.568	240338	232.232	263.295	19972	66.5634	53.2507	1980.63
TCGA-CJ-4643	59.7667	0	67	female	M0	N0	T2b	Stage II	2446.61	810.222	138446	380.389	552.641	42358	129.189	269.542	1872.44
TCGA-BP-4969	59.8	0	63	female	M0	NX	T1a	Stage I	1064.23	443.975	143062	128.715	143.639	13532.8	144.572	61.5595	966.298
TCGA-BP-4963	61.1333	0	63	male	M0	NX	T1b	Stage I	2579.88	1630.95	129390	455.521	820.106	144270	1007.87	330.905	1769.88
TCGA-BP-4775	61.4333	0	55	female	M0	NX	T1a	Stage I	2120.38	389.327	102264	291.191	600.078	10520.7	94.1141	189.837	1671.53
TCGA-BP-4784	61.8	0	67	female	M0	NX	T1a	Stage I	296.8	209.506	182634	109.888	448.795	25077.1	32.8637	60.5925	1083.48
TCGA-BP-4964	62.0667	0	54	female	M0	N0	T1a	Stage I	2189.65	369.869	270279	306.421	791.649	79036.5	181.69	113.917	2480.21
TCGA-BP-4965	62.3667	0	46	male	M0	NX	T1a	Stage I	1316.66	205.035	130854	282.616	512.033	61516.6	155.162	131.333	1207.49
TCGA-BP-4769	62.5333	0	63	male	M0	NX	T1a	Stage I	278.046	175.71	130540	91.7165	195.018	105196	76.2695	48.2719	417.069
TCGA-BP-4174	62.6333	0	49	male	M0	N0	T2	Stage II	2242.4	613.873	146163	438.323	1200.14	75898.4	126.97	356.621	3099.18
TCGA-CJ-4882	62.7667	0	57	male	M0	NX	T3a	Stage III	4429.35	844.005	188010	673.593	1357.92	68431.5	793.015	444.142	6852.67
TCGA-BP-4774	62.8333	0	57	female	M0	NX	T1a	Stage I	1705.49	642.953	110387	233.005	364.399	20704.1	387.173	139.277	2245.96
TCGA-A3-3335	62.8667	0	41	male	M0	N0	T2a	Stage II	854.57	2058.47	248635	141.466	1004.7	143147	724.652	199.207	1311.69
TCGA-BP-4330	62.9333	0	60	female	M0	N0	T3a	Stage III	7204.2	363.463	151644	845.089	775.538	92259.1	304.382	595.302	7096.51
TCGA-CJ-5683	62.9667	0	78	male	M0	NX	T1b	Stage I	959.375	544.951	220173	147.931	279.546	85556.2	93.5445	167.51	1371.62
TCGA-BP-4173	63.1	0	47	male	M0	N0	T2	Stage II	13979.3	942.327	176593	2165.76	3621.68	328145	279.339	1587.63	22971.2
TCGA-CZ-5989	63.5	0	60	male	M0	N0	T2	Stage II	1298.98	53.1745	147287	101.791	5606.11	30260.9	151.927	217.256	1754.76
TCGA-CJ-6031	63.5333	0	54	male	M0	NX	T1b	Stage I	3476.3	309.731	277349	583.871	2287.39	175343	348.207	297.226	7172.86
TCGA-BP-4343	63.7333	1	64	male	M0	N0	T3a	Stage III	1733.96	303.413	187571	658.974	3928.96	61020.3	201.485	244.152	4034.44
TCGA-BP-5178	63.7333	1	71	male	M1	NX	T3a	Stage IV	1761.41	1870.81	319347	452.074	2048.29	229469	560.349	208.735	4472.74
TCGA-B0-5100	63.7667	1	72	male	M0	NX	T3a	Stage III	711.835	219.961	283326	155.852	539.403	97394.3	174.643	82.9	2240.51
TCGA-CJ-4636	64.1333	0	51	male	M0	N0	T3a	Stage III	3421.65	1360.25	138449	503.294	1550.69	145746	677.653	536.682	5851.56
TCGA-CZ-4863	64.2667	0	51	female	M0	N0	T3b	Stage III	4794.46	1138.44	118881	997.647	1077.88	75320.8	274.769	835.662	6835.93
TCGA-CZ-5451	64.3	0	74	male	M0	N0	T2	Stage II	1882.2	289.928	193657	211.601	295.774	39100.6	74.8202	90.0181	2940.2
TCGA-BP-4961	64.5	0	47	male	M0	NX	T1a	Stage I	945.276	323.384	220885	195.732	254.648	72170.9	109.977	47.1329	1144.94
TCGA-CJ-4889	64.8667	0	63	female	M0	NX	T1a	Stage I	4623.36	481.583	116762	589.261	1449.84	130453	361.187	424.776	4809.89
TCGA-CJ-4886	65.0667	0	42	female	M0	NX	T1a	Stage I	3178.01	184.446	171754	554.261	909.319	71933.1	202.891	215.802	4337.25
TCGA-BP-4176	65.1667	0	64	male	M0	NX	T1b	Stage I	2274.4	1505.87	216662	373.258	1946.99	145714	274.211	330.154	2297.32
TCGA-CJ-4876	65.1667	0	57	male	M0	N0	T2b	Stage II	1946.95	163.09	170224	374.804	502.44	15829.9	205.636	182.337	8037.01
TCGA-CW-5580	65.4667	1	73	female	M1	NX	T3a	Stage IV	1256.71	495.5	162159	208.774	641.914	159822	193.184	137.601	742.234
TCGA-CJ-5672	65.7333	1	84	male	M0	NX	T1a	Stage I	6907.1	775.672	138142	1148.42	1315.93	155056	194.673	731.909	12988.7
TCGA-B0-4700	66	1	60	male	M1	NX	T4	Stage IV	5928.29	637.426	307689	1133.84	3680.1	53638.9	521.634	416.161	18053.1
TCGA-B0-4845	66.2	1	70	male	M1	NX	T3a	Stage IV	1051.14	1019.83	128064	161.794	264.09	26817.1	172.232	130.479	691.018
TCGA-A3-3385	66.4333	0	46	female	M0	N0	T1a	Stage I	696.144	769.508	129885	111.676	255.144	17171.3	35.0517	83.146	435.294
TCGA-CZ-5985	66.5667	0	58	male	M0	N0	T2	Stage II	3467.65	1188.31	122626	450.829	1308.19	273975	444.748	373.519	4086.99
TCGA-DV-5567	66.8	0	40	female	M0	NX	T1a	Stage I	295.692	126.005	154628	89.8838	127.685	7677.92	7.56032	21.8409	375.496
TCGA-B0-5110	66.9667	0	71	female	M0	N0	T1a	Stage I	1765.23	285.353	128057	240.345	400.575	28371.5	120.622	180.934	1650.91
TCGA-CJ-4881	67.1333	0	41	male	M0	NX	T3a	Stage III	2553.02	1780.05	184044	392.539	1682.17	352443	2351.2	431.894	2992.98
TCGA-DV-5574	67.2	0	37	male	M0	NX	T1a	Stage I	3552.45	805.127	199720	571.235	1927.81	225136	199.707	215.9	7955.91
TCGA-CW-5588	67.2333	0	78	female	M0	NX	T1a	Stage I	1750.16	423.213	349113	364.801	1822.9	359010	258.998	139.969	1874.7
TCGA-CJ-5686	67.9333	0	59	female	M0	NX	T1b	Stage I	2688.85	585.45	170936	437.719	1284.24	425813	980.179	433.03	3956.67
TCGA-CZ-5984	68.9	0	51	male	M0	N0	T1b	Stage I	2825.36	270.663	257662	510.607	756.362	306325	926.564	379.426	2020.84
TCGA-BP-4781	69.3333	0	78	male	M0	NX	T1a	Stage I	1286.17	856.805	206803	238.215	1005.69	180931	203.635	184.424	994.162
TCGA-AK-3434	69.5667	0	72	male	M0	NX	T1b	Stage I	2371.91	591.187	214940	403.668	566.853	31831.1	65.8465	140.282	5425.18
TCGA-B0-4834	69.6667	1	49	male	M0	N0	T1a	Stage I	185.486	50.1314	24277.4	50.1314	82.7168	1834.81	10.0263	13.7861	258.177
TCGA-CZ-4858	70.1667	1	39	male	M0	NX	T2	Stage II	3347.06	1112.42	381926	564.18	2520.41	189187	345.867	177.839	10158.9
TCGA-CZ-5464	70.9333	0	69	male	M1	NX	T3b	Stage IV	3761.03	450.269	150137	682.766	1756.13	165454	633.942	492.894	4758.44
TCGA-G6-A8L7	71.1	0	81	female	MX	N0	T1b	Stage I	1413.35	1077.61	372340	322.201	213.898	462638	2750.9	81.2272	7667.85
TCGA-B0-4945	71.5	1	75	female	M0	N0	T1a	Stage I	1118.26	262.996	152650	215.657	472.34	46998.4	266.152	162.005	1062.5
TCGA-B0-5695	71.6667	0	61	female	M0	N0	T1b	Stage I	1306.8	200.985	179855	131.321	192.177	43879.6	69.6641	67.2619	1850.5
TCGA-B0-5702	72.4	0	71	male	M0	N0	T1b	Stage I	2300.91	3174	82605.9	183.301	7086.02	132478	19.2948	4.8237	10829.2
TCGA-BP-4960	72.4	0	46	male	M0	N0	T2	Stage II	2917.98	2618.21	177836	436.9	887.618	249101	1064.08	291.266	3277.28
TCGA-BP-4765	72.8	0	43	male	M0	NX	T1a	Stage I	1081.11	845.577	132701	157.266	322.577	26420.6	101.674	148.488	849.966
TCGA-CJ-4878	72.8667	0	71	female	M0	NX	T3a	Stage III	665.496	1280.5	120307	176.085	278.369	13845.9	37.5475	142.421	664.202
TCGA-BP-4758	73.6	0	40	male	M0	NX	T1a	Stage I	3965.5	248.845	241264	713.544	517.484	27205.2	280.893	256.386	15291.7
TCGA-AK-3461	73.9	0	72	male	M0	NX	T1a	Stage I	1537.1	2374.18	99075.8	294.631	372.285	35754.2	335.742	169.013	1894.54
TCGA-CW-5587	74.2	0	62	female	M0	N0	T3b	Stage III	7840.47	458.392	97351.5	889.468	1499.8	111528	220.233	575.337	10315.1
TCGA-CJ-4637	74.2333	1	52	female	M1	NX	T2b	Stage IV	11382	452.844	262845	1792.43	4415.73	110395	681.261	1560.02	24634.1
TCGA-CJ-5684	74.3667	0	61	male	M0	NX	T3a	Stage III	2835.52	207.354	247401	443.899	528.451	94185.1	271.775	168.098	6600.1
TCGA-AK-3431	74.7	1	62	female	M0	NX	T2	Stage II	1275.36	513.666	260580	199.596	1609.98	56306.6	82.1866	74.8485	1925.51
TCGA-B0-5703	74.8667	0	73	male	M0	N0	T1b	Stage I	3716.85	219.555	147254	318.29	201.367	22955.9	128.615	122.12	5781.19
TCGA-BP-4342	75.2	1	79	male	M0	N0	T2	Stage II	2145.28	659.048	190170	384.643	1096.83	24424.4	194.304	183.201	2104.83
TCGA-BP-5174	75.2333	0	45	female	M0	NX	T1a	Stage I	1280.73	1361.51	234604	221.072	257.209	201017	920.426	110.536	2729.39
TCGA-BP-5180	75.4333	0	53	male	M0	NX	T1a	Stage I	2225.17	682.137	347950	407.326	688.362	196625	244.573	322.837	4237.79
TCGA-A3-3367	75.6667	0	72	male	M0	N0	T1b	Stage I	1717.15	340.786	155152	314.358	769.899	52046.4	165.525	181.521	1205.27
TCGA-CW-5591	75.7	0	56	male	M1	N0	T3a	Stage IV	724.985	144.799	90053.8	105.128	332.243	70342.4	46.6133	87.2759	452.248
TCGA-A3-3370	75.8	0	48	female	M0	N0	T1b	Stage I	4463.43	592.747	98282.8	705.27	860.221	36293.4	129.125	506.048	5189.61
TCGA-CJ-4874	76.1	0	73	female	M0	N0	T1b	Stage I	2966.33	328.515	160781	549.464	1175.48	54813.6	107.567	253.897	6475.34
TCGA-CJ-6030	76.6333	1	65	male	M0	N0	T1a	Stage I	4614.05	780.789	177702	711.729	2308.24	393359	510.235	638.606	5272.16
TCGA-BP-4170	78.1	1	72	female	M0	N0	T1b	Stage I	2550.93	504.634	162759	440.942	805.944	138927	167.395	256.4	3416.48
TCGA-BP-4760	78.7	0	69	male	M0	NX	T1a	Stage I	502.399	584.384	158123	119.165	244.05	33863.8	41.946	46.7126	552.925
TCGA-BP-4759	79.0667	0	50	male	M0	NX	T1a	Stage I	1420.4	253.476	796028	200.912	235.955	18689.5	146.012	58.4046	3986.7
TCGA-CW-5589	79.2667	0	52	male	M0	NX	T1a	Stage I	1882.72	253.798	162243	303.634	653.414	74022.2	109.825	140.281	1631.69
TCGA-B0-4833	79.5333	1	82	female	M0	N0	T1b	Stage I	3436.22	1044.23	134579	503.959	910.612	49231.1	569.314	397.939	7418.51
TCGA-AK-3445	79.7333	0	69	male	M0	NX	T3a	Stage III	3067.32	381.154	332182	601.885	1306.3	81401.7	154.391	634.452	3351.98
TCGA-BP-5170	80.4	0	55	male	M0	NX	T1a	Stage I	1356.97	339.858	397422	246.274	669.866	205995	169.929	105.898	2429.49
TCGA-CZ-5453	80.6333	1	67	male	M0	NX	T2	Stage II	675.161	262.424	75300.8	107.129	154.465	5481.01	14.1178	68.9279	374.536
TCGA-CZ-5456	80.7333	0	57	male	M0	N0	T2	Stage II	2056.09	680.302	251092	385.707	1477.02	449520	988.057	182.224	2679.7
TCGA-CJ-4871	80.7667	0	63	male	M1	NX	T3a	Stage IV	1230.16	373.282	226214	252.138	981.958	356017	446.166	142.812	2053.54
TCGA-B0-5710	81	0	57	male	M0	N0	T1b	Stage I	1966.68	161.973	207192	227.962	470.922	43817.8	122.98	150.975	2476.59
TCGA-CZ-5982	81.3	0	59	female	M0	NX	T1a	Stage I	951.016	303.35	159138	118.999	227.268	52493.2	140.458	85.8353	793.001
TCGA-BP-4331	81.8	1	52	male	M0	N0	T1a	Stage I	3017.51	1459.65	137332	512.789	630.491	53254.3	335.862	412.33	1536.12
TCGA-B0-5701	82.0333	0	65	male	M0	N0	T3b	Stage III	2040.8	285.256	190155	632.723	634.24	270423	159.319	145.663	2524.82
TCGA-DV-A4W0	82.3333	0	55	male	MX	NX	T1b	Stage I	600.496	1004.74	130798	123.39	302.011	13692.7	108.113	141.017	1015.32
TCGA-CW-5583	82.9667	0	51	female	M0	NX	T1a	Stage I	1185.43	189.334	118931	163.481	256.247	37359.6	71.4754	85.1622	987.73
TCGA-A3-3359	83.4667	0	82	female	M0	N0	T1a	Stage I	3019.58	976.326	99448.8	511.612	786.603	56654.6	152.418	357.063	4180.3
TCGA-AK-3460	83.6	0	58	male	M0	NX	T1a	Stage I	1334.27	812.933	189966	225.324	424.139	37804.3	60.3809	75.1079	1589.05
TCGA-AK-3453	84.3667	0	58	female	M0	NX	T2	Stage II	6713.79	1366.58	152240	952.699	1091.31	48370.9	1493.47	728.19	16605.8
TCGA-CW-6090	85.0667	0	68	male	M0	NX	T1b	Stage I	1854.69	675.937	511290	367.981	1585.02	32846	70.4645	270.549	2882.08
TCGA-CJ-4869	85.1333	0	49	male	M0	N1	T2	Stage III	8506.84	315.567	194552	1362.96	1744.16	127756	574.495	658.107	19760.3
TCGA-CZ-5465	85.4667	1	76	female	M0	NX	T3b	Stage III	792.735	265.879	301629	110.885	477.847	38806	69.8391	116.399	813.564
TCGA-BP-4159	86.7	1	70	male	M0	N0	T1b	Stage I	1281.63	389.543	321712	206.666	1016.97	84194.8	151.654	114.484	2908.19
TCGA-B0-5696	86.9667	0	69	male	M0	N0	T3a	Stage III	1028.42	201.875	202643	204.731	420.89	55066.1	48.5642	112.364	1969.23
TCGA-CW-5585	86.9667	0	51	male	M1	N0	T3b	Stage IV	1102.12	337.447	174164	111.45	146.279	7854.15	27.0886	78.17	621.491
TCGA-B0-5697	87.6667	0	50	male	M0	N0	T1a	Stage I	4438.43	576.317	107538	765.791	1342.9	281720	370.264	539.211	6242.38
TCGA-BP-4959	88.6667	0	49	male	M0	NX	T1b	Stage I	2071.01	660.249	121421	475.546	929.363	123423	203.925	234.848	2482.2
TCGA-A3-3357	89.6	0	62	male	M0	N0	T2	Stage II	2914.85	692.02	90456.2	384.547	697.76	109025	357.489	338.631	4465.34
TCGA-BP-4167	90.6	0	59	male	M0	NX	T3a	Stage III	4564	622.298	208855	1164.06	4565.47	41165.4	418.77	396.806	19595.8
TCGA-B0-5712	90.7333	0	68	female	M1	N0	T2	Stage IV	1220.63	233.718	124347	194.922	328.34	35129.6	62.4509	88.9452	2447.89
TCGA-BP-4161	91.5333	0	74	male	M0	NX	T1b	Stage I	5568.7	1081.96	154253	614.519	1522.35	195174	1641.53	713.416	5952.46
TCGA-CZ-5457	91.8	0	62	male	M0	NX	T3a	Stage III	1686.16	297.333	183325	272.11	649.7	24726.8	39.7464	140.641	2156.24
TCGA-B0-5102	92.1333	1	74	female	M0	NX	T1	Stage I	1476.81	283.799	338461	276.792	635.044	71459.5	70.9497	130.512	2311.56
TCGA-B0-5713	92.7333	0	75	female	M0	N0	T3b	Stage III	2591.25	305.462	134597	301.147	401.242	26173.9	88.0144	180.343	2646.47
TCGA-CZ-5458	92.9667	0	43	male	M0	NX	T3a	Stage III	1858.09	276.599	193153	334.359	664.651	281462	125.283	220.466	2682.2
TCGA-CW-5581	93.3	0	44	male	M0	NX	T1b	Stage I	1851.5	125.027	207124	259.247	348.421	120254	181.105	150.768	2122.7
TCGA-BP-4163	94.6333	0	60	female	M0	N0	T3a	Stage III	2525.18	2267.32	166591	225.3	769.665	509667	576.923	281.299	1849.28
TCGA-BP-4338	95.3	0	43	male	M0	N0	T1b	Stage I	1254.45	282.597	405895	299.336	873.391	93701.9	248.134	281.612	1714.29
TCGA-AK-3440	95.5	0	58	male	M0	NX	T1a	Stage I	118.136	226.53	10471.5	62.113	64.5488	2145.94	3.65371	20.7043	347.102
TCGA-AK-3451	95.6	0	48	male	M0	N0	T2	Stage II	921.374	629.702	201219	249.177	813.204	44090.7	129.417	57.9481	6590.63
TCGA-CZ-5460	95.7667	0	55	male	M1	NX	T3b	Stage IV	2820.71	468.497	257103	523.302	679.763	96972.7	179.443	269.607	6200.95
TCGA-BP-4160	96.0333	0	67	male	M0	N0	T3a	Stage III	3147.81	438.157	163706	861.49	1862.99	93780.5	112.01	467.807	12367.2
TCGA-BP-4325	98.8	0	64	female	M0	N0	T1b	Stage I	3908.96	613.833	92826.4	507.343	862.31	47934.4	158.436	428.557	4065.67
TCGA-BP-4165	101.233	0	64	female	M0	N0	T1b	Stage I	3227.83	719.816	165402	366.473	239.939	10787.7	180.252	145.634	8203.28
TCGA-BP-4162	102.467	0	65	female	M0	N0	T1b	Stage I	4521.11	745.877	139931	541.236	1103.72	86695.1	233.716	506.57	6567.52
TCGA-CW-6093	104.867	0	73	male	M0	NX	T1a	Stage I	1844.03	151.331	142027	172.586	330.719	16702.6	85.0176	158.133	1329.68
TCGA-B0-5706	106.833	0	45	male	M0	N0	T2	Stage II	5004.81	203.448	260278	710.502	1183.13	219229	237.877	350.556	8942.31
TCGA-CJ-4642	106.833	0	47	male	M0	NX	T2	Stage II	3461.95	1638.04	54113.3	2079.49	2404.78	31482.8	58.0864	464.691	4612.06
TCGA-CW-6088	107.4	0	60	male	M0	N0	T1b	Stage I	1292.53	356.466	139467	200.682	357.146	17503.6	48.98	134.015	937.423
TCGA-CJ-4639	107.633	0	49	female	M0	N0	T2	Stage II	4429.17	250.213	142415	480.777	605.228	56512.9	154.582	394.315	4811.7
TCGA-CZ-4866	108.9	0	79	female	M0	NX	T1	Stage I	1264.74	2772.01	170941	125.335	452.507	313356	1220.79	221.913	710.23
TCGA-CZ-4862	109.033	0	46	male	M0	NX	T1b	Stage I	7220.03	408.301	90230.2	827.207	1930.15	208091	232.254	887.656	8026.02
TCGA-CJ-4904	110.067	0	60	female	M1	N0	T3a	Stage IV	2116.08	285.046	176839	294.173	517.435	45702.8	113.035	146.735	3051.25
TCGA-AK-3429	110.933	0	54	female	M0	N0	T2	Stage II	3367.08	420.018	181168	618.245	1086.78	100188	299.419	354.867	11666.3
TCGA-AK-3436	111.033	0	40	male	M1	N0	T2	Stage IV	696.549	953.608	392183	161.699	648.177	199380	76.0123	42.8433	2978.3
TCGA-CJ-4897	111.367	0	79	female	M0	NX	T3a	Stage III	1349.35	296.102	224635	196.076	323.923	72446.2	59.6178	105.325	2150.88
TCGA-AK-3425	111.433	0	68	male	M0	N0	T1	Stage I	2799.33	610.177	167075	745.629	1806.02	660905	189.632	312.184	6825.47
TCGA-BP-4158	112.567	0	69	male	M0	N0	T1b	Stage I	1474.31	333.633	174518	176.509	361.18	32465.4	152.022	126.515	1828.35
TCGA-B0-5690	113.067	0	53	female	M0	NX	T1b	Stage I	2629	638.928	208835	248.759	431.457	19384.6	102.187	212.632	1535.91
TCGA-AK-3433	113.633	0	48	female	M0	N0	T2	Stage II	387.194	88.4005	12814.5	54.8083	196.249	11161.4	24.7521	61.8803	677.148
TCGA-B0-5691	114.367	0	66	female	M0	N0	T1a	Stage I	2082.88	232.483	99856.8	221.67	602.833	40092.5	62.1756	255.461	1476
TCGA-CJ-4885	115.033	0	64	male	M1	NX	T3a	Stage IV	826.206	295.744	170007	204.674	661.903	44887.4	48.8212	109.848	1615.8
TCGA-CJ-4640	116	0	49	male	M0	N0	T3a	Stage III	3428.67	378.972	100902	900.395	1821.4	188226	383.452	470.356	6110.15
TCGA-CJ-4634	116.6	0	60	female	M0	NX	T1b	Stage I	1485.33	598.716	127979	157.11	439.908	36162.5	94.2659	135.03	1027.58
TCGA-CJ-4890	117.3	0	72	male	M1	N0	T3a	Stage IV	7143.35	1529.05	201478	1163.25	3693.46	165158	442.938	562.557	16857.7
TCGA-CJ-4875	118.467	1	67	male	M1	NX	T3a	Stage IV	3900.16	923.186	232920	475.98	550.315	60050.2	332.107	358.484	9433.28
TCGA-AK-3427	119.433	0	65	male	M0	N0	T1a	Stage I	95.2891	172.428	12912.4	72.6012	113.439	1108.68	12.1002	24.2004	202.678
TCGA-CJ-6027	120.5	1	77	male	M0	NX	T1a	Stage I	6632.1	614.814	465939	785.115	4668.35	122371	417.573	462.794	22075.6
TCGA-B0-5698	121.033	0	77	male	M0	N0	T1b	Stage I	2680.59	893.53	199439	457.176	1102.65	86311.2	372.983	397.426	2480.52
TCGA-CJ-6032	121.3	0	63	female	M0	NX	T2	Stage II	1967.6	337.21	111025	235.563	380.773	69780.7	134.723	159.731	2971.97
TCGA-AK-3428	124.267	0	62	male	M0	N0	T3b	Stage III	1019.23	1021.24	252505	219.557	646.586	51301.9	74.5286	130.929	1128
TCGA-CJ-5682	124.533	0	60	male	M1	NX	T3a	Stage IV	1607.59	226.494	232560	248.623	503.754	44468.3	206.969	118.454	4057.37
TCGA-B0-5707	124.8	0	39	female	M0	N0	T1a	Stage I	851.587	252.776	99358.3	139.886	176.698	216345	209.829	85.8949	887.172
TCGA-B0-5812	127.8	0	53	male	M0	NX	T1b	Stage I	2368.6	224.928	279944	249.114	854.565	47941.1	159.626	166.882	2641.09
TCGA-B0-5699	128.033	0	53	male	M0	N0	T1	Stage I	2321.24	389.806	212515	311.493	475.158	23297.7	170.705	258.697	1140.38
TCGA-CJ-5675	131.2	0	70	male	M0	NX	T2a	Stage II	7855.65	448.632	262984	1082.97	1812.91	187651	323.603	726.268	19581.7
TCGA-B0-5692	131.467	0	66	female	M0	N0	T3b	Stage III	6832.32	289.406	190648	891.54	1029.35	123866	281.985	861.858	16968.9
TCGA-B0-5709	132.467	0	62	female	M0	NX	T3a	Stage III	6538.93	420.153	198273	570.877	1866.48	142354	253.029	606.801	6294.49
TCGA-CJ-5671	132.9	0	51	male	M0	NX	T1a	Stage I	4800.42	687.979	341438	606.392	1728.77	206532	300.991	271.223	5146.61
TCGA-B0-5711	132.967	0	50	male	M0	NX	T3b	Stage III	2420.35	192.972	201815	316.766	668.122	43623.6	194.793	206.626	2374.84
TCGA-CJ-5676	135.567	0	47	male	M0	NX	T3b	Stage III	2021.23	1195.54	334558	441.517	1356.09	169244	699.547	189.222	5432.95
TCGA-B0-5693	135.8	0	47	female	M0	NX	T1b	Stage I	563.961	298.51	152919	119.599	317.957	39863.3	60.2855	63.2025	667.029
TCGA-B0-5705	151.233	0	65	female	M0	N0	T1	Stage I	2826.56	195.152	175355	415.486	579.162	86345.5	128.265	189.644	3730.72

## Sheet: Raw data for figure 2d
Term	P	HR	HRlower	HRupper
TNFSF14	3.32e-06	2.11221	1.54121	2.89475
SLC11A1	1.93e-05	1.9673	1.44239	2.68324
NOD2	0.000313793	1.76131	1.29458	2.3963
VIM	0.0281998	1.40279	1.03683	1.89792

## Sheet: Raw data for figure 2e
Term	β	P	HR	HRlower	HRupper
SLC11A1	0.466794	0.00595403	1.59487	1.14355	2.22431
TNFSF14	0.44575	0.0183575	1.56166	1.0782	2.2619

## Sheet: Raw data for figure 2f
Symbol	Tag	SLC11A1	TNFSF14
TCGA-A3-3358-11	Normal	239.488	6.43784
TCGA-A3-3387-11	Normal	226.687	16.8396
TCGA-B0-4700-11	Normal	138.469	38.0111
TCGA-B0-4712-11	Normal	184.081	17.9929
TCGA-B0-5402-11	Normal	155.229	44.3512
TCGA-B0-5690-11	Normal	117.084	10.7253
TCGA-B0-5691-11	Normal	99.856	53.1149
TCGA-B0-5694-11	Normal	140.144	83.5297
TCGA-B0-5696-11	Normal	105.557	25.3337
TCGA-B0-5697-11	Normal	166.305	2.55854
TCGA-B0-5699-11	Normal	109.38	12.4295
TCGA-B0-5701-11	Normal	240.915	11.9996
TCGA-B0-5703-11	Normal	231.447	7.67832
TCGA-B0-5705-11	Normal	104.694	24.5803
TCGA-B0-5706-11	Normal	136.005	12.9529
TCGA-B0-5709-11	Normal	127.387	27.2971
TCGA-B0-5711-11	Normal	119.472	17.4837
TCGA-B0-5712-11	Normal	104.768	74.2109
TCGA-B2-5636-11	Normal	113.423	56.7113
TCGA-B2-5641-11	Normal	99.9666	15.7842
TCGA-B8-4619-11	Normal	238.004	33.2099
TCGA-B8-4620-11	Normal	418.753	101.237
TCGA-B8-4622-11	Normal	139.368	71.0778
TCGA-B8-5549-11	Normal	191.139	5.07448
TCGA-B8-5552-11	Normal	247.522	47.7675
TCGA-CJ-5672-11	Normal	133.612	9.32179
TCGA-CJ-5676-11	Normal	141.174	46.2603
TCGA-CJ-5677-11	Normal	147.595	24.5991
TCGA-CJ-5678-11	Normal	104.479	34.4559
TCGA-CJ-5679-11	Normal	116.208	57.2856
TCGA-CJ-5680-11	Normal	160.289	73.1756
TCGA-CJ-5681-11	Normal	109.347	20.6544
TCGA-CJ-5689-11	Normal	148.669	76.6942
TCGA-CJ-6030-11	Normal	147.246	13.3148
TCGA-CJ-6033-11	Normal	288.188	52.6152
TCGA-CW-5580-11	Normal	144.308	7.70575
TCGA-CW-5581-11	Normal	128.726	21.6667
TCGA-CW-5584-11	Normal	179.32	97.6295
TCGA-CW-5585-11	Normal	102.178	18.0314
TCGA-CW-5587-11	Normal	126.513	20.0236
TCGA-CW-5589-11	Normal	119.338	16.921
TCGA-CW-5591-11	Normal	637.562	452.848
TCGA-CW-6087-11	Normal	101.793	17.253
TCGA-CW-6088-11	Normal	109.484	6.15076
TCGA-CW-6090-11	Normal	95.5478	13.3767
TCGA-CZ-4863-11	Normal	198.349	1.9769
TCGA-CZ-4864-11	Normal	85.8476	24.6584
TCGA-CZ-4865-11	Normal	129.478	13.3943
TCGA-CZ-5451-11	Normal	123.168	7.10586
TCGA-CZ-5452-11	Normal	138.438	5.09587
TCGA-CZ-5453-11	Normal	119.226	21.6775
TCGA-CZ-5454-11	Normal	132.247	7.81203
TCGA-CZ-5455-11	Normal	158.04	2.26852
TCGA-CZ-5456-11	Normal	232.707	4.20556
TCGA-CZ-5457-11	Normal	159.63	10.2226
TCGA-CZ-5458-11	Normal	219.774	7.05158
TCGA-CZ-5461-11	Normal	132.947	18.4472
TCGA-CZ-5462-11	Normal	110.442	26.4836
TCGA-CZ-5463-11	Normal	135.676	10.7113
TCGA-CZ-5465-11	Normal	90.4554	6.7004
TCGA-CZ-5466-11	Normal	91.677	54.2032
TCGA-CZ-5467-11	Normal	204.745	13.5893
TCGA-CZ-5468-11	Normal	105.135	12.2657
TCGA-CZ-5469-11	Normal	229.285	5.54163
TCGA-CZ-5470-11	Normal	123.645	21.8196
TCGA-CZ-5982-11	Normal	104.964	14.8319
TCGA-CZ-5984-11	Normal	111.56	18.5934
TCGA-CZ-5985-11	Normal	146.885	12.0964
TCGA-CZ-5986-11	Normal	90.4502	12.223
TCGA-CZ-5987-11	Normal	244.046	67.0769
TCGA-CZ-5988-11	Normal	110.498	10.7803
TCGA-CZ-5989-11	Normal	99.0595	40.9902
TCGA-3Z-A93Z-01	Cancer	455.025	42.3644
TCGA-6D-AA2E-01	Cancer	375.789	98.8919
TCGA-A3-3306-01	Cancer	648.889	211.48
TCGA-A3-3307-01	Cancer	973.238	139.358
TCGA-A3-3308-01	Cancer	478.274	564.364
TCGA-A3-3311-01	Cancer	611.472	600.744
TCGA-A3-3313-01	Cancer	192.738	212.579
TCGA-A3-3316-01	Cancer	1350.3	1499.64
TCGA-A3-3317-01	Cancer	549.422	183.416
TCGA-A3-3319-01	Cancer	1915.34	1095.49
TCGA-A3-3320-01	Cancer	752.117	76.1423
TCGA-A3-3322-01	Cancer	434.81	99.9041
TCGA-A3-3323-01	Cancer	792.122	217.337
TCGA-A3-3324-01	Cancer	526.667	340.244
TCGA-A3-3325-01	Cancer	329.711	129.615
TCGA-A3-3326-01	Cancer	732.895	419.749
TCGA-A3-3328-01	Cancer	170.06	7.90977
TCGA-A3-3329-01	Cancer	533.461	342.089
TCGA-A3-3331-01	Cancer	444.76	223.903
TCGA-A3-3335-01	Cancer	2058.47	724.652
TCGA-A3-3343-01	Cancer	1452.15	233.139
TCGA-A3-3346-01	Cancer	7313.72	584.554
TCGA-A3-3347-01	Cancer	2037.62	1794.29
TCGA-A3-3349-01	Cancer	534.049	171.207
TCGA-A3-3351-01	Cancer	975.023	186.937
TCGA-A3-3352-01	Cancer	436.177	193.921
TCGA-A3-3357-01	Cancer	692.02	357.489
TCGA-A3-3358-01	Cancer	804.89	551.526
TCGA-A3-3359-01	Cancer	976.326	152.418
TCGA-A3-3362-01	Cancer	1042	138.124
TCGA-A3-3363-01	Cancer	463.487	61.7983
TCGA-A3-3365-01	Cancer	228.792	30.8917
TCGA-A3-3367-01	Cancer	340.786	165.525
TCGA-A3-3370-01	Cancer	592.747	129.125
TCGA-A3-3372-01	Cancer	549.782	143.286
TCGA-A3-3373-01	Cancer	332.517	92.7063
TCGA-A3-3374-01	Cancer	2784.57	112.709
TCGA-A3-3376-01	Cancer	650.429	137.97
TCGA-A3-3378-01	Cancer	3775.64	2833.94
TCGA-A3-3380-01	Cancer	984.167	72.2927
TCGA-A3-3382-01	Cancer	717.49	312.628
TCGA-A3-3383-01	Cancer	475.384	79.0037
TCGA-A3-3385-01	Cancer	769.508	35.0517
TCGA-A3-3387-01	Cancer	1807.3	990.926
TCGA-A3-A6NI-01	Cancer	989.957	446.054
TCGA-A3-A6NJ-01	Cancer	1222.69	148.356
TCGA-A3-A6NL-01	Cancer	932.772	74.0295
TCGA-A3-A6NN-01	Cancer	690.43	129.23
TCGA-A3-A8CQ-01	Cancer	458.25	90.0133
TCGA-A3-A8OU-01	Cancer	1139.23	640.248
TCGA-A3-A8OV-01	Cancer	1254.7	66.7859
TCGA-A3-A8OW-01	Cancer	254.931	52.9102
TCGA-A3-A8OX-01	Cancer	278.453	159.822
TCGA-AK-3425-01	Cancer	610.177	189.632
TCGA-AK-3426-01	Cancer	4083.63	712.845
TCGA-AK-3427-01	Cancer	172.428	12.1002
TCGA-AK-3428-01	Cancer	1021.24	74.5286
TCGA-AK-3429-01	Cancer	420.018	299.419
TCGA-AK-3431-01	Cancer	513.666	82.1866
TCGA-AK-3433-01	Cancer	88.4005	24.7521
TCGA-AK-3434-01	Cancer	591.187	65.8465
TCGA-AK-3436-01	Cancer	953.608	76.0123
TCGA-AK-3440-01	Cancer	226.53	3.65371
TCGA-AK-3443-01	Cancer	108.558	3.7114
TCGA-AK-3445-01	Cancer	381.154	154.391
TCGA-AK-3447-01	Cancer	164.428	3.737
TCGA-AK-3450-01	Cancer	632.604	327.979
TCGA-AK-3451-01	Cancer	629.702	129.417
TCGA-AK-3453-01	Cancer	1366.58	1493.47
TCGA-AK-3454-01	Cancer	481.983	1514.8
TCGA-AK-3455-01	Cancer	678.936	325.186
TCGA-AK-3456-01	Cancer	512.185	61.4099
TCGA-AK-3458-01	Cancer	1504.22	53.6287
TCGA-AK-3460-01	Cancer	812.933	60.3809
TCGA-AK-3461-01	Cancer	2374.18	335.742
TCGA-AK-3465-01	Cancer	202.318	18.0073
TCGA-AS-3777-01	Cancer	162.897	144.049
TCGA-AS-3778-01	Cancer	1147.17	116.691
TCGA-B0-4688-01	Cancer	2579.77	51.8547
TCGA-B0-4690-01	Cancer	4776.97	139.621
TCGA-B0-4691-01	Cancer	770.757	523.733
TCGA-B0-4693-01	Cancer	878.51	163.233
TCGA-B0-4694-01	Cancer	1199.95	239.797
TCGA-B0-4696-01	Cancer	507.115	245.715
TCGA-B0-4697-01	Cancer	840.624	811.024
TCGA-B0-4698-01	Cancer	1950.67	64.232
TCGA-B0-4699-01	Cancer	850.277	62.2534
TCGA-B0-4700-01	Cancer	637.426	521.634
TCGA-B0-4701-01	Cancer	1076.05	653.17
TCGA-B0-4703-01	Cancer	454.68	128.886
TCGA-B0-4706-01	Cancer	402.176	289.01
TCGA-B0-4707-01	Cancer	406.613	132.386
TCGA-B0-4710-01	Cancer	684.38	149.967
TCGA-B0-4712-01	Cancer	1374.51	356.692
TCGA-B0-4713-01	Cancer	459.428	1649.76
TCGA-B0-4714-01	Cancer	926.472	556.807
TCGA-B0-4718-01	Cancer	596.916	299.25
TCGA-B0-4810-01	Cancer	560.56	434.784
TCGA-B0-4811-01	Cancer	425.35	479.854
TCGA-B0-4813-01	Cancer	620.152	156.981
TCGA-B0-4814-01	Cancer	875.443	167.231
TCGA-B0-4815-01	Cancer	492.84	575.52
TCGA-B0-4816-01	Cancer	5256.74	222.177
TCGA-B0-4817-01	Cancer	5604.06	3486.16
TCGA-B0-4818-01	Cancer	701.454	266.84
TCGA-B0-4819-01	Cancer	2213.46	3066.93
TCGA-B0-4821-01	Cancer	2053.44	308.065
TCGA-B0-4822-01	Cancer	425.55	1646.02
TCGA-B0-4823-01	Cancer	405.505	62.3853
TCGA-B0-4824-01	Cancer	570.172	217.153
TCGA-B0-4827-01	Cancer	356.03	139.393
TCGA-B0-4828-01	Cancer	603.302	676.747
TCGA-B0-4833-01	Cancer	1044.23	569.314
TCGA-B0-4834-01	Cancer	50.1314	10.0263
TCGA-B0-4836-01	Cancer	445.828	202.423
TCGA-B0-4837-01	Cancer	465.101	708.616
TCGA-B0-4838-01	Cancer	789.827	305.582
TCGA-B0-4839-01	Cancer	1585.37	166.464
TCGA-B0-4841-01	Cancer	614.128	316.761
TCGA-B0-4842-01	Cancer	949.692	839.221
TCGA-B0-4843-01	Cancer	559.37	2018.21
TCGA-B0-4844-01	Cancer	828.715	2643.15
TCGA-B0-4845-01	Cancer	1019.83	172.232
TCGA-B0-4846-01	Cancer	512.039	492.541
TCGA-B0-4847-01	Cancer	1419.33	1656.12
TCGA-B0-4848-01	Cancer	661.837	1260.41
TCGA-B0-4849-01	Cancer	2498.82	124.552
TCGA-B0-4852-01	Cancer	343.166	326.375
TCGA-B0-4945-01	Cancer	262.996	266.152
TCGA-B0-5075-01	Cancer	1926.2	1167.62
TCGA-B0-5077-01	Cancer	458.823	1247.29
TCGA-B0-5080-01	Cancer	146.717	160.32
TCGA-B0-5081-01	Cancer	1087.46	2202.51
TCGA-B0-5083-01	Cancer	212.847	65.9526
TCGA-B0-5084-01	Cancer	984.596	4639.56
TCGA-B0-5085-01	Cancer	815.667	548.007
TCGA-B0-5088-01	Cancer	870.013	1132.55
TCGA-B0-5092-01	Cancer	309.946	2228.97
TCGA-B0-5094-01	Cancer	1114.58	801.077
TCGA-B0-5095-01	Cancer	527.831	377.714
TCGA-B0-5096-01	Cancer	2889.89	104.947
TCGA-B0-5097-01	Cancer	2143.36	106.183
TCGA-B0-5098-01	Cancer	242.502	1390.15
TCGA-B0-5099-01	Cancer	217.213	21.9119
TCGA-B0-5100-01	Cancer	219.961	174.643
TCGA-B0-5102-01	Cancer	283.799	70.9497
TCGA-B0-5104-01	Cancer	1518.71	1329.46
TCGA-B0-5106-01	Cancer	1122.25	651.185
TCGA-B0-5107-01	Cancer	476.891	4706.85
TCGA-B0-5108-01	Cancer	2793.34	204.661
TCGA-B0-5109-01	Cancer	1947.92	234.98
TCGA-B0-5110-01	Cancer	285.353	120.622
TCGA-B0-5113-01	Cancer	402.536	198.148
TCGA-B0-5115-01	Cancer	398.114	190.046
TCGA-B0-5116-01	Cancer	89.1274	137.449
TCGA-B0-5117-01	Cancer	57.0717	18.4644
TCGA-B0-5119-01	Cancer	562.641	62.921
TCGA-B0-5120-01	Cancer	413.645	161.51
TCGA-B0-5121-01	Cancer	636.162	445.416
TCGA-B0-5399-01	Cancer	194	352.88
TCGA-B0-5400-01	Cancer	1158.28	1172.47
TCGA-B0-5402-01	Cancer	390.741	143.026
TCGA-B0-5690-01	Cancer	638.928	102.187
TCGA-B0-5691-01	Cancer	232.483	62.1756
TCGA-B0-5692-01	Cancer	289.406	281.985
TCGA-B0-5693-01	Cancer	298.51	60.2855
TCGA-B0-5694-01	Cancer	364.104	316.352
TCGA-B0-5695-01	Cancer	200.985	69.6641
TCGA-B0-5696-01	Cancer	201.875	48.5642
TCGA-B0-5697-01	Cancer	576.317	370.264
TCGA-B0-5698-01	Cancer	893.53	372.983
TCGA-B0-5699-01	Cancer	389.806	170.705
TCGA-B0-5700-01	Cancer	421.568	66.5634
TCGA-B0-5701-01	Cancer	285.256	159.319
TCGA-B0-5702-01	Cancer	3174	19.2948
TCGA-B0-5703-01	Cancer	219.555	128.615
TCGA-B0-5705-01	Cancer	195.152	128.265
TCGA-B0-5706-01	Cancer	203.448	237.877
TCGA-B0-5707-01	Cancer	252.776	209.829
TCGA-B0-5709-01	Cancer	420.153	253.029
TCGA-B0-5710-01	Cancer	161.973	122.98
TCGA-B0-5711-01	Cancer	192.972	194.793
TCGA-B0-5712-01	Cancer	233.718	62.4509
TCGA-B0-5713-01	Cancer	305.462	88.0144
TCGA-B0-5812-01	Cancer	224.928	159.626
TCGA-B2-3923-01	Cancer	96.1269	35.0057
TCGA-B2-3924-01	Cancer	246.442	137.605
TCGA-B2-4098-01	Cancer	2489.91	2870.67
TCGA-B2-4099-01	Cancer	801.486	193.462
TCGA-B2-4101-01	Cancer	694.502	624.197
TCGA-B2-4102-01	Cancer	1165.65	527.779
TCGA-B2-5633-01	Cancer	415.364	358.668
TCGA-B2-5635-01	Cancer	1321.46	414
TCGA-B2-5636-01	Cancer	146.445	45.8861
TCGA-B2-5639-01	Cancer	383.314	377.941
TCGA-B2-5641-01	Cancer	337.986	361.228
TCGA-B2-A4SR-01	Cancer	299.101	75.474
TCGA-B4-5377-01	Cancer	564.557	98.0943
TCGA-B4-5378-01	Cancer	256.361	37.4797
TCGA-B4-5832-01	Cancer	73.3974	104.177
TCGA-B4-5834-01	Cancer	234.608	42.583
TCGA-B4-5835-01	Cancer	280.884	268.345
TCGA-B4-5836-01	Cancer	269.714	155.738
TCGA-B4-5838-01	Cancer	166.683	174.9
TCGA-B4-5843-01	Cancer	301.369	25.2016
TCGA-B4-5844-01	Cancer	310.56	45.2472
TCGA-B8-4143-01	Cancer	1345.92	212.685
TCGA-B8-4146-01	Cancer	153.373	113.707
TCGA-B8-4148-01	Cancer	627.166	117.43
TCGA-B8-4151-01	Cancer	483.959	18.954
TCGA-B8-4153-01	Cancer	388.014	140.845
TCGA-B8-4154-01	Cancer	449.49	67.5703
TCGA-B8-4619-01	Cancer	144.212	20.2612
TCGA-B8-4620-01	Cancer	2759.92	134.408
TCGA-B8-4621-01	Cancer	688.309	198.24
TCGA-B8-4622-01	Cancer	1505.47	299.637
TCGA-B8-5158-01	Cancer	1347.7	673.852
TCGA-B8-5159-01	Cancer	284.381	40.1925
TCGA-B8-5162-01	Cancer	743.29	278.232
TCGA-B8-5163-01	Cancer	267.429	288.39
TCGA-B8-5164-01	Cancer	504.698	245.698
TCGA-B8-5165-01	Cancer	182.45	126.312
TCGA-B8-5545-01	Cancer	388.218	88.7611
TCGA-B8-5546-01	Cancer	53.1892	29.8378
TCGA-B8-5549-01	Cancer	304.357	54.2006
TCGA-B8-5550-01	Cancer	522.628	517.295
TCGA-B8-5551-01	Cancer	1470.45	327.935
TCGA-B8-5552-01	Cancer	404.235	220.128
TCGA-B8-5553-01	Cancer	677.199	83.807
TCGA-B8-A54D-01	Cancer	2829.92	467.075
TCGA-B8-A54E-01	Cancer	203.305	46.3917
TCGA-B8-A54F-01	Cancer	2559.51	279.594
TCGA-B8-A54G-01	Cancer	1488.47	441.852
TCGA-B8-A54H-01	Cancer	358.354	186.149
TCGA-B8-A54I-01	Cancer	2319.04	1834.2
TCGA-B8-A54J-01	Cancer	638.191	100.524
TCGA-B8-A54K-01	Cancer	237.886	32.3442
TCGA-B8-A7U6-01	Cancer	1494.82	182.395
TCGA-B8-A8YJ-01	Cancer	3354.28	84.2179
TCGA-BP-4158-01	Cancer	333.633	152.022
TCGA-BP-4159-01	Cancer	389.543	151.654
TCGA-BP-4160-01	Cancer	438.157	112.01
TCGA-BP-4161-01	Cancer	1081.96	1641.53
TCGA-BP-4162-01	Cancer	745.877	233.716
TCGA-BP-4163-01	Cancer	2267.32	576.923
TCGA-BP-4164-01	Cancer	894.95	49.4903
TCGA-BP-4165-01	Cancer	719.816	180.252
TCGA-BP-4166-01	Cancer	205.13	50.9861
TCGA-BP-4167-01	Cancer	622.298	418.77
TCGA-BP-4169-01	Cancer	2654.55	328.338
TCGA-BP-4170-01	Cancer	504.634	167.395
TCGA-BP-4173-01	Cancer	942.327	279.339
TCGA-BP-4174-01	Cancer	613.873	126.97
TCGA-BP-4176-01	Cancer	1505.87	274.211
TCGA-BP-4177-01	Cancer	196.854	34.3851
TCGA-BP-4325-01	Cancer	613.833	158.436
TCGA-BP-4326-01	Cancer	1358.18	124.129
TCGA-BP-4327-01	Cancer	695.898	147.307
TCGA-BP-4329-01	Cancer	513.661	191.13
TCGA-BP-4330-01	Cancer	363.463	304.382
TCGA-BP-4331-01	Cancer	1459.65	335.862
TCGA-BP-4332-01	Cancer	283.714	103.091
TCGA-BP-4334-01	Cancer	423.676	26.4798
TCGA-BP-4335-01	Cancer	1350.44	537.9
TCGA-BP-4337-01	Cancer	2173.61	312.369
TCGA-BP-4338-01	Cancer	282.597	248.134
TCGA-BP-4340-01	Cancer	609.204	66.7119
TCGA-BP-4341-01	Cancer	1294.2	74.3454
TCGA-BP-4342-01	Cancer	659.048	194.304
TCGA-BP-4343-01	Cancer	303.413	201.485
TCGA-BP-4344-01	Cancer	548.54	91.1134
TCGA-BP-4345-01	Cancer	1047.42	492.565
TCGA-BP-4346-01	Cancer	685.15	722.286
TCGA-BP-4347-01	Cancer	236.175	64.9793
TCGA-BP-4349-01	Cancer	1002.19	222.031
TCGA-BP-4351-01	Cancer	2761.14	581.846
TCGA-BP-4352-01	Cancer	2085.75	332.802
TCGA-BP-4353-01	Cancer	675.654	201.758
TCGA-BP-4354-01	Cancer	6746.61	2256.05
TCGA-BP-4355-01	Cancer	816.288	274.587
TCGA-BP-4756-01	Cancer	293.853	114.717
TCGA-BP-4758-01	Cancer	248.845	280.893
TCGA-BP-4759-01	Cancer	253.476	146.012
TCGA-BP-4760-01	Cancer	584.384	41.946
TCGA-BP-4761-01	Cancer	317.458	200.5
TCGA-BP-4762-01	Cancer	263.67	90.0795
TCGA-BP-4763-01	Cancer	166.649	930.97
TCGA-BP-4765-01	Cancer	845.577	101.674
TCGA-BP-4766-01	Cancer	1435	201.917
TCGA-BP-4768-01	Cancer	757.061	125.368
TCGA-BP-4769-01	Cancer	175.71	76.2695
TCGA-BP-4770-01	Cancer	955.119	47.7109
TCGA-BP-4771-01	Cancer	843.149	1947.56
TCGA-BP-4774-01	Cancer	642.953	387.173
TCGA-BP-4775-01	Cancer	389.327	94.1141
TCGA-BP-4776-01	Cancer	1242.15	371.97
TCGA-BP-4777-01	Cancer	519.097	289.621
TCGA-BP-4781-01	Cancer	856.805	203.635
TCGA-BP-4782-01	Cancer	588.695	233.563
TCGA-BP-4784-01	Cancer	209.506	32.8637
TCGA-BP-4787-01	Cancer	1309.77	560.364
TCGA-BP-4789-01	Cancer	140.833	63.71
TCGA-BP-4790-01	Cancer	162.357	327.798
TCGA-BP-4795-01	Cancer	218.991	58.9591
TCGA-BP-4797-01	Cancer	552.96	241.202
TCGA-BP-4798-01	Cancer	3502.13	495.735
TCGA-BP-4799-01	Cancer	429.84	71.6399
TCGA-BP-4801-01	Cancer	350.926	174.53
TCGA-BP-4803-01	Cancer	257.454	129.205
TCGA-BP-4804-01	Cancer	575.056	344.194
TCGA-BP-4807-01	Cancer	890.124	75.7033
TCGA-BP-4959-01	Cancer	660.249	203.925
TCGA-BP-4960-01	Cancer	2618.21	1064.08
TCGA-BP-4961-01	Cancer	323.384	109.977
TCGA-BP-4962-01	Cancer	673.823	151.634
TCGA-BP-4963-01	Cancer	1630.95	1007.87
TCGA-BP-4964-01	Cancer	369.869	181.69
TCGA-BP-4965-01	Cancer	205.035	155.162
TCGA-BP-4967-01	Cancer	378.778	74.8661
TCGA-BP-4968-01	Cancer	1107.81	303.26
TCGA-BP-4969-01	Cancer	443.975	144.572
TCGA-BP-4970-01	Cancer	514.734	118.323
TCGA-BP-4971-01	Cancer	1208.73	3753.38
TCGA-BP-4972-01	Cancer	456.651	226.604
TCGA-BP-4973-01	Cancer	1109.42	465.18
TCGA-BP-4974-01	Cancer	399.441	1032.6
TCGA-BP-4975-01	Cancer	348.558	81.1459
TCGA-BP-4976-01	Cancer	282.103	51.3522
TCGA-BP-4977-01	Cancer	459.176	905.173
TCGA-BP-4981-01	Cancer	1871.84	1959.2
TCGA-BP-4982-01	Cancer	606.389	147.433
TCGA-BP-4983-01	Cancer	2065.21	196.803
TCGA-BP-4985-01	Cancer	623.6	676.753
TCGA-BP-4986-01	Cancer	580.102	1057.75
TCGA-BP-4987-01	Cancer	275.937	129.896
TCGA-BP-4989-01	Cancer	2015.49	1734.6
TCGA-BP-4991-01	Cancer	286.085	115.726
TCGA-BP-4992-01	Cancer	2112.85	12765.7
TCGA-BP-4993-01	Cancer	512.652	99.6823
TCGA-BP-4994-01	Cancer	195.43	49.8545
TCGA-BP-4995-01	Cancer	223.679	72.4048
TCGA-BP-4998-01	Cancer	426.858	170.004
TCGA-BP-4999-01	Cancer	510.085	78.5222
TCGA-BP-5000-01	Cancer	402.7	426.742
TCGA-BP-5001-01	Cancer	740.567	404.144
TCGA-BP-5004-01	Cancer	961.342	60.9167
TCGA-BP-5006-01	Cancer	695.657	203.226
TCGA-BP-5007-01	Cancer	730.841	208.275
TCGA-BP-5008-01	Cancer	670.474	224.406
TCGA-BP-5009-01	Cancer	991.305	2321.09
TCGA-BP-5010-01	Cancer	1141.66	478.761
TCGA-BP-5168-01	Cancer	141.4	112.641
TCGA-BP-5169-01	Cancer	1116.09	589.378
TCGA-BP-5170-01	Cancer	339.858	169.929
TCGA-BP-5173-01	Cancer	169.866	128.8
TCGA-BP-5174-01	Cancer	1361.51	920.426
TCGA-BP-5175-01	Cancer	476.814	826.38
TCGA-BP-5176-01	Cancer	451.461	321.601
TCGA-BP-5177-01	Cancer	142.9	118.339
TCGA-BP-5178-01	Cancer	1870.81	560.349
TCGA-BP-5180-01	Cancer	682.137	244.573
TCGA-BP-5181-01	Cancer	233.328	90.0393
TCGA-BP-5182-01	Cancer	455.196	160.56
TCGA-BP-5183-01	Cancer	691.764	1069.09
TCGA-BP-5184-01	Cancer	410.018	93.9868
TCGA-BP-5185-01	Cancer	741.849	97.5441
TCGA-BP-5186-01	Cancer	419.693	156.205
TCGA-BP-5187-01	Cancer	133.894	271.054
TCGA-BP-5189-01	Cancer	1090.7	704.42
TCGA-BP-5190-01	Cancer	474.226	1217.1
TCGA-BP-5191-01	Cancer	858.882	5783.26
TCGA-BP-5192-01	Cancer	138.84	57.7107
TCGA-BP-5194-01	Cancer	178.542	99.3446
TCGA-BP-5195-01	Cancer	1028.9	151.162
TCGA-BP-5196-01	Cancer	533.264	206.395
TCGA-BP-5198-01	Cancer	1922.85	176.31
TCGA-BP-5199-01	Cancer	340.086	173.348
TCGA-BP-5200-01	Cancer	399.922	100.838
TCGA-BP-5201-01	Cancer	515.301	442.172
TCGA-BP-5202-01	Cancer	507.195	83.6687
TCGA-CJ-4634-01	Cancer	598.716	94.2659
TCGA-CJ-4635-01	Cancer	669.928	419.574
TCGA-CJ-4636-01	Cancer	1360.25	677.653
TCGA-CJ-4637-01	Cancer	452.844	681.261
TCGA-CJ-4638-01	Cancer	835.698	483.658
TCGA-CJ-4639-01	Cancer	250.213	154.582
TCGA-CJ-4640-01	Cancer	378.972	383.452
TCGA-CJ-4641-01	Cancer	719.393	1326.84
TCGA-CJ-4642-01	Cancer	1638.04	58.0864
TCGA-CJ-4643-01	Cancer	810.222	129.189
TCGA-CJ-4644-01	Cancer	570.147	181.695
TCGA-CJ-4868-01	Cancer	1472.9	160.854
TCGA-CJ-4869-01	Cancer	315.567	574.495
TCGA-CJ-4870-01	Cancer	440.601	58.1012
TCGA-CJ-4871-01	Cancer	373.282	446.166
TCGA-CJ-4872-01	Cancer	366.055	293.217
TCGA-CJ-4873-01	Cancer	2093.17	4280.02
TCGA-CJ-4874-01	Cancer	328.515	107.567
TCGA-CJ-4875-01	Cancer	923.186	332.107
TCGA-CJ-4876-01	Cancer	163.09	205.636
TCGA-CJ-4878-01	Cancer	1280.5	37.5475
TCGA-CJ-4881-01	Cancer	1780.05	2351.2
TCGA-CJ-4882-01	Cancer	844.005	793.015
TCGA-CJ-4884-01	Cancer	1049.2	497.738
TCGA-CJ-4885-01	Cancer	295.744	48.8212
TCGA-CJ-4886-01	Cancer	184.446	202.891
TCGA-CJ-4887-01	Cancer	1836.39	801.623
TCGA-CJ-4888-01	Cancer	2283	648.713
TCGA-CJ-4889-01	Cancer	481.583	361.187
TCGA-CJ-4890-01	Cancer	1529.05	442.938
TCGA-CJ-4891-01	Cancer	5936.96	1455.7
TCGA-CJ-4892-01	Cancer	722.766	333.713
TCGA-CJ-4893-01	Cancer	472.076	99.5534
TCGA-CJ-4894-01	Cancer	169.961	185.895
TCGA-CJ-4895-01	Cancer	656.125	188.207
TCGA-CJ-4897-01	Cancer	296.102	59.6178
TCGA-CJ-4899-01	Cancer	488.495	264.809
TCGA-CJ-4900-01	Cancer	3672.91	1066.64
TCGA-CJ-4901-01	Cancer	636.855	1237.49
TCGA-CJ-4902-01	Cancer	512.519	246.416
TCGA-CJ-4903-01	Cancer	797.496	149.072
TCGA-CJ-4904-01	Cancer	285.046	113.035
TCGA-CJ-4905-01	Cancer	228.585	111.183
TCGA-CJ-4907-01	Cancer	432.437	126.548
TCGA-CJ-4908-01	Cancer	536.24	170.493
TCGA-CJ-4912-01	Cancer	1040.63	216.087
TCGA-CJ-4916-01	Cancer	1155.16	2134.82
TCGA-CJ-4918-01	Cancer	495.945	607.578
TCGA-CJ-4920-01	Cancer	624.351	780.438
TCGA-CJ-5671-01	Cancer	687.979	300.991
TCGA-CJ-5672-01	Cancer	775.672	194.673
TCGA-CJ-5675-01	Cancer	448.632	323.603
TCGA-CJ-5676-01	Cancer	1195.54	699.547
TCGA-CJ-5677-01	Cancer	1453.6	345.437
TCGA-CJ-5678-01	Cancer	396.601	362.293
TCGA-CJ-5679-01	Cancer	216.69	1785.47
TCGA-CJ-5680-01	Cancer	806.336	45.8358
TCGA-CJ-5681-01	Cancer	300.053	39.0162
TCGA-CJ-5682-01	Cancer	226.494	206.969
TCGA-CJ-5683-01	Cancer	544.951	93.5445
TCGA-CJ-5684-01	Cancer	207.354	271.775
TCGA-CJ-5686-01	Cancer	585.45	980.179
TCGA-CJ-5689-01	Cancer	448.91	211.07
TCGA-CJ-6027-01	Cancer	614.814	417.573
TCGA-CJ-6028-01	Cancer	274.173	464.538
TCGA-CJ-6030-01	Cancer	780.789	510.235
TCGA-CJ-6031-01	Cancer	309.731	348.207
TCGA-CJ-6032-01	Cancer	337.21	134.723
TCGA-CJ-6033-01	Cancer	1133.81	326.414
TCGA-CW-5580-01	Cancer	495.5	193.184
TCGA-CW-5581-01	Cancer	125.027	181.105
TCGA-CW-5583-01	Cancer	189.334	71.4754
TCGA-CW-5584-01	Cancer	785.503	145.264
TCGA-CW-5585-01	Cancer	337.447	27.0886
TCGA-CW-5587-01	Cancer	458.392	220.233
TCGA-CW-5588-01	Cancer	423.213	258.998
TCGA-CW-5589-01	Cancer	253.798	109.825
TCGA-CW-5590-01	Cancer	219.862	193.623
TCGA-CW-5591-01	Cancer	144.799	46.6133
TCGA-CW-6087-01	Cancer	1493.32	426.973
TCGA-CW-6088-01	Cancer	356.466	48.98
TCGA-CW-6090-01	Cancer	675.937	70.4645
TCGA-CW-6093-01	Cancer	151.331	85.0176
TCGA-CW-6097-01	Cancer	224.322	444.451
TCGA-CZ-4853-01	Cancer	242.37	220.984
TCGA-CZ-4854-01	Cancer	566.833	1202.75
TCGA-CZ-4856-01	Cancer	398.204	202.201
TCGA-CZ-4857-01	Cancer	1177.91	455.328
TCGA-CZ-4858-01	Cancer	1112.42	345.867
TCGA-CZ-4859-01	Cancer	286.932	40.383
TCGA-CZ-4860-01	Cancer	1740.07	84.0966
TCGA-CZ-4861-01	Cancer	2749.58	356.64
TCGA-CZ-4862-01	Cancer	408.301	232.254
TCGA-CZ-4863-01	Cancer	1138.44	274.769
TCGA-CZ-4864-01	Cancer	610.619	195.214
TCGA-CZ-4865-01	Cancer	230.146	218.283
TCGA-CZ-4866-01	Cancer	2772.01	1220.79
TCGA-CZ-5451-01	Cancer	289.928	74.8202
TCGA-CZ-5452-01	Cancer	816.291	557.683
TCGA-CZ-5453-01	Cancer	262.424	14.1178
TCGA-CZ-5454-01	Cancer	1141.96	138.397
TCGA-CZ-5455-01	Cancer	605.996	298.355
TCGA-CZ-5456-01	Cancer	680.302	988.057
TCGA-CZ-5457-01	Cancer	297.333	39.7464
TCGA-CZ-5458-01	Cancer	276.599	125.283
TCGA-CZ-5459-01	Cancer	381.152	115.575
TCGA-CZ-5460-01	Cancer	468.497	179.443
TCGA-CZ-5461-01	Cancer	343.277	223.304
TCGA-CZ-5462-01	Cancer	662.623	3008.42
TCGA-CZ-5463-01	Cancer	201.969	71.774
TCGA-CZ-5464-01	Cancer	450.269	633.942
TCGA-CZ-5465-01	Cancer	265.879	69.8391
TCGA-CZ-5466-01	Cancer	385.901	165.756
TCGA-CZ-5467-01	Cancer	299.604	53.9983
TCGA-CZ-5468-01	Cancer	688.829	179.911
TCGA-CZ-5469-01	Cancer	687.661	1018.57
TCGA-CZ-5470-01	Cancer	671.122	277.874
TCGA-CZ-5982-01	Cancer	303.35	140.458
TCGA-CZ-5984-01	Cancer	270.663	926.564
TCGA-CZ-5985-01	Cancer	1188.31	444.748
TCGA-CZ-5986-01	Cancer	130.54	115.099
TCGA-CZ-5987-01	Cancer	1726.56	260.511
TCGA-CZ-5988-01	Cancer	143.661	68.8377
TCGA-CZ-5989-01	Cancer	53.1745	151.927
TCGA-DV-5565-01	Cancer	734.144	111.905
TCGA-DV-5566-01	Cancer	304.635	106.359
TCGA-DV-5567-01	Cancer	126.005	7.56032
TCGA-DV-5568-01	Cancer	776.182	795.749
TCGA-DV-5569-01	Cancer	851.989	206.661
TCGA-DV-5573-01	Cancer	274.852	156.922
TCGA-DV-5574-01	Cancer	805.127	199.707
TCGA-DV-5575-01	Cancer	268.498	64.8447
TCGA-DV-5576-01	Cancer	154.446	8.03475
TCGA-DV-A4VX-01	Cancer	4548.03	6092.27
TCGA-DV-A4VZ-01	Cancer	339.047	231.288
TCGA-DV-A4W0-01	Cancer	1004.74	108.113
TCGA-EU-5904-01	Cancer	516.514	61.2813
TCGA-EU-5905-01	Cancer	498.438	404.271
TCGA-EU-5906-01	Cancer	426.905	114.304
TCGA-EU-5907-01	Cancer	266.055	246.946
TCGA-G6-A5PC-01	Cancer	2383.53	249.391
TCGA-G6-A8L6-01	Cancer	1539.31	137.746
TCGA-G6-A8L7-01	Cancer	1077.61	2750.9
TCGA-G6-A8L8-01	Cancer	423.197	73.8
TCGA-GK-A6C7-01	Cancer	381.204	197.57
TCGA-MM-A563-01	Cancer	1227.44	122.987
TCGA-MM-A564-01	Cancer	465.765	155.745
TCGA-MM-A84U-01	Cancer	1062.85	809.387
TCGA-MW-A4EC-01	Cancer	529.517	86.4517
TCGA-T7-A92I-01	Cancer	357.103	89.2757

## Sheet: Raw data for figure 2g-h
case_submitter_id	os	vital	SLC11A1	TNFSF14
TCGA-3Z-A93Z	12.8333	0	0	0
TCGA-6D-AA2E	12.0667	0	0	0
TCGA-A3-3306	37.3333	0	1	1
TCGA-A3-3307	47.8667	0	1	0
TCGA-A3-3308	0.533333	0	0	1
TCGA-A3-3311	39.7	1	1	1
TCGA-A3-3313	24.5	1	0	1
TCGA-A3-3316	49.7667	0	1	1
TCGA-A3-3317	49.7	0	1	0
TCGA-A3-3319	37.6667	0	1	1
TCGA-A3-3320	50.2667	0	1	0
TCGA-A3-3322	49.2667	0	0	0
TCGA-A3-3323	36.8667	0	1	1
TCGA-A3-3324	39.5333	0	0	1
TCGA-A3-3325	39	1	0	0
TCGA-A3-3326	37.9	0	1	1
TCGA-A3-3328	46.1667	0	0	0
TCGA-A3-3329	54.1333	0	0	1
TCGA-A3-3331	41.9	0	0	1
TCGA-A3-3335	62.8667	0	1	1
TCGA-A3-3343	31.5	0	1	1
TCGA-A3-3346	4.56667	1	1	1
TCGA-A3-3347	53.6667	1	1	1
TCGA-A3-3349	46.1667	0	0	0
TCGA-A3-3351	30.3333	0	1	0
TCGA-A3-3352	18.7	1	0	0
TCGA-A3-3357	89.6	0	1	1
TCGA-A3-3358	43.5667	0	1	1
TCGA-A3-3359	83.4667	0	1	0
TCGA-A3-3362	51.9667	0	1	0
TCGA-A3-3363	10.6333	0	0	0
TCGA-A3-3365	29.1	0	0	0
TCGA-A3-3367	75.6667	0	0	0
TCGA-A3-3370	75.8	0	1	0
TCGA-A3-3372	24.5	0	1	0
TCGA-A3-3373	54.0333	0	0	0
TCGA-A3-3374	43.8	0	1	0
TCGA-A3-3376	56.5333	1	1	0
TCGA-A3-3378	21	0	1	1
TCGA-A3-3380	18.9	0	1	0
TCGA-A3-3382	19.1333	0	1	1
TCGA-A3-3383	28.7	0	0	0
TCGA-A3-3385	66.4333	0	1	0
TCGA-A3-3387	20.5667	0	1	1
TCGA-A3-A6NI	33.9333	0	1	1
TCGA-A3-A6NJ	15.6	0	1	0
TCGA-A3-A6NL	22.9667	0	1	0
TCGA-A3-A6NN	0.1	0	1	0
TCGA-A3-A8CQ	0.1	0	0	0
TCGA-A3-A8OU	0	0	1	1
TCGA-A3-A8OV	11.3333	0	1	0
TCGA-A3-A8OW	10.7667	0	0	0
TCGA-A3-A8OX	0	0	0	0
TCGA-AK-3425	111.433	0	1	0
TCGA-AK-3426	29.5	1	1	1
TCGA-AK-3427	119.433	0	0	0
TCGA-AK-3428	124.267	0	1	0
TCGA-AK-3429	110.933	0	0	1
TCGA-AK-3431	74.7	1	0	0
TCGA-AK-3433	113.633	0	0	0
TCGA-AK-3434	69.5667	0	1	0
TCGA-AK-3436	111.033	0	1	0
TCGA-AK-3440	95.5	0	0	0
TCGA-AK-3443	47.4333	0	0	0
TCGA-AK-3445	79.7333	0	0	0
TCGA-AK-3447	40.5667	0	0	0
TCGA-AK-3450	50.2667	0	1	1
TCGA-AK-3451	95.6	0	1	0
TCGA-AK-3453	84.3667	0	1	1
TCGA-AK-3454	29.1333	0	0	1
TCGA-AK-3455	22.7667	1	1	1
TCGA-AK-3456	38.1	0	0	0
TCGA-AK-3458	38.9333	0	1	0
TCGA-AK-3460	83.6	0	1	0
TCGA-AK-3461	73.9	0	1	1
TCGA-AK-3465	12.3	0	0	0
TCGA-AS-3777	41.2667	0	0	0
TCGA-AS-3778	1.43333	0	1	0
TCGA-B0-4688	3.36667	1	1	0
TCGA-B0-4690	1.43333	1	1	0
TCGA-B0-4691	4.63333	1	1	1
TCGA-B0-4693	2.56667	1	1	0
TCGA-B0-4694	3.53333	1	1	1
TCGA-B0-4696	28.8667	1	0	1
TCGA-B0-4697	19.2667	1	1	1
TCGA-B0-4698	1.4	1	1	0
TCGA-B0-4699	3.66667	1	1	0
TCGA-B0-4700	66	1	1	1
TCGA-B0-4701	7.93333	1	1	1
TCGA-B0-4703	6.06667	1	0	0
TCGA-B0-4706	2.16667	1	0	1
TCGA-B0-4707	20	1	0	0
TCGA-B0-4710	58.5	0	1	0
TCGA-B0-4712	44.5667	1	1	1
TCGA-B0-4713	6.73333	1	0	1
TCGA-B0-4714	3.3	1	1	1
TCGA-B0-4718	59.2667	0	1	1
TCGA-B0-4810	15.9333	1	1	1
TCGA-B0-4811	47.2333	1	0	1
TCGA-B0-4813	0.6	1	1	0
TCGA-B0-4814	5.6	1	1	0
TCGA-B0-4815	52.9333	1	0	1
TCGA-B0-4816	45.7	1	1	1
TCGA-B0-4817	33.9667	1	1	1
TCGA-B0-4818	17	1	1	1
TCGA-B0-4819	6.1	1	1	1
TCGA-B0-4821	41	1	1	1
TCGA-B0-4822	37.0333	1	0	1
TCGA-B0-4823	15.1333	1	0	0
TCGA-B0-4824	55.2333	1	1	1
TCGA-B0-4827	29.5	1	0	0
TCGA-B0-4828	10.2333	1	1	1
TCGA-B0-4833	79.5333	1	1	1
TCGA-B0-4834	69.6667	1	0	0
TCGA-B0-4836	41.2667	1	0	1
TCGA-B0-4837	45.9333	1	0	1
TCGA-B0-4838	27.8	1	1	1
TCGA-B0-4839	54.6333	1	1	0
TCGA-B0-4841	6.8	1	1	1
TCGA-B0-4842	57.4667	1	1	1
TCGA-B0-4843	10.6667	1	1	1
TCGA-B0-4844	10.4333	1	1	1
TCGA-B0-4845	66.2	1	1	0
TCGA-B0-4846	40	1	0	1
TCGA-B0-4847	26.4333	1	1	1
TCGA-B0-4848	29.4333	1	1	1
TCGA-B0-4849	2.3	1	1	0
TCGA-B0-4852	37.3667	1	0	1
TCGA-B0-4945	71.5	1	0	1
TCGA-B0-5075	21.2333	1	1	1
TCGA-B0-5077	43.9	1	0	1
TCGA-B0-5080	11.4	1	0	0
TCGA-B0-5081	12.0667	1	1	1
TCGA-B0-5083	34.8333	1	0	0
TCGA-B0-5084	7.4	1	1	1
TCGA-B0-5085	25.6667	1	1	1
TCGA-B0-5088	18.7667	1	1	1
TCGA-B0-5092	15.3	1	0	1
TCGA-B0-5094	11.1	1	1	1
TCGA-B0-5095	8.16667	1	0	1
TCGA-B0-5096	2.26667	1	1	0
TCGA-B0-5097	22.1667	0	1	0
TCGA-B0-5098	52.8	1	0	1
TCGA-B0-5099	16.1667	1	0	0
TCGA-B0-5100	63.7667	1	0	0
TCGA-B0-5102	92.1333	1	0	0
TCGA-B0-5104	0	1	1	1
TCGA-B0-5106	53.2667	1	1	1
TCGA-B0-5107	30.9	1	0	1
TCGA-B0-5108	59.4	0	1	1
TCGA-B0-5109	19.5667	1	1	1
TCGA-B0-5110	66.9667	0	0	0
TCGA-B0-5113	39.1667	0	0	1
TCGA-B0-5115	53.4667	0	0	0
TCGA-B0-5116	42.4667	0	0	0
TCGA-B0-5117	53.6	0	0	0
TCGA-B0-5119	51.7333	0	1	0
TCGA-B0-5120	38.9667	0	0	0
TCGA-B0-5121	49.5	0	1	1
TCGA-B0-5399	47.0333	0	0	1
TCGA-B0-5400	57.7667	0	1	1
TCGA-B0-5402	43	0	0	0
TCGA-B0-5690	113.067	0	1	0
TCGA-B0-5691	114.367	0	0	0
TCGA-B0-5692	131.467	0	0	1
TCGA-B0-5693	135.8	0	0	0
TCGA-B0-5694	16	1	0	1
TCGA-B0-5695	71.6667	0	0	0
TCGA-B0-5696	86.9667	0	0	0
TCGA-B0-5697	87.6667	0	1	1
TCGA-B0-5698	121.033	0	1	1
TCGA-B0-5699	128.033	0	0	0
TCGA-B0-5700	59.6667	0	0	0
TCGA-B0-5701	82.0333	0	0	0
TCGA-B0-5702	72.4	0	1	0
TCGA-B0-5703	74.8667	0	0	0
TCGA-B0-5705	151.233	0	0	0
TCGA-B0-5706	106.833	0	0	1
TCGA-B0-5707	124.8	0	0	1
TCGA-B0-5709	132.467	0	0	1
TCGA-B0-5710	81	0	0	0
TCGA-B0-5711	132.967	0	0	0
TCGA-B0-5712	90.7333	0	0	0
TCGA-B0-5713	92.7333	0	0	0
TCGA-B0-5812	127.8	0	0	0
TCGA-B2-3923	33.0667	0	0	0
TCGA-B2-3924	36.4	0	0	0
TCGA-B2-4098	1.7	1	1	1
TCGA-B2-4099	32.4	0	1	0
TCGA-B2-4101	21.6	0	1	1
TCGA-B2-4102	31.7333	0	1	1
TCGA-B2-5633	32.1	0	0	1
TCGA-B2-5635	25.1667	0	1	1
TCGA-B2-5636	30.6333	0	0	0
TCGA-B2-5639	33.4333	1	0	1
TCGA-B2-5641	21.8667	0	0	1
TCGA-B2-A4SR	16.9	0	0	0
TCGA-B4-5377	12.1667	0	1	0
TCGA-B4-5378	5.83333	0	0	0
TCGA-B4-5832	5.16667	0	0	0
TCGA-B4-5834	1.26667	0	0	0
TCGA-B4-5835	0.533333	0	0	1
TCGA-B4-5836	4.7	0	0	0
TCGA-B4-5838	5.53333	0	0	0
TCGA-B4-5843	0.366667	0	0	0
TCGA-B4-5844	0.233333	0	0	0
TCGA-B8-4143	23.6333	1	1	1
TCGA-B8-4146	17.0333	0	0	0
TCGA-B8-4148	50.6667	0	1	0
TCGA-B8-4151	43.3	0	0	0
TCGA-B8-4153	25.4	0	0	0
TCGA-B8-4154	46	0	0	0
TCGA-B8-4619	17.4333	0	0	0
TCGA-B8-4620	25.9	0	1	0
TCGA-B8-4621	26.2667	0	1	1
TCGA-B8-4622	50.8333	0	1	1
TCGA-B8-5158	40.6	0	1	1
TCGA-B8-5159	24.0667	0	0	0
TCGA-B8-5162	1.2	0	1	1
TCGA-B8-5163	27.4	0	0	1
TCGA-B8-5164	0.866667	0	0	1
TCGA-B8-5165	24.5667	0	0	0
TCGA-B8-5545	50.8333	0	0	0
TCGA-B8-5546	16.8333	0	0	0
TCGA-B8-5549	6.46667	0	0	0
TCGA-B8-5550	49.2	0	0	1
TCGA-B8-5551	0.533333	0	1	1
TCGA-B8-5552	34.8667	0	0	1
TCGA-B8-5553	14.5	0	1	0
TCGA-B8-A54D	27.6667	0	1	1
TCGA-B8-A54E	30.3	0	0	0
TCGA-B8-A54F	17.3	0	1	1
TCGA-B8-A54G	1.76667	0	1	1
TCGA-B8-A54H	8.53333	0	0	0
TCGA-B8-A54I	5	0	1	1
TCGA-B8-A54J	17.6	0	1	0
TCGA-B8-A54K	15.6333	0	0	0
TCGA-B8-A7U6	16.5	0	1	0
TCGA-B8-A8YJ	14.3667	0	1	0
TCGA-BP-4158	112.567	0	0	0
TCGA-BP-4159	86.7	1	0	0
TCGA-BP-4160	96.0333	0	0	0
TCGA-BP-4161	91.5333	0	1	1
TCGA-BP-4162	102.467	0	1	1
TCGA-BP-4163	94.6333	0	1	1
TCGA-BP-4164	33.0667	1	1	0
TCGA-BP-4165	101.233	0	1	0
TCGA-BP-4166	0.433333	0	0	0
TCGA-BP-4167	90.6	0	1	1
TCGA-BP-4169	23.3667	1	1	1
TCGA-BP-4170	78.1	1	0	0
TCGA-BP-4173	63.1	0	1	1
TCGA-BP-4174	62.6333	0	1	0
TCGA-BP-4176	65.1667	0	1	1
TCGA-BP-4177	55.6667	0	0	0
TCGA-BP-4325	98.8	0	1	0
TCGA-BP-4326	54.1667	1	1	0
TCGA-BP-4327	3.63333	1	1	0
TCGA-BP-4329	28.1667	1	0	0
TCGA-BP-4330	62.9333	0	0	1
TCGA-BP-4331	81.8	1	1	1
TCGA-BP-4332	37.7667	0	0	0
TCGA-BP-4334	21.5	1	0	0
TCGA-BP-4335	15.8333	1	1	1
TCGA-BP-4337	0.0666667	1	1	1
TCGA-BP-4338	95.3	0	0	1
TCGA-BP-4340	18.7333	1	1	0
TCGA-BP-4341	52.9667	1	1	0
TCGA-BP-4342	75.2	1	1	0
TCGA-BP-4343	63.7333	1	0	1
TCGA-BP-4344	55.5333	0	1	0
TCGA-BP-4345	50.5333	0	1	1
TCGA-BP-4346	49.7667	1	1	1
TCGA-BP-4347	45.5667	0	0	0
TCGA-BP-4349	12.4	0	1	1
TCGA-BP-4351	32.3333	0	1	1
TCGA-BP-4352	11.4667	1	1	1
TCGA-BP-4353	12.5	1	1	1
TCGA-BP-4354	34.4667	1	1	1
TCGA-BP-4355	31.7667	1	1	1
TCGA-BP-4756	12.4667	0	0	0
TCGA-BP-4758	73.6	0	0	1
TCGA-BP-4759	79.0667	0	0	0
TCGA-BP-4760	78.7	0	1	0
TCGA-BP-4761	6.06667	0	0	1
TCGA-BP-4762	44.7667	1	0	0
TCGA-BP-4763	42.3333	1	0	1
TCGA-BP-4765	72.8	0	1	0
TCGA-BP-4766	48.7333	0	1	1
TCGA-BP-4768	13.3333	0	1	0
TCGA-BP-4769	62.5333	0	0	0
TCGA-BP-4770	10.9667	1	1	0
TCGA-BP-4771	5.4	1	1	1
TCGA-BP-4774	62.8333	0	1	1
TCGA-BP-4775	61.4333	0	0	0
TCGA-BP-4776	13.7	0	1	1
TCGA-BP-4777	57.7	0	0	1
TCGA-BP-4781	69.3333	0	1	1
TCGA-BP-4782	11.8	0	1	1
TCGA-BP-4784	61.8	0	0	0
TCGA-BP-4787	16	1	1	1
TCGA-BP-4789	49.6333	0	0	0
TCGA-BP-4790	37.0333	1	0	1
TCGA-BP-4795	20.6667	0	0	0
TCGA-BP-4797	36.9	0	1	1
TCGA-BP-4798	11.1333	1	1	1
TCGA-BP-4799	37.7667	1	0	0
TCGA-BP-4801	37.4667	0	0	0
TCGA-BP-4803	6.8	0	0	0
TCGA-BP-4804	48.6333	0	1	1
TCGA-BP-4807	7.03333	0	1	0
TCGA-BP-4959	88.6667	0	1	1
TCGA-BP-4960	72.4	0	1	1
TCGA-BP-4961	64.5	0	0	0
TCGA-BP-4962	59.5	0	1	0
TCGA-BP-4963	61.1333	0	1	1
TCGA-BP-4964	62.0667	0	0	0
TCGA-BP-4965	62.3667	0	0	0
TCGA-BP-4967	6.83333	0	0	0
TCGA-BP-4968	58.2	0	1	1
TCGA-BP-4969	59.8	0	0	0
TCGA-BP-4970	14.4333	0	0	0
TCGA-BP-4971	49.5667	0	1	1
TCGA-BP-4972	50.0667	0	0	1
TCGA-BP-4973	46.1333	0	1	1
TCGA-BP-4974	7.03333	1	0	1
TCGA-BP-4975	47.7667	0	0	0
TCGA-BP-4976	54.4	0	0	0
TCGA-BP-4977	15.1333	0	0	1
TCGA-BP-4981	36.5667	1	1	1
TCGA-BP-4982	33.8	0	1	0
TCGA-BP-4983	47.1	0	1	1
TCGA-BP-4985	31.7333	1	1	1
TCGA-BP-4986	26.1667	0	1	1
TCGA-BP-4987	37.4667	0	0	0
TCGA-BP-4989	3.93333	0	1	1
TCGA-BP-4991	47.1	0	0	0
TCGA-BP-4992	16.7	0	1	1
TCGA-BP-4993	5.9	0	0	0
TCGA-BP-4994	43.6	0	0	0
TCGA-BP-4995	45.7	0	0	0
TCGA-BP-4998	31.0667	0	0	0
TCGA-BP-4999	42.2	0	0	0
TCGA-BP-5000	18.7667	0	0	1
TCGA-BP-5001	39.2333	0	1	1
TCGA-BP-5004	37.5333	0	1	0
TCGA-BP-5006	28	0	1	1
TCGA-BP-5007	38	0	1	1
TCGA-BP-5008	35.7	0	1	1
TCGA-BP-5009	36.4	1	1	1
TCGA-BP-5010	29.2667	1	1	1
TCGA-BP-5168	48.7667	1	0	0
TCGA-BP-5169	6.43333	0	1	1
TCGA-BP-5170	80.4	0	0	0
TCGA-BP-5173	2.06667	1	0	0
TCGA-BP-5174	75.2333	0	1	1
TCGA-BP-5175	31.0667	0	0	1
TCGA-BP-5176	53	1	0	1
TCGA-BP-5177	9.76667	0	0	0
TCGA-BP-5178	63.7333	1	1	1
TCGA-BP-5180	75.4333	0	1	1
TCGA-BP-5181	49.8333	0	0	0
TCGA-BP-5182	38.8333	0	0	0
TCGA-BP-5183	43.0333	0	1	1
TCGA-BP-5184	37.7667	0	0	0
TCGA-BP-5185	37.7333	0	1	0
TCGA-BP-5186	23.1	0	0	0
TCGA-BP-5187	13.5333	0	0	1
TCGA-BP-5189	27.4	1	1	1
TCGA-BP-5190	33.7	0	0	1
TCGA-BP-5191	32.2333	0	1	1
TCGA-BP-5192	23.8	0	0	0
TCGA-BP-5194	13.6	0	0	0
TCGA-BP-5195	24.9667	0	1	0
TCGA-BP-5196	33.9333	0	0	1
TCGA-BP-5198	20.1	0	1	0
TCGA-BP-5199	45.1667	0	0	0
TCGA-BP-5200	35.4333	0	0	0
TCGA-BP-5201	31.7	0	0	1
TCGA-BP-5202	0.966667	0	0	0
TCGA-CJ-4634	116.6	0	1	0
TCGA-CJ-4635	47.2	0	1	1
TCGA-CJ-4636	64.1333	0	1	1
TCGA-CJ-4637	74.2333	1	0	1
TCGA-CJ-4638	14.3667	1	1	1
TCGA-CJ-4639	107.633	0	0	0
TCGA-CJ-4640	116	0	0	1
TCGA-CJ-4641	55.3667	1	1	1
TCGA-CJ-4642	106.833	0	1	0
TCGA-CJ-4643	59.7667	0	1	0
TCGA-CJ-4644	11.2	1	1	0
TCGA-CJ-4868	21.5333	1	1	0
TCGA-CJ-4869	85.1333	0	0	1
TCGA-CJ-4870	49.9333	0	0	0
TCGA-CJ-4871	80.7667	0	0	1
TCGA-CJ-4872	47.8333	0	0	1
TCGA-CJ-4873	59.2	0	1	1
TCGA-CJ-4874	76.1	0	0	0
TCGA-CJ-4875	118.467	1	1	1
TCGA-CJ-4876	65.1667	0	0	1
TCGA-CJ-4878	72.8667	0	1	0
TCGA-CJ-4881	67.1333	0	1	1
TCGA-CJ-4882	62.7667	0	1	1
TCGA-CJ-4884	58.6333	0	1	1
TCGA-CJ-4885	115.033	0	0	0
TCGA-CJ-4886	65.0667	0	0	1
TCGA-CJ-4887	31.0667	1	1	1
TCGA-CJ-4888	52.2333	1	1	1
TCGA-CJ-4889	64.8667	0	0	1
TCGA-CJ-4890	117.3	0	1	1
TCGA-CJ-4891	27.3	1	1	1
TCGA-CJ-4892	50.7	0	1	1
TCGA-CJ-4893	25	0	0	0
TCGA-CJ-4894	28.0333	1	0	0
TCGA-CJ-4895	40	1	1	0
TCGA-CJ-4897	111.367	0	0	0
TCGA-CJ-4899	50.9333	0	0	1
TCGA-CJ-4900	57.1333	1	1	1
TCGA-CJ-4901	48.3333	0	1	1
TCGA-CJ-4902	50.6667	0	0	1
TCGA-CJ-4903	52	0	1	0
TCGA-CJ-4904	110.067	0	0	0
TCGA-CJ-4905	49.8667	0	0	0
TCGA-CJ-4907	49.9667	0	0	0
TCGA-CJ-4908	51.0333	0	0	0
TCGA-CJ-4912	55.2333	0	1	1
TCGA-CJ-4916	45.7667	0	1	1
TCGA-CJ-4918	3.1	1	0	1
TCGA-CJ-4920	4.63333	1	1	1
TCGA-CJ-5671	132.9	0	1	1
TCGA-CJ-5672	65.7333	1	1	0
TCGA-CJ-5675	131.2	0	0	1
TCGA-CJ-5676	135.567	0	1	1
TCGA-CJ-5677	26.0667	1	1	1
TCGA-CJ-5678	19.1333	1	0	1
TCGA-CJ-5679	22.6333	1	0	1
TCGA-CJ-5680	25.6	1	1	0
TCGA-CJ-5681	18.4	1	0	0
TCGA-CJ-5682	124.533	0	0	1
TCGA-CJ-5683	62.9667	0	1	0
TCGA-CJ-5684	74.3667	0	0	1
TCGA-CJ-5686	67.9333	0	1	1
TCGA-CJ-5689	0	1	0	1
TCGA-CJ-6027	120.5	1	1	1
TCGA-CJ-6028	54.1667	1	0	1
TCGA-CJ-6030	76.6333	1	1	1
TCGA-CJ-6031	63.5333	0	0	1
TCGA-CJ-6032	121.3	0	0	0
TCGA-CJ-6033	7.46667	1	1	1
TCGA-CW-5580	65.4667	1	0	0
TCGA-CW-5581	93.3	0	0	0
TCGA-CW-5583	82.9667	0	0	0
TCGA-CW-5584	5.46667	1	1	0
TCGA-CW-5585	86.9667	0	0	0
TCGA-CW-5587	74.2	0	0	1
TCGA-CW-5588	67.2333	0	0	1
TCGA-CW-5589	79.2667	0	0	0
TCGA-CW-5590	35.8333	1	0	0
TCGA-CW-5591	75.7	0	0	0
TCGA-CW-6087	1.36667	1	1	1
TCGA-CW-6088	107.4	0	0	0
TCGA-CW-6090	85.0667	0	1	0
TCGA-CW-6093	104.867	0	0	0
TCGA-CW-6097	19.0333	1	0	1
TCGA-CZ-4853	25.8	0	0	1
TCGA-CZ-4854	46.8	1	1	1
TCGA-CZ-4856	0.6	0	0	1
TCGA-CZ-4857	47.7333	1	1	1
TCGA-CZ-4858	70.1667	1	1	1
TCGA-CZ-4859	59.5667	0	0	0
TCGA-CZ-4860	6.86667	1	1	0
TCGA-CZ-4861	14.8667	1	1	1
TCGA-CZ-4862	109.033	0	0	1
TCGA-CZ-4863	64.2667	0	1	1
TCGA-CZ-4864	43.8333	1	1	1
TCGA-CZ-4865	5.53333	1	0	1
TCGA-CZ-4866	108.9	0	1	1
TCGA-CZ-5451	64.3	0	0	0
TCGA-CZ-5452	59.6333	0	1	1
TCGA-CZ-5453	80.6333	1	0	0
TCGA-CZ-5454	24.0667	1	1	0
TCGA-CZ-5455	18.7	1	1	1
TCGA-CZ-5456	80.7333	0	1	1
TCGA-CZ-5457	91.8	0	0	0
TCGA-CZ-5458	92.9667	0	0	0
TCGA-CZ-5459	56.1	0	0	0
TCGA-CZ-5460	95.7667	0	0	0
TCGA-CZ-5461	11	1	0	1
TCGA-CZ-5462	10.3667	1	1	1
TCGA-CZ-5463	22.0667	0	0	0
TCGA-CZ-5464	70.9333	0	0	1
TCGA-CZ-5465	85.4667	1	0	0
TCGA-CZ-5466	22.8333	0	0	0
TCGA-CZ-5467	2.43333	1	0	0
TCGA-CZ-5468	1.96667	1	1	0
TCGA-CZ-5469	31.5333	1	1	1
TCGA-CZ-5470	12.8667	0	1	1
TCGA-CZ-5982	81.3	0	0	0
TCGA-CZ-5984	68.9	0	0	1
TCGA-CZ-5985	66.5667	0	1	1
TCGA-CZ-5986	12.4333	0	0	0
TCGA-CZ-5987	14.8333	1	1	1
TCGA-CZ-5988	23.1	0	0	0
TCGA-CZ-5989	63.5	0	0	0
TCGA-DV-5565	44.3	0	1	0
TCGA-DV-5566	46.6	0	0	0
TCGA-DV-5567	66.8	0	0	0
TCGA-DV-5568	12.3333	0	1	1
TCGA-DV-5569	11.8333	0	1	1
TCGA-DV-5573	37.6667	0	0	0
TCGA-DV-5574	67.2	0	1	1
TCGA-DV-5575	57.6333	0	0	0
TCGA-DV-5576	24.2333	1	0	0
TCGA-DV-A4VX	54.2	1	1	1
TCGA-DV-A4VZ	12.1667	0	0	1
TCGA-DV-A4W0	82.3333	0	1	0
TCGA-EU-5904	18.3667	0	0	0
TCGA-EU-5905	3.96667	0	0	1
TCGA-EU-5906	6.86667	0	0	0
TCGA-EU-5907	4.23333	0	0	1
TCGA-G6-A5PC	8.06667	1	1	1
TCGA-G6-A8L6	10.4333	1	1	0
TCGA-G6-A8L7	71.1	0	1	1
TCGA-G6-A8L8	36.3667	1	0	0
TCGA-GK-A6C7	2.03333	0	0	1
TCGA-MM-A563	19.7	0	1	0
TCGA-MM-A564	20.2333	0	0	0
TCGA-MM-A84U	23.3333	0	1	1
TCGA-MW-A4EC	16.6	0	0	0
TCGA-T7-A92I	11.8667	0	0	0

## Sheet: Raw data for figure 2i-j
case_submitter_id	os	vital	R	Group
TCGA-AK-3443	47.4333	0	4.15956	0
TCGA-B0-4834	69.6667	1	4.19316	0
TCGA-AK-3447	40.5667	0	4.44055	0
TCGA-DV-5567	66.8	0	4.64309	0
TCGA-AK-3440	95.5	0	4.6438	0
TCGA-B0-5117	53.6	0	4.64435	0
TCGA-DV-5576	24.2333	1	4.81386	0
TCGA-A3-3328	46.1667	0	4.86936	0
TCGA-B8-5546	16.8333	0	4.89366	0
TCGA-AK-3433	113.633	0	5.11492	0
TCGA-AK-3427	119.433	0	5.12651	0
TCGA-B8-4619	17.4333	0	5.31835	0
TCGA-B2-3923	33.0667	0	5.38628	0
TCGA-AK-3465	12.3	0	5.47295	0
TCGA-CZ-5453	80.6333	1	5.50013	0
TCGA-B0-5099	16.1667	1	5.64071	0
TCGA-B2-5636	30.6333	0	5.8372	0
TCGA-CW-5591	75.7	0	5.83953	0
TCGA-BP-4177	55.6667	0	5.85426	0
TCGA-BP-4784	61.8	0	5.86774	0
TCGA-A3-3365	29.1	0	5.88819	0
TCGA-B4-5832	5.16667	0	5.8961	0
TCGA-CZ-5989	63.5	0	5.9232	0
TCGA-B8-A54K	15.6333	0	5.94297	0
TCGA-BP-5192	23.8	0	5.94617	0
TCGA-B4-5843	0.366667	0	5.94665	0
TCGA-BP-4789	49.6333	0	6.01826	0
TCGA-B8-A54E	30.3	0	6.06374	0
TCGA-CW-5585	86.9667	0	6.06728	0
TCGA-CZ-5988	23.1	0	6.0806	0
TCGA-BP-4994	43.6	0	6.08262	0
TCGA-B4-5378	5.83333	0	6.08526	0
TCGA-B0-5696	86.9667	0	6.08784	0
TCGA-B8-4151	43.3	0	6.08963	0
TCGA-B4-5834	1.26667	0	6.10587	0
TCGA-BP-4166	0.433333	0	6.12924	0
TCGA-B8-5159	24.0667	0	6.19866	0
TCGA-B0-5116	42.4667	0	6.20203	0
TCGA-BP-4334	21.5	1	6.20603	0
TCGA-CZ-4859	59.5667	0	6.20762	0
TCGA-CJ-5681	18.4	1	6.21603	0
TCGA-CZ-5457	91.8	0	6.22155	0
TCGA-CW-6093	104.867	0	6.2494	0
TCGA-BP-4795	20.6667	0	6.26483	0
TCGA-BP-4769	62.5333	0	6.2804	0
TCGA-CW-5583	82.9667	0	6.28922	0
TCGA-A3-A8OW	10.7667	0	6.29834	0
TCGA-B0-5695	71.6667	0	6.31296	0
TCGA-B0-5083	34.8333	1	6.31669	0
TCGA-B4-5844	0.233333	0	6.3322	0
TCGA-CZ-5463	22.0667	0	6.33515	0
TCGA-B0-5691	114.367	0	6.33851	0
TCGA-CZ-5986	12.4333	0	6.34343	0
TCGA-B0-5712	90.7333	0	6.34486	0
TCGA-CJ-4885	115.033	0	6.34726	0
TCGA-BP-4976	54.4	0	6.34744	0
TCGA-BP-4347	45.5667	0	6.377	0
TCGA-BP-5168	48.7667	1	6.38309	0
TCGA-BP-4995	45.7	0	6.40914	0
TCGA-CZ-5467	2.43333	1	6.41954	0
TCGA-BP-5177	9.76667	0	6.42161	0
TCGA-B8-5549	6.46667	0	6.43247	0
TCGA-B8-4146	17.0333	0	6.44346	0
TCGA-BP-5194	13.6	0	6.45915	0
TCGA-DV-5575	57.6333	0	6.46173	0
TCGA-CJ-4897	111.367	0	6.47421	0
TCGA-CW-6088	107.4	0	6.47468	0
TCGA-B0-5693	135.8	0	6.48669	0
TCGA-CZ-5465	85.4667	1	6.50217	0
TCGA-B0-5710	81	0	6.52996	0
TCGA-3Z-A93Z	12.8333	0	6.54736	0
TCGA-B0-5102	92.1333	1	6.55594	0
TCGA-BP-5181	49.8333	0	6.57591	0
TCGA-BP-5173	2.06667	1	6.59131	0
TCGA-CZ-5451	64.3	0	6.60398	0
TCGA-CW-5581	93.3	0	6.60407	0
TCGA-B8-5165	24.5667	0	6.62673	0
TCGA-B2-A4SR	16.9	0	6.6304	0
TCGA-B0-5080	11.4	1	6.63308	0
TCGA-AS-3777	41.2667	0	6.6347	0
TCGA-BP-4762	44.7667	1	6.6582	0
TCGA-B0-5705	151.233	0	6.6816	0
TCGA-CJ-4905	49.8667	0	6.69644	0
TCGA-BP-4760	78.7	0	6.7093	0
TCGA-B0-4823	15.1333	1	6.71406	0
TCGA-CJ-4870	49.9333	0	6.72482	0
TCGA-B0-5713	92.7333	0	6.74218	0
TCGA-CW-5589	79.2667	0	6.75878	0
TCGA-B0-5703	74.8667	0	6.76231	0
TCGA-B4-5838	5.53333	0	6.77409	0
TCGA-BP-4975	47.7667	0	6.77915	0
TCGA-B0-5700	59.6667	0	6.78121	0
TCGA-A3-3385	66.4333	0	6.78182	0
TCGA-BP-4967	6.83333	0	6.78385	0
TCGA-BP-4332	37.7667	0	6.79323	0
TCGA-A3-3363	10.6333	0	6.79787	0
TCGA-CJ-4894	28.0333	1	6.82612	0
TCGA-A3-3373	54.0333	0	6.83219	0
TCGA-B8-4154	46	0	6.83381	0
TCGA-BP-4965	62.3667	0	6.83626	0
TCGA-BP-4799	37.7667	1	6.84085	0
TCGA-G6-A8L8	36.3667	1	6.84924	0
TCGA-CJ-4904	110.067	0	6.85505	0
TCGA-T7-A92I	11.8667	0	6.8561	0
TCGA-DV-5566	46.6	0	6.86086	0
TCGA-AK-3456	38.1	0	6.86102	0
TCGA-CJ-4876	65.1667	0	6.86307	0
TCGA-EU-5904	18.3667	0	6.86536	0
TCGA-BP-4803	6.8	0	6.87201	0
TCGA-BP-4991	47.1	0	6.87249	0
TCGA-B2-3924	36.4	0	6.88289	0
TCGA-BP-4756	12.4667	0	6.88489	0
TCGA-B0-5110	66.9667	0	6.8972	0
TCGA-CZ-5458	92.9667	0	6.90047	0
TCGA-BP-5187	13.5333	0	6.90801	0
TCGA-B8-5545	50.8333	0	6.90853	0
TCGA-B0-5812	127.8	0	6.91646	0
TCGA-CJ-4874	76.1	0	6.91872	0
TCGA-BP-4987	37.4667	0	6.92193	0
TCGA-BP-4961	64.5	0	6.92227	0
TCGA-CJ-4886	65.0667	0	6.93687	0
TCGA-B0-5119	51.7333	0	6.93957	0
TCGA-BP-4759	79.0667	0	6.93964	0
TCGA-B0-5711	132.967	0	6.94108	0
TCGA-BP-4775	61.4333	0	6.9477	0
TCGA-6D-AA2E	12.0667	0	6.95545	0
TCGA-B0-5100	63.7667	1	6.95897	0
TCGA-CJ-4639	107.633	0	6.96739	0
TCGA-A3-3383	28.7	0	6.97062	0
TCGA-CJ-5680	25.6	1	6.98155	0
TCGA-BP-5184	37.7667	0	6.98162	0
TCGA-A3-3313	24.5	1	6.99618	0
TCGA-AK-3434	69.5667	0	7.00162	0
TCGA-BP-5200	35.4333	0	7.00967	0
TCGA-BP-4999	42.2	0	7.01409	0
TCGA-B4-5836	4.7	0	7.0225	0
TCGA-CW-5590	35.8333	1	7.02465	0
TCGA-A3-A8CQ	0.1	0	7.02887	0
TCGA-BP-4340	18.7333	1	7.03007	0
TCGA-CZ-5982	81.3	0	7.0354	0
TCGA-DV-5573	37.6667	0	7.03999	0
TCGA-A3-3325	39	1	7.04006	0
TCGA-AK-3431	74.7	1	7.04776	0
TCGA-BP-5202	0.966667	0	7.0506	0
TCGA-A3-3322	49.2667	0	7.05993	0
TCGA-A3-A8OX	0	0	7.06043	0
TCGA-CZ-5459	56.1	0	7.06429	0
TCGA-B0-5701	82.0333	0	7.07461	0
TCGA-CJ-6032	121.3	0	7.07982	0
TCGA-CJ-5682	124.533	0	7.08723	0
TCGA-BP-4164	33.0667	1	7.1	0
TCGA-MW-A4EC	16.6	0	7.10035	0
TCGA-B0-5706	106.833	0	7.1044	0
TCGA-CJ-4893	25	0	7.11295	0
TCGA-BP-4770	10.9667	1	7.1207	0
TCGA-CZ-4865	5.53333	1	7.13202	0
TCGA-EU-5906	6.86667	0	7.13339	0
TCGA-CW-6090	85.0667	0	7.13465	0
TCGA-BP-4160	96.0333	0	7.13795	0
TCGA-B0-4827	29.5	1	7.13805	0
TCGA-BP-4158	112.567	0	7.14981	0
TCGA-BP-4344	55.5333	0	7.15747	0
TCGA-BP-4790	37.0333	1	7.15876	0
TCGA-AK-3460	83.6	0	7.16095	0
TCGA-CJ-4878	72.8667	0	7.16747	0
TCGA-BP-4993	5.9	0	7.16919	0
TCGA-B0-5707	124.8	0	7.16964	0
TCGA-CJ-5683	62.9667	0	7.16981	0
TCGA-CZ-4853	25.8	0	7.1746	0
TCGA-B0-4707	20	1	7.19435	0
TCGA-B8-4153	25.4	0	7.20245	0
TCGA-CJ-5684	74.3667	0	7.20248	0
TCGA-CJ-4907	49.9667	0	7.20694	0
TCGA-B0-4699	3.66667	1	7.21049	0
TCGA-B0-5402	43	0	7.21696	0
TCGA-A3-3367	75.6667	0	7.21844	0
TCGA-B4-5377	12.1667	0	7.22379	0
TCGA-BP-5170	80.4	0	7.23339	0
TCGA-CJ-4634	116.6	0	7.23795	0
TCGA-B8-5553	14.5	0	7.24599	0
TCGA-BP-5199	45.1667	0	7.24658	0
TCGA-AK-3445	79.7333	0	7.24912	0
TCGA-BP-4159	86.7	1	7.25231	0
TCGA-B0-4703	6.06667	1	7.25232	0
TCGA-A3-3320	50.2667	0	7.25563	0
TCGA-BP-4343	63.7333	1	7.26619	0
TCGA-BP-4801	37.4667	0	7.27199	0
TCGA-BP-5004	37.5333	0	7.27934	0
TCGA-BP-4970	14.4333	0	7.28115	0
TCGA-BP-4761	6.06667	0	7.29343	0
TCGA-CZ-5466	22.8333	0	7.30283	0
TCGA-EU-5907	4.23333	0	7.30827	0
TCGA-BP-4969	59.8	0	7.30963	0
TCGA-BP-5186	23.1	0	7.32128	0
TCGA-B8-A54J	17.6	0	7.3218	0
TCGA-B0-5399	47.0333	0	7.32528	0
TCGA-B8-A54H	8.53333	0	7.32728	0
TCGA-B0-5699	128.033	0	7.3284	0
TCGA-B0-5120	38.9667	0	7.33288	0
TCGA-BP-4964	62.0667	0	7.33301	0
TCGA-B0-5690	113.067	0	7.33302	0
TCGA-BP-4758	73.6	0	7.34593	0
TCGA-B0-4945	71.5	1	7.34849	0
TCGA-BP-4338	95.3	0	7.35181	0
TCGA-BP-4807	7.03333	0	7.36528	0
TCGA-B0-5702	72.4	0	7.36591	0
TCGA-A3-A6NL	22.9667	0	7.38257	0
TCGA-BP-4998	31.0667	0	7.38677	0
TCGA-MM-A564	20.2333	0	7.38939	0
TCGA-BP-5182	38.8333	0	7.39342	0
TCGA-B4-5835	0.533333	0	7.3979	0
TCGA-A3-3380	18.9	0	7.40359	0
TCGA-BP-5185	37.7333	0	7.40385	0
TCGA-GK-A6C7	2.03333	0	7.40689	0
TCGA-B8-4148	50.6667	0	7.40913	0
TCGA-B8-5163	27.4	0	7.41112	0
TCGA-B0-5115	53.4667	0	7.4112	0
TCGA-AK-3436	111.033	0	7.41421	0
TCGA-CZ-5461	11	1	7.41488	0
TCGA-DV-A4VZ	12.1667	0	7.42904	0
TCGA-A3-3370	75.8	0	7.43174	0
TCGA-BP-4174	62.6333	0	7.44455	0
TCGA-B0-5113	39.1667	0	7.44533	0
TCGA-A3-3372	24.5	0	7.44759	0
TCGA-AK-3428	124.267	0	7.4478	0
TCGA-B0-5692	131.467	0	7.44973	0
TCGA-CZ-4856	0.6	0	7.45102	0
TCGA-AK-3451	95.6	0	7.47385	0
TCGA-CZ-5460	95.7667	0	7.48386	0
TCGA-DV-5565	44.3	0	7.48431	0
TCGA-A3-3352	18.7	1	7.48546	1
TCGA-BP-4170	78.1	1	7.48936	1
TCGA-AK-3458	38.9333	0	7.50005	1
TCGA-B8-5552	34.8667	0	7.51549	1
TCGA-A3-A8OV	11.3333	0	7.51677	1
TCGA-BP-4765	72.8	0	7.51828	1
TCGA-B0-4836	41.2667	1	7.52762	1
TCGA-BP-4982	33.8	0	7.5317	1
TCGA-A3-A6NN	0.1	0	7.53483	1
TCGA-A3-3376	56.5333	1	7.53647	1
TCGA-A3-3349	46.1667	0	7.54183	1
TCGA-CJ-4908	51.0333	0	7.54192	1
TCGA-CZ-4862	109.033	0	7.55654	1
TCGA-CJ-5689	0	1	7.55902	1
TCGA-CW-5580	65.4667	1	7.56872	1
TCGA-CW-6097	19.0333	1	7.5706	1
TCGA-BP-4768	13.3333	0	7.57743	1
TCGA-BP-4325	98.8	0	7.58589	1
TCGA-BP-4329	28.1667	1	7.58607	1
TCGA-B0-4813	0.6	1	7.58687	1
TCGA-A3-3331	41.9	0	7.59056	1
TCGA-CW-5587	74.2	0	7.60027	1
TCGA-A3-3317	49.7	0	7.60496	1
TCGA-BP-4341	52.9667	1	7.60562	1
TCGA-CJ-4642	106.833	0	7.60785	1
TCGA-BP-4972	50.0667	0	7.61597	1
TCGA-BP-4962	59.5	0	7.62054	1
TCGA-BP-4327	3.63333	1	7.62373	1
TCGA-CJ-4644	11.2	1	7.62382	1
TCGA-B0-4710	58.5	0	7.62394	1
TCGA-CJ-6031	63.5333	0	7.6305	1
TCGA-B0-5709	132.467	0	7.63064	1
TCGA-CJ-4872	47.8333	0	7.6325	1
TCGA-CJ-4643	59.7667	0	7.64223	1
TCGA-CW-5588	67.2333	0	7.65045	1
TCGA-BP-4330	62.9333	0	7.65168	1
TCGA-B0-4852	37.3667	1	7.65781	1
TCGA-BP-5196	33.9333	0	7.66041	1
TCGA-DV-A4W0	82.3333	0	7.67341	1
TCGA-B0-5694	16	1	7.67759	1
TCGA-B0-4706	2.16667	1	7.68644	1
TCGA-CW-5584	5.46667	1	7.69626	1
TCGA-AK-3425	111.433	0	7.69679	1
TCGA-B2-5641	21.8667	0	7.71266	1
TCGA-CZ-4864	43.8333	1	7.71583	1
TCGA-CJ-4903	52	0	7.72298	1
TCGA-CJ-6028	54.1667	1	7.73357	1
TCGA-B8-5164	0.866667	0	7.73501	1
TCGA-B0-4824	55.2333	1	7.73792	1
TCGA-B0-4696	28.8667	1	7.73826	1
TCGA-AK-3429	110.933	0	7.73829	1
TCGA-CJ-4895	40	1	7.74078	1
TCGA-CZ-5468	1.96667	1	7.74465	1
TCGA-CJ-4902	50.6667	0	7.74721	1
TCGA-CJ-4899	50.9333	0	7.76106	1
TCGA-BP-4342	75.2	1	7.76416	1
TCGA-BP-4165	101.233	0	7.77546	1
TCGA-BP-4797	36.9	0	7.78456	1
TCGA-B0-4698	1.4	1	7.78905	1
TCGA-BP-4959	88.6667	0	7.79631	1
TCGA-BP-4353	12.5	1	7.80498	1
TCGA-BP-4782	11.8	0	7.80605	1
TCGA-B8-4621	26.2667	0	7.80621	1
TCGA-A3-3306	37.3333	0	7.80792	1
TCGA-AS-3778	1.43333	0	7.81127	1
TCGA-A3-3307	47.8667	0	7.81391	1
TCGA-CJ-5678	19.1333	1	7.82195	1
TCGA-B2-5639	33.4333	1	7.82618	1
TCGA-CJ-4640	116	0	7.82781	1
TCGA-BP-5006	28	0	7.82924	1
TCGA-CJ-5675	131.2	0	7.83236	1
TCGA-BP-5176	53	1	7.8326	1
TCGA-B0-4688	3.36667	1	7.84191	1
TCGA-B0-4693	2.56667	1	7.84605	1
TCGA-BP-4763	42.3333	1	7.84622	1
TCGA-B2-5633	32.1	0	7.84655	1
TCGA-A3-3362	51.9667	0	7.85417	1
TCGA-B0-4814	5.6	1	7.85916	1
TCGA-BP-4777	57.7	0	7.85929	1
TCGA-BP-5008	35.7	0	7.86791	1
TCGA-A3-3359	83.4667	0	7.87326	1
TCGA-CJ-5672	65.7333	1	7.87495	1
TCGA-BP-5007	38	0	7.87813	1
TCGA-CZ-4860	6.86667	1	7.88311	1
TCGA-MM-A563	19.7	0	7.89029	1
TCGA-B2-4099	32.4	0	7.89298	1
TCGA-BP-5195	24.9667	0	7.90326	1
TCGA-CJ-4871	80.7667	0	7.91483	1
TCGA-DV-5574	67.2	0	7.91635	1
TCGA-CZ-5454	24.0667	1	7.91706	1
TCGA-BP-5180	75.4333	0	7.93461	1
TCGA-BP-5000	18.7667	0	7.93723	1
TCGA-CJ-4889	64.8667	0	7.95044	1
TCGA-A3-3323	36.8667	0	7.95954	1
TCGA-BP-4326	54.1667	1	7.9643	1
TCGA-CJ-4869	85.1333	0	7.9643	1
TCGA-BP-4162	102.467	0	7.9656	1
TCGA-BP-4781	69.3333	0	7.97066	1
TCGA-A3-3324	39.5333	0	7.97228	1
TCGA-B0-4718	59.2667	0	7.97415	1
TCGA-DV-5569	11.8333	0	7.97631	1
TCGA-B0-4845	66.2	1	7.9807	1
TCGA-CZ-5455	18.7	1	7.98238	1
TCGA-A3-3329	54.1333	0	7.98437	1
TCGA-A3-3351	30.3333	0	8.00287	1
TCGA-CZ-5470	12.8667	0	8.00544	1
TCGA-A3-A6NJ	15.6	0	8.0074	1
TCGA-B0-4818	17	1	8.0092	1
TCGA-B0-4841	6.8	1	8.02971	1
TCGA-BP-4804	48.6333	0	8.03877	1
TCGA-B0-5095	8.16667	1	8.04076	1
TCGA-EU-5905	3.96667	0	8.04584	1
TCGA-B0-4811	47.2333	1	8.04926	1
TCGA-AK-3450	50.2667	0	8.07195	1
TCGA-CJ-5671	132.9	0	8.07333	1
TCGA-B8-5162	1.2	0	8.07495	1
TCGA-B0-5697	87.6667	0	8.08706	1
TCGA-AK-3455	22.7667	1	8.114	1
TCGA-G6-A8L6	10.4333	1	8.11498	1
TCGA-BP-5201	31.7	0	8.12569	1
TCGA-A3-3382	19.1333	0	8.12589	1
TCGA-BP-4355	31.7667	1	8.12951	1
TCGA-BP-4349	12.4	0	8.13145	1
TCGA-CJ-4912	55.2333	0	8.13941	1
TCGA-CZ-5984	68.9	0	8.16824	1
TCGA-B0-4810	15.9333	1	8.17147	1
TCGA-B0-5097	22.1667	0	8.1718	1
TCGA-CJ-4892	50.7	0	8.17266	1
TCGA-B0-4838	27.8	1	8.17588	1
TCGA-CJ-4868	21.5333	1	8.18436	1
TCGA-A3-3357	89.6	0	8.18756	1
TCGA-BP-4774	62.8333	0	8.18927	1
TCGA-B0-4846	40	1	8.19065	1
TCGA-CJ-6027	120.5	1	8.20767	1
TCGA-BP-4167	90.6	0	8.21764	1
TCGA-A3-3308	0.533333	0	8.23218	1
TCGA-B8-5550	49.2	0	8.23588	1
TCGA-BP-4173	63.1	0	8.23709	1
TCGA-B0-4839	54.6333	1	8.2558	1
TCGA-B0-4815	52.9333	1	8.2649	1
TCGA-CZ-5464	70.9333	0	8.26627	1
TCGA-CJ-4635	47.2	0	8.26846	1
TCGA-B0-5121	49.5	0	8.27203	1
TCGA-B8-A7U6	16.5	0	8.27466	1
TCGA-B0-4694	3.53333	1	8.30191	1
TCGA-B8-4143	23.6333	1	8.30235	1
TCGA-CJ-4918	3.1	1	8.30393	1
TCGA-BP-5001	39.2333	0	8.31184	1
TCGA-BP-4766	48.7333	0	8.31222	1
TCGA-CJ-4637	74.2333	1	8.31632	1
TCGA-B8-A8YJ	14.3667	0	8.32583	1
TCGA-A3-3326	37.9	0	8.32914	1
TCGA-CJ-4875	118.467	1	8.33419	1
TCGA-CZ-4863	64.2667	0	8.35372	1
TCGA-B0-5098	52.8	1	8.35519	1
TCGA-B0-4837	45.9333	1	8.35955	1
TCGA-B0-5096	2.26667	1	8.36552	1
TCGA-B0-4700	66	1	8.37473	1
TCGA-B0-4849	2.3	1	8.37682	1
TCGA-A3-3374	43.8	0	8.386	1
TCGA-B0-5698	121.033	0	8.38666	1
TCGA-BP-4968	58.2	0	8.39859	1
TCGA-A3-3343	31.5	0	8.41226	1
TCGA-BP-5198	20.1	0	8.42243	1
TCGA-A3-3311	39.7	1	8.43743	1
TCGA-CJ-5679	22.6333	1	8.44058	1
TCGA-CJ-6033	7.46667	1	8.46137	1
TCGA-BP-5175	31.0667	0	8.475	1
TCGA-CZ-4858	70.1667	1	8.48566	1
TCGA-B8-4620	25.9	0	8.49233	1
TCGA-CJ-6030	76.6333	1	8.49698	1
TCGA-BP-4974	7.03333	1	8.49915	1
TCGA-B0-4828	10.2333	1	8.50487	1
TCGA-B0-4691	4.63333	1	8.50504	1
TCGA-BP-4977	15.1333	0	8.50817	1
TCGA-CJ-4638	14.3667	1	8.50836	1
TCGA-BP-4985	31.7333	1	8.52713	1
TCGA-BP-4176	65.1667	0	8.54064	1
TCGA-BP-4983	47.1	0	8.54084	1
TCGA-B2-4101	21.6	0	8.54763	1
TCGA-A3-3358	43.5667	0	8.56737	1
TCGA-A3-A6NI	33.9333	0	8.57037	1
TCGA-B0-5085	25.6667	1	8.57221	1
TCGA-CZ-5452	59.6333	0	8.58396	1
TCGA-B8-4622	50.8333	0	8.59729	1
TCGA-CZ-5987	14.8333	1	8.59984	1
TCGA-BP-4776	13.7	0	8.60655	1
TCGA-B0-5109	19.5667	1	8.61498	1
TCGA-CJ-4920	4.63333	1	8.61948	1
TCGA-BP-4346	49.7667	1	8.63224	1
TCGA-B8-5551	0.533333	0	8.6393	1
TCGA-B0-4712	44.5667	1	8.64779	1
TCGA-BP-4331	81.8	1	8.64965	1
TCGA-CJ-5677	26.0667	1	8.66488	1
TCGA-B0-4714	3.3	1	8.66812	1
TCGA-BP-4345	50.5333	0	8.67198	1
TCGA-BP-4973	46.1333	0	8.67397	1
TCGA-CJ-4884	58.6333	0	8.67983	1
TCGA-CZ-5985	66.5667	0	8.69137	1
TCGA-CZ-4857	47.7333	1	8.70054	1
TCGA-BP-5010	29.2667	1	8.71171	1
TCGA-B0-5077	43.9	1	8.71363	1
TCGA-B2-5635	25.1667	0	8.71687	1
TCGA-BP-5190	33.7	0	8.72008	1
TCGA-CJ-5686	67.9333	0	8.72261	1
TCGA-B0-4833	79.5333	1	8.76287	1
TCGA-BP-4986	26.1667	0	8.76537	1
TCGA-B0-5108	59.4	0	8.76919	1
TCGA-DV-5568	12.3333	0	8.77834	1
TCGA-B2-4102	31.7333	0	8.78826	1
TCGA-G6-A5PC	8.06667	1	8.78895	1
TCGA-CW-6087	1.36667	1	8.81894	1
TCGA-B0-5092	15.3	1	8.82329	1
TCGA-B0-4821	41	1	8.82399	1
TCGA-CZ-5456	80.7333	0	8.82871	1
TCGA-BP-5169	6.43333	0	8.82989	1
TCGA-CZ-4854	46.8	1	8.83236	1
TCGA-CJ-4882	62.7667	0	8.83248	1
TCGA-B8-A54G	1.76667	0	8.83873	1
TCGA-B0-4822	37.0333	1	8.84131	1
TCGA-B0-4697	19.2667	1	8.8442	1
TCGA-CZ-5469	31.5333	1	8.85548	1
TCGA-CJ-4890	117.3	0	8.85841	1
TCGA-BP-4337	0.0666667	1	8.87117	1
TCGA-B0-4701	7.93333	1	8.87129	1
TCGA-AK-3454	29.1333	0	8.87159	1
TCGA-BP-4352	11.4667	1	8.88401	1
TCGA-B0-4690	1.43333	1	8.88597	1
TCGA-BP-5183	43.0333	0	8.89059	1
TCGA-B0-4713	6.73333	1	8.89424	1
TCGA-A3-A8OU	0	0	8.89685	1
TCGA-B0-5106	53.2667	1	8.89762	1
TCGA-BP-4335	15.8333	1	8.89947	1
TCGA-BP-4787	16	1	8.90515	1
TCGA-B8-A54F	17.3	0	8.91014	1
TCGA-BP-5189	27.4	1	8.92889	1
TCGA-CJ-4901	48.3333	0	8.92896	1
TCGA-B0-4842	57.4667	1	8.94821	1
TCGA-B0-4848	29.4333	1	8.96663	1
TCGA-AK-3461	73.9	0	8.97684	1
TCGA-CJ-5676	135.567	0	8.98619	1
TCGA-MM-A84U	23.3333	0	9.0007	1
TCGA-B0-5094	11.1	1	9.02604	1
TCGA-BP-4169	23.3667	1	9.03768	1
TCGA-B8-5158	40.6	0	9.04278	1
TCGA-CJ-4636	64.1333	0	9.05263	1
TCGA-CJ-4641	55.3667	1	9.05571	1
TCGA-B0-5088	18.7667	1	9.08183	1
TCGA-CZ-4861	14.8667	1	9.11438	1
TCGA-BP-5178	63.7333	1	9.14508	1
TCGA-B0-4843	10.6667	1	9.15609	1
TCGA-B0-4816	45.7	1	9.24744	1
TCGA-BP-5174	75.2333	0	9.24991	1
TCGA-BP-4163	94.6333	0	9.29318	1
TCGA-B0-5400	57.7667	0	9.29662	1
TCGA-B8-A54D	27.6667	0	9.30682	1
TCGA-CJ-4887	31.0667	1	9.36251	1
TCGA-CJ-4888	52.2333	1	9.37312	1
TCGA-A3-3335	62.8667	0	9.37452	1
TCGA-BP-4771	5.4	1	9.40911	1
TCGA-BP-4963	61.1333	0	9.42974	1
TCGA-BP-4351	32.3333	0	9.43128	1
TCGA-BP-4161	91.5333	0	9.46701	1
TCGA-A3-3387	20.5667	0	9.48794	1
TCGA-BP-4798	11.1333	1	9.48852	1
TCGA-CZ-5462	10.3667	1	9.5266	1
TCGA-A3-3316	49.7667	0	9.55799	1
TCGA-B0-5104	0	1	9.55968	1
TCGA-AK-3453	84.3667	0	9.56341	1
TCGA-A3-3319	37.6667	0	9.59147	1
TCGA-B0-5107	30.9	1	9.59325	1
TCGA-B0-4844	10.4333	1	9.59381	1
TCGA-BP-5009	36.4	1	9.63079	1
TCGA-B0-5075	21.2333	1	9.63625	1
TCGA-B0-4847	26.4333	1	9.65533	1
TCGA-B0-5081	12.0667	1	9.65937	1
TCGA-CJ-4916	45.7667	0	9.67994	1
TCGA-BP-4960	72.4	0	9.7832	1
TCGA-G6-A8L7	71.1	0	9.79617	1
TCGA-AK-3426	29.5	1	9.82513	1
TCGA-CZ-4866	108.9	0	9.90991	1
TCGA-BP-4989	3.93333	0	9.92111	1
TCGA-BP-4981	36.5667	1	9.9496	1
TCGA-A3-3347	53.6667	1	9.95021	1
TCGA-CJ-4900	57.1333	1	10.0126	1
TCGA-CJ-4881	67.1333	0	10.033	1
TCGA-B8-A54I	5	0	10.0514	1
TCGA-B0-5084	7.4	1	10.0715	1
TCGA-BP-4971	49.5667	0	10.0732	1
TCGA-A3-3346	4.56667	1	10.0901	1
TCGA-BP-5191	32.2333	0	10.1213	1
TCGA-B0-4819	6.1	1	10.3505	1
TCGA-B2-4098	1.7	1	10.3872	1
TCGA-CJ-4873	59.2	0	10.5272	1
TCGA-CJ-4891	27.3	1	10.5358	1
TCGA-A3-3378	21	0	10.6592	1
TCGA-BP-4354	34.4667	1	10.9035	1
TCGA-B0-4817	33.9667	1	11.0583	1
TCGA-BP-4992	16.7	0	11.2361	1
TCGA-DV-A4VX	54.2	1	11.2766	1

## Sheet: Raw data for figure 2k
case_submitter_id	SLC11A1	TNFSF14	Group
TCGA-AK-3443	108.558	3.7114	Low
TCGA-B0-4834	50.1314	10.0263	Low
TCGA-AK-3447	164.428	3.737	Low
TCGA-DV-5567	126.005	7.56032	Low
TCGA-AK-3440	226.53	3.65371	Low
TCGA-B0-5117	57.0717	18.4644	Low
TCGA-DV-5576	154.446	8.03475	Low
TCGA-A3-3328	170.06	7.90977	Low
TCGA-B8-5546	53.1892	29.8378	Low
TCGA-AK-3433	88.4005	24.7521	Low
TCGA-AK-3427	172.428	12.1002	Low
TCGA-B8-4619	144.212	20.2612	Low
TCGA-B2-3923	96.1269	35.0057	Low
TCGA-AK-3465	202.318	18.0073	Low
TCGA-CZ-5453	262.424	14.1178	Low
TCGA-B0-5099	217.213	21.9119	Low
TCGA-B2-5636	146.445	45.8861	Low
TCGA-CW-5591	144.799	46.6133	Low
TCGA-BP-4177	196.854	34.3851	Low
TCGA-BP-4784	209.506	32.8637	Low
TCGA-A3-3365	228.792	30.8917	Low
TCGA-B4-5832	73.3974	104.177	Low
TCGA-CZ-5989	53.1745	151.927	Low
TCGA-B8-A54K	237.886	32.3442	Low
TCGA-BP-5192	138.84	57.7107	Low
TCGA-B4-5843	301.369	25.2016	Low
TCGA-BP-4789	140.833	63.71	Low
TCGA-B8-A54E	203.305	46.3917	Low
TCGA-CW-5585	337.447	27.0886	Low
TCGA-CZ-5988	143.661	68.8377	Low
TCGA-BP-4994	195.43	49.8545	Low
TCGA-B4-5378	256.361	37.4797	Low
TCGA-B0-5696	201.875	48.5642	Low
TCGA-B8-4151	483.959	18.954	Low
TCGA-B4-5834	234.608	42.583	Low
TCGA-BP-4166	205.13	50.9861	Low
TCGA-B8-5159	284.381	40.1925	Low
TCGA-B0-5116	89.1274	137.449	Low
TCGA-BP-4334	423.676	26.4798	Low
TCGA-CZ-4859	286.932	40.383	Low
TCGA-CJ-5681	300.053	39.0162	Low
TCGA-CZ-5457	297.333	39.7464	Low
TCGA-CW-6093	151.331	85.0176	Low
TCGA-BP-4795	218.991	58.9591	Low
TCGA-BP-4769	175.71	76.2695	Low
TCGA-CW-5583	189.334	71.4754	Low
TCGA-A3-A8OW	254.931	52.9102	Low
TCGA-B0-5695	200.985	69.6641	Low
TCGA-B0-5083	212.847	65.9526	Low
TCGA-B4-5844	310.56	45.2472	Low
TCGA-CZ-5463	201.969	71.774	Low
TCGA-B0-5691	232.483	62.1756	Low
TCGA-CZ-5986	130.54	115.099	Low
TCGA-B0-5712	233.718	62.4509	Low
TCGA-CJ-4885	295.744	48.8212	Low
TCGA-BP-4976	282.103	51.3522	Low
TCGA-BP-4347	236.175	64.9793	Low
TCGA-BP-5168	141.4	112.641	Low
TCGA-BP-4995	223.679	72.4048	Low
TCGA-CZ-5467	299.604	53.9983	Low
TCGA-BP-5177	142.9	118.339	Low
TCGA-B8-5549	304.357	54.2006	Low
TCGA-B8-4146	153.373	113.707	Low
TCGA-BP-5194	178.542	99.3446	Low
TCGA-DV-5575	268.498	64.8447	Low
TCGA-CJ-4897	296.102	59.6178	Low
TCGA-CW-6088	356.466	48.98	Low
TCGA-B0-5693	298.51	60.2855	Low
TCGA-CZ-5465	265.879	69.8391	Low
TCGA-B0-5710	161.973	122.98	Low
TCGA-3Z-A93Z	455.025	42.3644	Low
TCGA-B0-5102	283.799	70.9497	Low
TCGA-BP-5181	233.328	90.0393	Low
TCGA-BP-5173	169.866	128.8	Low
TCGA-CZ-5451	289.928	74.8202	Low
TCGA-CW-5581	125.027	181.105	Low
TCGA-B8-5165	182.45	126.312	Low
TCGA-B2-A4SR	299.101	75.474	Low
TCGA-B0-5080	146.717	160.32	Low
TCGA-AS-3777	162.897	144.049	Low
TCGA-BP-4762	263.67	90.0795	Low
TCGA-B0-5705	195.152	128.265	Low
TCGA-CJ-4905	228.585	111.183	Low
TCGA-BP-4760	584.384	41.946	Low
TCGA-B0-4823	405.505	62.3853	Low
TCGA-CJ-4870	440.601	58.1012	Low
TCGA-B0-5713	305.462	88.0144	Low
TCGA-CW-5589	253.798	109.825	Low
TCGA-B0-5703	219.555	128.615	Low
TCGA-B4-5838	166.683	174.9	Low
TCGA-BP-4975	348.558	81.1459	Low
TCGA-B0-5700	421.568	66.5634	Low
TCGA-A3-3385	769.508	35.0517	Low
TCGA-BP-4967	378.778	74.8661	Low
TCGA-BP-4332	283.714	103.091	Low
TCGA-A3-3363	463.487	61.7983	Low
TCGA-CJ-4894	169.961	185.895	Low
TCGA-A3-3373	332.517	92.7063	Low
TCGA-B8-4154	449.49	67.5703	Low
TCGA-BP-4965	205.035	155.162	Low
TCGA-BP-4799	429.84	71.6399	Low
TCGA-G6-A8L8	423.197	73.8	Low
TCGA-CJ-4904	285.046	113.035	Low
TCGA-T7-A92I	357.103	89.2757	Low
TCGA-DV-5566	304.635	106.359	Low
TCGA-AK-3456	512.185	61.4099	Low
TCGA-CJ-4876	163.09	205.636	Low
TCGA-EU-5904	516.514	61.2813	Low
TCGA-BP-4803	257.454	129.205	Low
TCGA-BP-4991	286.085	115.726	Low
TCGA-B2-3924	246.442	137.605	Low
TCGA-BP-4756	293.853	114.717	Low
TCGA-B0-5110	285.353	120.622	Low
TCGA-CZ-5458	276.599	125.283	Low
TCGA-BP-5187	133.894	271.054	Low
TCGA-B8-5545	388.218	88.7611	Low
TCGA-B0-5812	224.928	159.626	Low
TCGA-CJ-4874	328.515	107.567	Low
TCGA-BP-4987	275.937	129.896	Low
TCGA-BP-4961	323.384	109.977	Low
TCGA-CJ-4886	184.446	202.891	Low
TCGA-B0-5119	562.641	62.921	Low
TCGA-BP-4759	253.476	146.012	Low
TCGA-B0-5711	192.972	194.793	Low
TCGA-BP-4775	389.327	94.1141	Low
TCGA-6D-AA2E	375.789	98.8919	Low
TCGA-B0-5100	219.961	174.643	Low
TCGA-CJ-4639	250.213	154.582	Low
TCGA-A3-3383	475.384	79.0037	Low
TCGA-CJ-5680	806.336	45.8358	Low
TCGA-BP-5184	410.018	93.9868	Low
TCGA-A3-3313	192.738	212.579	Low
TCGA-AK-3434	591.187	65.8465	Low
TCGA-BP-5200	399.922	100.838	Low
TCGA-BP-4999	510.085	78.5222	Low
TCGA-B4-5836	269.714	155.738	Low
TCGA-CW-5590	219.862	193.623	Low
TCGA-A3-A8CQ	458.25	90.0133	Low
TCGA-BP-4340	609.204	66.7119	Low
TCGA-CZ-5982	303.35	140.458	Low
TCGA-DV-5573	274.852	156.922	Low
TCGA-A3-3325	329.711	129.615	Low
TCGA-AK-3431	513.666	82.1866	Low
TCGA-BP-5202	507.195	83.6687	Low
TCGA-A3-3322	434.81	99.9041	Low
TCGA-A3-A8OX	278.453	159.822	Low
TCGA-CZ-5459	381.152	115.575	Low
TCGA-B0-5701	285.256	159.319	Low
TCGA-CJ-6032	337.21	134.723	Low
TCGA-CJ-5682	226.494	206.969	Low
TCGA-BP-4164	894.95	49.4903	Low
TCGA-MW-A4EC	529.517	86.4517	Low
TCGA-B0-5706	203.448	237.877	Low
TCGA-CJ-4893	472.076	99.5534	Low
TCGA-BP-4770	955.119	47.7109	Low
TCGA-CZ-4865	230.146	218.283	Low
TCGA-EU-5906	426.905	114.304	Low
TCGA-CW-6090	675.937	70.4645	Low
TCGA-BP-4160	438.157	112.01	Low
TCGA-B0-4827	356.03	139.393	Low
TCGA-BP-4158	333.633	152.022	Low
TCGA-BP-4344	548.54	91.1134	Low
TCGA-BP-4790	162.357	327.798	Low
TCGA-AK-3460	812.933	60.3809	Low
TCGA-CJ-4878	1280.5	37.5475	Low
TCGA-BP-4993	512.652	99.6823	Low
TCGA-B0-5707	252.776	209.829	Low
TCGA-CJ-5683	544.951	93.5445	Low
TCGA-CZ-4853	242.37	220.984	Low
TCGA-B0-4707	406.613	132.386	Low
TCGA-B8-4153	388.014	140.845	Low
TCGA-CJ-5684	207.354	271.775	Low
TCGA-CJ-4907	432.437	126.548	Low
TCGA-B0-4699	850.277	62.2534	Low
TCGA-B0-5402	390.741	143.026	Low
TCGA-A3-3367	340.786	165.525	Low
TCGA-B4-5377	564.557	98.0943	Low
TCGA-BP-5170	339.858	169.929	Low
TCGA-CJ-4634	598.716	94.2659	Low
TCGA-B8-5553	677.199	83.807	Low
TCGA-BP-5199	340.086	173.348	Low
TCGA-AK-3445	381.154	154.391	Low
TCGA-BP-4159	389.543	151.654	Low
TCGA-B0-4703	454.68	128.886	Low
TCGA-A3-3320	752.117	76.1423	Low
TCGA-BP-4343	303.413	201.485	Low
TCGA-BP-4801	350.926	174.53	Low
TCGA-BP-5004	961.342	60.9167	Low
TCGA-BP-4970	514.734	118.323	Low
TCGA-BP-4761	317.458	200.5	Low
TCGA-CZ-5466	385.901	165.756	Low
TCGA-EU-5907	266.055	246.946	Low
TCGA-BP-4969	443.975	144.572	Low
TCGA-BP-5186	419.693	156.205	Low
TCGA-B8-A54J	638.191	100.524	Low
TCGA-B0-5399	194	352.88	Low
TCGA-B8-A54H	358.354	186.149	Low
TCGA-B0-5699	389.806	170.705	Low
TCGA-B0-5120	413.645	161.51	Low
TCGA-BP-4964	369.869	181.69	Low
TCGA-B0-5690	638.928	102.187	Low
TCGA-BP-4758	248.845	280.893	Low
TCGA-B0-4945	262.996	266.152	Low
TCGA-BP-4338	282.597	248.134	Low
TCGA-BP-4807	890.124	75.7033	Low
TCGA-B0-5702	3174	19.2948	Low
TCGA-A3-A6NL	932.772	74.0295	Low
TCGA-BP-4998	426.858	170.004	Low
TCGA-MM-A564	465.765	155.745	Low
TCGA-BP-5182	455.196	160.56	Low
TCGA-B4-5835	280.884	268.345	Low
TCGA-A3-3380	984.167	72.2927	Low
TCGA-BP-5185	741.849	97.5441	Low
TCGA-GK-A6C7	381.204	197.57	Low
TCGA-B8-4148	627.166	117.43	Low
TCGA-B8-5163	267.429	288.39	Low
TCGA-B0-5115	398.114	190.046	Low
TCGA-AK-3436	953.608	76.0123	Low
TCGA-CZ-5461	343.277	223.304	Low
TCGA-DV-A4VZ	339.047	231.288	Low
TCGA-A3-3370	592.747	129.125	Low
TCGA-BP-4174	613.873	126.97	Low
TCGA-B0-5113	402.536	198.148	Low
TCGA-A3-3372	549.782	143.286	Low
TCGA-AK-3428	1021.24	74.5286	Low
TCGA-B0-5692	289.406	281.985	Low
TCGA-CZ-4856	398.204	202.201	Low
TCGA-AK-3451	629.702	129.417	Low
TCGA-CZ-5460	468.497	179.443	Low
TCGA-DV-5565	734.144	111.905	Low
TCGA-A3-3352	436.177	193.921	High
TCGA-BP-4170	504.634	167.395	High
TCGA-AK-3458	1504.22	53.6287	High
TCGA-B8-5552	404.235	220.128	High
TCGA-A3-A8OV	1254.7	66.7859	High
TCGA-BP-4765	845.577	101.674	High
TCGA-B0-4836	445.828	202.423	High
TCGA-BP-4982	606.389	147.433	High
TCGA-A3-A6NN	690.43	129.23	High
TCGA-A3-3376	650.429	137.97	High
TCGA-A3-3349	534.049	171.207	High
TCGA-CJ-4908	536.24	170.493	High
TCGA-CZ-4862	408.301	232.254	High
TCGA-CJ-5689	448.91	211.07	High
TCGA-CW-5580	495.5	193.184	High
TCGA-CW-6097	224.322	444.451	High
TCGA-BP-4768	757.061	125.368	High
TCGA-BP-4325	613.833	158.436	High
TCGA-BP-4329	513.661	191.13	High
TCGA-B0-4813	620.152	156.981	High
TCGA-A3-3331	444.76	223.903	High
TCGA-CW-5587	458.392	220.233	High
TCGA-A3-3317	549.422	183.416	High
TCGA-BP-4341	1294.2	74.3454	High
TCGA-CJ-4642	1638.04	58.0864	High
TCGA-BP-4972	456.651	226.604	High
TCGA-BP-4962	673.823	151.634	High
TCGA-BP-4327	695.898	147.307	High
TCGA-CJ-4644	570.147	181.695	High
TCGA-B0-4710	684.38	149.967	High
TCGA-CJ-6031	309.731	348.207	High
TCGA-B0-5709	420.153	253.029	High
TCGA-CJ-4872	366.055	293.217	High
TCGA-CJ-4643	810.222	129.189	High
TCGA-CW-5588	423.213	258.998	High
TCGA-BP-4330	363.463	304.382	High
TCGA-B0-4852	343.166	326.375	High
TCGA-BP-5196	533.264	206.395	High
TCGA-DV-A4W0	1004.74	108.113	High
TCGA-B0-5694	364.104	316.352	High
TCGA-B0-4706	402.176	289.01	High
TCGA-CW-5584	785.503	145.264	High
TCGA-AK-3425	610.177	189.632	High
TCGA-B2-5641	337.986	361.228	High
TCGA-CZ-4864	610.619	195.214	High
TCGA-CJ-4903	797.496	149.072	High
TCGA-CJ-6028	274.173	464.538	High
TCGA-B8-5164	504.698	245.698	High
TCGA-B0-4824	570.172	217.153	High
TCGA-B0-4696	507.115	245.715	High
TCGA-AK-3429	420.018	299.419	High
TCGA-CJ-4895	656.125	188.207	High
TCGA-CZ-5468	688.829	179.911	High
TCGA-CJ-4902	512.519	246.416	High
TCGA-CJ-4899	488.495	264.809	High
TCGA-BP-4342	659.048	194.304	High
TCGA-BP-4165	719.816	180.252	High
TCGA-BP-4797	552.96	241.202	High
TCGA-B0-4698	1950.67	64.232	High
TCGA-BP-4959	660.249	203.925	High
TCGA-BP-4353	675.654	201.758	High
TCGA-BP-4782	588.695	233.563	High
TCGA-B8-4621	688.309	198.24	High
TCGA-A3-3306	648.889	211.48	High
TCGA-AS-3778	1147.17	116.691	High
TCGA-A3-3307	973.238	139.358	High
TCGA-CJ-5678	396.601	362.293	High
TCGA-B2-5639	383.314	377.941	High
TCGA-CJ-4640	378.972	383.452	High
TCGA-BP-5006	695.657	203.226	High
TCGA-CJ-5675	448.632	323.603	High
TCGA-BP-5176	451.461	321.601	High
TCGA-B0-4688	2579.77	51.8547	High
TCGA-B0-4693	878.51	163.233	High
TCGA-BP-4763	166.649	930.97	High
TCGA-B2-5633	415.364	358.668	High
TCGA-A3-3362	1042	138.124	High
TCGA-B0-4814	875.443	167.231	High
TCGA-BP-4777	519.097	289.621	High
TCGA-BP-5008	670.474	224.406	High
TCGA-A3-3359	976.326	152.418	High
TCGA-CJ-5672	775.672	194.673	High
TCGA-BP-5007	730.841	208.275	High
TCGA-CZ-4860	1740.07	84.0966	High
TCGA-MM-A563	1227.44	122.987	High
TCGA-B2-4099	801.486	193.462	High
TCGA-BP-5195	1028.9	151.162	High
TCGA-CJ-4871	373.282	446.166	High
TCGA-DV-5574	805.127	199.707	High
TCGA-CZ-5454	1141.96	138.397	High
TCGA-BP-5180	682.137	244.573	High
TCGA-BP-5000	402.7	426.742	High
TCGA-CJ-4889	481.583	361.187	High
TCGA-A3-3323	792.122	217.337	High
TCGA-BP-4326	1358.18	124.129	High
TCGA-CJ-4869	315.567	574.495	High
TCGA-BP-4162	745.877	233.716	High
TCGA-BP-4781	856.805	203.635	High
TCGA-A3-3324	526.667	340.244	High
TCGA-B0-4718	596.916	299.25	High
TCGA-DV-5569	851.989	206.661	High
TCGA-B0-4845	1019.83	172.232	High
TCGA-CZ-5455	605.996	298.355	High
TCGA-A3-3329	533.461	342.089	High
TCGA-A3-3351	975.023	186.937	High
TCGA-CZ-5470	671.122	277.874	High
TCGA-A3-A6NJ	1222.69	148.356	High
TCGA-B0-4818	701.454	266.84	High
TCGA-B0-4841	614.128	316.761	High
TCGA-BP-4804	575.056	344.194	High
TCGA-B0-5095	527.831	377.714	High
TCGA-EU-5905	498.438	404.271	High
TCGA-B0-4811	425.35	479.854	High
TCGA-AK-3450	632.604	327.979	High
TCGA-CJ-5671	687.979	300.991	High
TCGA-B8-5162	743.29	278.232	High
TCGA-B0-5697	576.317	370.264	High
TCGA-AK-3455	678.936	325.186	High
TCGA-G6-A8L6	1539.31	137.746	High
TCGA-BP-5201	515.301	442.172	High
TCGA-A3-3382	717.49	312.628	High
TCGA-BP-4355	816.288	274.587	High
TCGA-BP-4349	1002.19	222.031	High
TCGA-CJ-4912	1040.63	216.087	High
TCGA-CZ-5984	270.663	926.564	High
TCGA-B0-4810	560.56	434.784	High
TCGA-B0-5097	2143.36	106.183	High
TCGA-CJ-4892	722.766	333.713	High
TCGA-B0-4838	789.827	305.582	High
TCGA-CJ-4868	1472.9	160.854	High
TCGA-A3-3357	692.02	357.489	High
TCGA-BP-4774	642.953	387.173	High
TCGA-B0-4846	512.039	492.541	High
TCGA-CJ-6027	614.814	417.573	High
TCGA-BP-4167	622.298	418.77	High
TCGA-A3-3308	478.274	564.364	High
TCGA-B8-5550	522.628	517.295	High
TCGA-BP-4173	942.327	279.339	High
TCGA-B0-4839	1585.37	166.464	High
TCGA-B0-4815	492.84	575.52	High
TCGA-CZ-5464	450.269	633.942	High
TCGA-CJ-4635	669.928	419.574	High
TCGA-B0-5121	636.162	445.416	High
TCGA-B8-A7U6	1494.82	182.395	High
TCGA-B0-4694	1199.95	239.797	High
TCGA-B8-4143	1345.92	212.685	High
TCGA-CJ-4918	495.945	607.578	High
TCGA-BP-5001	740.567	404.144	High
TCGA-BP-4766	1435	201.917	High
TCGA-CJ-4637	452.844	681.261	High
TCGA-B8-A8YJ	3354.28	84.2179	High
TCGA-A3-3326	732.895	419.749	High
TCGA-CJ-4875	923.186	332.107	High
TCGA-CZ-4863	1138.44	274.769	High
TCGA-B0-5098	242.502	1390.15	High
TCGA-B0-4837	465.101	708.616	High
TCGA-B0-5096	2889.89	104.947	High
TCGA-B0-4700	637.426	521.634	High
TCGA-B0-4849	2498.82	124.552	High
TCGA-A3-3374	2784.57	112.709	High
TCGA-B0-5698	893.53	372.983	High
TCGA-BP-4968	1107.81	303.26	High
TCGA-A3-3343	1452.15	233.139	High
TCGA-BP-5198	1922.85	176.31	High
TCGA-A3-3311	611.472	600.744	High
TCGA-CJ-5679	216.69	1785.47	High
TCGA-CJ-6033	1133.81	326.414	High
TCGA-BP-5175	476.814	826.38	High
TCGA-CZ-4858	1112.42	345.867	High
TCGA-B8-4620	2759.92	134.408	High
TCGA-CJ-6030	780.789	510.235	High
TCGA-BP-4974	399.441	1032.6	High
TCGA-B0-4828	603.302	676.747	High
TCGA-B0-4691	770.757	523.733	High
TCGA-BP-4977	459.176	905.173	High
TCGA-CJ-4638	835.698	483.658	High
TCGA-BP-4985	623.6	676.753	High
TCGA-BP-4176	1505.87	274.211	High
TCGA-BP-4983	2065.21	196.803	High
TCGA-B2-4101	694.502	624.197	High
TCGA-A3-3358	804.89	551.526	High
TCGA-A3-A6NI	989.957	446.054	High
TCGA-B0-5085	815.667	548.007	High
TCGA-CZ-5452	816.291	557.683	High
TCGA-B8-4622	1505.47	299.637	High
TCGA-CZ-5987	1726.56	260.511	High
TCGA-BP-4776	1242.15	371.97	High
TCGA-B0-5109	1947.92	234.98	High
TCGA-CJ-4920	624.351	780.438	High
TCGA-BP-4346	685.15	722.286	High
TCGA-B8-5551	1470.45	327.935	High
TCGA-B0-4712	1374.51	356.692	High
TCGA-BP-4331	1459.65	335.862	High
TCGA-CJ-5677	1453.6	345.437	High
TCGA-B0-4714	926.472	556.807	High
TCGA-BP-4345	1047.42	492.565	High
TCGA-BP-4973	1109.42	465.18	High
TCGA-CJ-4884	1049.2	497.738	High
TCGA-CZ-5985	1188.31	444.748	High
TCGA-CZ-4857	1177.91	455.328	High
TCGA-BP-5010	1141.66	478.761	High
TCGA-B0-5077	458.823	1247.29	High
TCGA-B2-5635	1321.46	414	High
TCGA-BP-5190	474.226	1217.1	High
TCGA-CJ-5686	585.45	980.179	High
TCGA-B0-4833	1044.23	569.314	High
TCGA-BP-4986	580.102	1057.75	High
TCGA-B0-5108	2793.34	204.661	High
TCGA-DV-5568	776.182	795.749	High
TCGA-B2-4102	1165.65	527.779	High
TCGA-G6-A5PC	2383.53	249.391	High
TCGA-CW-6087	1493.32	426.973	High
TCGA-B0-5092	309.946	2228.97	High
TCGA-B0-4821	2053.44	308.065	High
TCGA-CZ-5456	680.302	988.057	High
TCGA-BP-5169	1116.09	589.378	High
TCGA-CZ-4854	566.833	1202.75	High
TCGA-CJ-4882	844.005	793.015	High
TCGA-B8-A54G	1488.47	441.852	High
TCGA-B0-4822	425.55	1646.02	High
TCGA-B0-4697	840.624	811.024	High
TCGA-CZ-5469	687.661	1018.57	High
TCGA-CJ-4890	1529.05	442.938	High
TCGA-BP-4337	2173.61	312.369	High
TCGA-B0-4701	1076.05	653.17	High
TCGA-AK-3454	481.983	1514.8	High
TCGA-BP-4352	2085.75	332.802	High
TCGA-B0-4690	4776.97	139.621	High
TCGA-BP-5183	691.764	1069.09	High
TCGA-B0-4713	459.428	1649.76	High
TCGA-A3-A8OU	1139.23	640.248	High
TCGA-B0-5106	1122.25	651.185	High
TCGA-BP-4335	1350.44	537.9	High
TCGA-BP-4787	1309.77	560.364	High
TCGA-B8-A54F	2559.51	279.594	High
TCGA-BP-5189	1090.7	704.42	High
TCGA-CJ-4901	636.855	1237.49	High
TCGA-B0-4842	949.692	839.221	High
TCGA-B0-4848	661.837	1260.41	High
TCGA-AK-3461	2374.18	335.742	High
TCGA-CJ-5676	1195.54	699.547	High
TCGA-MM-A84U	1062.85	809.387	High
TCGA-B0-5094	1114.58	801.077	High
TCGA-BP-4169	2654.55	328.338	High
TCGA-B8-5158	1347.7	673.852	High
TCGA-CJ-4636	1360.25	677.653	High
TCGA-CJ-4641	719.393	1326.84	High
TCGA-B0-5088	870.013	1132.55	High
TCGA-CZ-4861	2749.58	356.64	High
TCGA-BP-5178	1870.81	560.349	High
TCGA-B0-4843	559.37	2018.21	High
TCGA-B0-4816	5256.74	222.177	High
TCGA-BP-5174	1361.51	920.426	High
TCGA-BP-4163	2267.32	576.923	High
TCGA-B0-5400	1158.28	1172.47	High
TCGA-B8-A54D	2829.92	467.075	High
TCGA-CJ-4887	1836.39	801.623	High
TCGA-CJ-4888	2283	648.713	High
TCGA-A3-3335	2058.47	724.652	High
TCGA-BP-4771	843.149	1947.56	High
TCGA-BP-4963	1630.95	1007.87	High
TCGA-BP-4351	2761.14	581.846	High
TCGA-BP-4161	1081.96	1641.53	High
TCGA-A3-3387	1807.3	990.926	High
TCGA-BP-4798	3502.13	495.735	High
TCGA-CZ-5462	662.623	3008.42	High
TCGA-A3-3316	1350.3	1499.64	High
TCGA-B0-5104	1518.71	1329.46	High
TCGA-AK-3453	1366.58	1493.47	High
TCGA-A3-3319	1915.34	1095.49	High
TCGA-B0-5107	476.891	4706.85	High
TCGA-B0-4844	828.715	2643.15	High
TCGA-BP-5009	991.305	2321.09	High
TCGA-B0-5075	1926.2	1167.62	High
TCGA-B0-4847	1419.33	1656.12	High
TCGA-B0-5081	1087.46	2202.51	High
TCGA-CJ-4916	1155.16	2134.82	High
TCGA-BP-4960	2618.21	1064.08	High
TCGA-G6-A8L7	1077.61	2750.9	High
TCGA-AK-3426	4083.63	712.845	High
TCGA-CZ-4866	2772.01	1220.79	High
TCGA-BP-4989	2015.49	1734.6	High
TCGA-BP-4981	1871.84	1959.2	High
TCGA-A3-3347	2037.62	1794.29	High
TCGA-CJ-4900	3672.91	1066.64	High
TCGA-CJ-4881	1780.05	2351.2	High
TCGA-B8-A54I	2319.04	1834.2	High
TCGA-B0-5084	984.596	4639.56	High
TCGA-BP-4971	1208.73	3753.38	High
TCGA-A3-3346	7313.72	584.554	High
TCGA-BP-5191	858.882	5783.26	High
TCGA-B0-4819	2213.46	3066.93	High
TCGA-B2-4098	2489.91	2870.67	High
TCGA-CJ-4873	2093.17	4280.02	High
TCGA-CJ-4891	5936.96	1455.7	High
TCGA-A3-3378	3775.64	2833.94	High
TCGA-BP-4354	6746.61	2256.05	High
TCGA-B0-4817	5604.06	3486.16	High
TCGA-BP-4992	2112.85	12765.7	High
TCGA-DV-A4VX	4548.03	6092.27	High

## Sheet: Raw data for figure 2l
case_submitter_id	os	vital	Group
TCGA-AK-3443	47.4333	0	Low
TCGA-B0-4834	69.6667	1	Low
TCGA-AK-3447	40.5667	0	Low
TCGA-DV-5567	66.8	0	Low
TCGA-AK-3440	95.5	0	Low
TCGA-B0-5117	53.6	0	Low
TCGA-DV-5576	24.2333	1	Low
TCGA-A3-3328	46.1667	0	Low
TCGA-B8-5546	16.8333	0	Low
TCGA-AK-3433	113.633	0	Low
TCGA-AK-3427	119.433	0	Low
TCGA-B8-4619	17.4333	0	Low
TCGA-B2-3923	33.0667	0	Low
TCGA-AK-3465	12.3	0	Low
TCGA-CZ-5453	80.6333	1	Low
TCGA-B0-5099	16.1667	1	Low
TCGA-B2-5636	30.6333	0	Low
TCGA-CW-5591	75.7	0	Low
TCGA-BP-4177	55.6667	0	Low
TCGA-BP-4784	61.8	0	Low
TCGA-A3-3365	29.1	0	Low
TCGA-B4-5832	5.16667	0	Low
TCGA-CZ-5989	63.5	0	Low
TCGA-B8-A54K	15.6333	0	Low
TCGA-BP-5192	23.8	0	Low
TCGA-B4-5843	0.366667	0	Low
TCGA-BP-4789	49.6333	0	Low
TCGA-B8-A54E	30.3	0	Low
TCGA-CW-5585	86.9667	0	Low
TCGA-CZ-5988	23.1	0	Low
TCGA-BP-4994	43.6	0	Low
TCGA-B4-5378	5.83333	0	Low
TCGA-B0-5696	86.9667	0	Low
TCGA-B8-4151	43.3	0	Low
TCGA-B4-5834	1.26667	0	Low
TCGA-BP-4166	0.433333	0	Low
TCGA-B8-5159	24.0667	0	Low
TCGA-B0-5116	42.4667	0	Low
TCGA-BP-4334	21.5	1	Low
TCGA-CZ-4859	59.5667	0	Low
TCGA-CJ-5681	18.4	1	Low
TCGA-CZ-5457	91.8	0	Low
TCGA-CW-6093	104.867	0	Low
TCGA-BP-4795	20.6667	0	Low
TCGA-BP-4769	62.5333	0	Low
TCGA-CW-5583	82.9667	0	Low
TCGA-A3-A8OW	10.7667	0	Low
TCGA-B0-5695	71.6667	0	Low
TCGA-B0-5083	34.8333	1	Low
TCGA-B4-5844	0.233333	0	Low
TCGA-CZ-5463	22.0667	0	Low
TCGA-B0-5691	114.367	0	Low
TCGA-CZ-5986	12.4333	0	Low
TCGA-B0-5712	90.7333	0	Low
TCGA-CJ-4885	115.033	0	Low
TCGA-BP-4976	54.4	0	Low
TCGA-BP-4347	45.5667	0	Low
TCGA-BP-5168	48.7667	1	Low
TCGA-BP-4995	45.7	0	Low
TCGA-CZ-5467	2.43333	1	Low
TCGA-BP-5177	9.76667	0	Low
TCGA-B8-5549	6.46667	0	Low
TCGA-B8-4146	17.0333	0	Low
TCGA-BP-5194	13.6	0	Low
TCGA-DV-5575	57.6333	0	Low
TCGA-CJ-4897	111.367	0	Low
TCGA-CW-6088	107.4	0	Low
TCGA-B0-5693	135.8	0	Low
TCGA-CZ-5465	85.4667	1	Low
TCGA-B0-5710	81	0	Low
TCGA-3Z-A93Z	12.8333	0	Low
TCGA-B0-5102	92.1333	1	Low
TCGA-BP-5181	49.8333	0	Low
TCGA-BP-5173	2.06667	1	Low
TCGA-CZ-5451	64.3	0	Low
TCGA-CW-5581	93.3	0	Low
TCGA-B8-5165	24.5667	0	Low
TCGA-B2-A4SR	16.9	0	Low
TCGA-B0-5080	11.4	1	Low
TCGA-AS-3777	41.2667	0	Low
TCGA-BP-4762	44.7667	1	Low
TCGA-B0-5705	151.233	0	Low
TCGA-CJ-4905	49.8667	0	Low
TCGA-BP-4760	78.7	0	Low
TCGA-B0-4823	15.1333	1	Low
TCGA-CJ-4870	49.9333	0	Low
TCGA-B0-5713	92.7333	0	Low
TCGA-CW-5589	79.2667	0	Low
TCGA-B0-5703	74.8667	0	Low
TCGA-B4-5838	5.53333	0	Low
TCGA-BP-4975	47.7667	0	Low
TCGA-B0-5700	59.6667	0	Low
TCGA-A3-3385	66.4333	0	Low
TCGA-BP-4967	6.83333	0	Low
TCGA-BP-4332	37.7667	0	Low
TCGA-A3-3363	10.6333	0	Low
TCGA-CJ-4894	28.0333	1	Low
TCGA-A3-3373	54.0333	0	Low
TCGA-B8-4154	46	0	Low
TCGA-BP-4965	62.3667	0	Low
TCGA-BP-4799	37.7667	1	Low
TCGA-G6-A8L8	36.3667	1	Low
TCGA-CJ-4904	110.067	0	Low
TCGA-T7-A92I	11.8667	0	Low
TCGA-DV-5566	46.6	0	Low
TCGA-AK-3456	38.1	0	Low
TCGA-CJ-4876	65.1667	0	Low
TCGA-EU-5904	18.3667	0	Low
TCGA-BP-4803	6.8	0	Low
TCGA-BP-4991	47.1	0	Low
TCGA-B2-3924	36.4	0	Low
TCGA-BP-4756	12.4667	0	Low
TCGA-B0-5110	66.9667	0	Low
TCGA-CZ-5458	92.9667	0	Low
TCGA-BP-5187	13.5333	0	Low
TCGA-B8-5545	50.8333	0	Low
TCGA-B0-5812	127.8	0	Low
TCGA-CJ-4874	76.1	0	Low
TCGA-BP-4987	37.4667	0	Low
TCGA-BP-4961	64.5	0	Low
TCGA-CJ-4886	65.0667	0	Low
TCGA-B0-5119	51.7333	0	Low
TCGA-BP-4759	79.0667	0	Low
TCGA-B0-5711	132.967	0	Low
TCGA-BP-4775	61.4333	0	Low
TCGA-6D-AA2E	12.0667	0	Low
TCGA-B0-5100	63.7667	1	Low
TCGA-CJ-4639	107.633	0	Low
TCGA-A3-3383	28.7	0	Low
TCGA-CJ-5680	25.6	1	Low
TCGA-BP-5184	37.7667	0	Low
TCGA-A3-3313	24.5	1	Low
TCGA-AK-3434	69.5667	0	Low
TCGA-BP-5200	35.4333	0	Low
TCGA-BP-4999	42.2	0	Low
TCGA-B4-5836	4.7	0	Low
TCGA-CW-5590	35.8333	1	Low
TCGA-A3-A8CQ	0.1	0	Low
TCGA-BP-4340	18.7333	1	Low
TCGA-CZ-5982	81.3	0	Low
TCGA-DV-5573	37.6667	0	Low
TCGA-A3-3325	39	1	Low
TCGA-AK-3431	74.7	1	Low
TCGA-BP-5202	0.966667	0	Low
TCGA-A3-3322	49.2667	0	Low
TCGA-A3-A8OX	0	0	Low
TCGA-CZ-5459	56.1	0	Low
TCGA-B0-5701	82.0333	0	Low
TCGA-CJ-6032	121.3	0	Low
TCGA-CJ-5682	124.533	0	Low
TCGA-BP-4164	33.0667	1	Low
TCGA-MW-A4EC	16.6	0	Low
TCGA-B0-5706	106.833	0	Low
TCGA-CJ-4893	25	0	Low
TCGA-BP-4770	10.9667	1	Low
TCGA-CZ-4865	5.53333	1	Low
TCGA-EU-5906	6.86667	0	Low
TCGA-CW-6090	85.0667	0	Low
TCGA-BP-4160	96.0333	0	Low
TCGA-B0-4827	29.5	1	Low
TCGA-BP-4158	112.567	0	Low
TCGA-BP-4344	55.5333	0	Low
TCGA-BP-4790	37.0333	1	Low
TCGA-AK-3460	83.6	0	Low
TCGA-CJ-4878	72.8667	0	Low
TCGA-BP-4993	5.9	0	Low
TCGA-B0-5707	124.8	0	Low
TCGA-CJ-5683	62.9667	0	Low
TCGA-CZ-4853	25.8	0	Low
TCGA-B0-4707	20	1	Low
TCGA-B8-4153	25.4	0	Low
TCGA-CJ-5684	74.3667	0	Low
TCGA-CJ-4907	49.9667	0	Low
TCGA-B0-4699	3.66667	1	Low
TCGA-B0-5402	43	0	Low
TCGA-A3-3367	75.6667	0	Low
TCGA-B4-5377	12.1667	0	Low
TCGA-BP-5170	80.4	0	Low
TCGA-CJ-4634	116.6	0	Low
TCGA-B8-5553	14.5	0	Low
TCGA-BP-5199	45.1667	0	Low
TCGA-AK-3445	79.7333	0	Low
TCGA-BP-4159	86.7	1	Low
TCGA-B0-4703	6.06667	1	Low
TCGA-A3-3320	50.2667	0	Low
TCGA-BP-4343	63.7333	1	Low
TCGA-BP-4801	37.4667	0	Low
TCGA-BP-5004	37.5333	0	Low
TCGA-BP-4970	14.4333	0	Low
TCGA-BP-4761	6.06667	0	Low
TCGA-CZ-5466	22.8333	0	Low
TCGA-EU-5907	4.23333	0	Low
TCGA-BP-4969	59.8	0	Low
TCGA-BP-5186	23.1	0	Low
TCGA-B8-A54J	17.6	0	Low
TCGA-B0-5399	47.0333	0	Low
TCGA-B8-A54H	8.53333	0	Low
TCGA-B0-5699	128.033	0	Low
TCGA-B0-5120	38.9667	0	Low
TCGA-BP-4964	62.0667	0	Low
TCGA-B0-5690	113.067	0	Low
TCGA-BP-4758	73.6	0	Low
TCGA-B0-4945	71.5	1	Low
TCGA-BP-4338	95.3	0	Low
TCGA-BP-4807	7.03333	0	Low
TCGA-B0-5702	72.4	0	Low
TCGA-A3-A6NL	22.9667	0	Low
TCGA-BP-4998	31.0667	0	Low
TCGA-MM-A564	20.2333	0	Low
TCGA-BP-5182	38.8333	0	Low
TCGA-B4-5835	0.533333	0	Low
TCGA-A3-3380	18.9	0	Low
TCGA-BP-5185	37.7333	0	Low
TCGA-GK-A6C7	2.03333	0	Low
TCGA-B8-4148	50.6667	0	Low
TCGA-B8-5163	27.4	0	Low
TCGA-B0-5115	53.4667	0	Low
TCGA-AK-3436	111.033	0	Low
TCGA-CZ-5461	11	1	Low
TCGA-DV-A4VZ	12.1667	0	Low
TCGA-A3-3370	75.8	0	Low
TCGA-BP-4174	62.6333	0	Low
TCGA-B0-5113	39.1667	0	Low
TCGA-A3-3372	24.5	0	Low
TCGA-AK-3428	124.267	0	Low
TCGA-B0-5692	131.467	0	Low
TCGA-CZ-4856	0.6	0	Low
TCGA-AK-3451	95.6	0	Low
TCGA-CZ-5460	95.7667	0	Low
TCGA-DV-5565	44.3	0	Low
TCGA-A3-3352	18.7	1	High
TCGA-BP-4170	78.1	1	High
TCGA-AK-3458	38.9333	0	High
TCGA-B8-5552	34.8667	0	High
TCGA-A3-A8OV	11.3333	0	High
TCGA-BP-4765	72.8	0	High
TCGA-B0-4836	41.2667	1	High
TCGA-BP-4982	33.8	0	High
TCGA-A3-A6NN	0.1	0	High
TCGA-A3-3376	56.5333	1	High
TCGA-A3-3349	46.1667	0	High
TCGA-CJ-4908	51.0333	0	High
TCGA-CZ-4862	109.033	0	High
TCGA-CJ-5689	0	1	High
TCGA-CW-5580	65.4667	1	High
TCGA-CW-6097	19.0333	1	High
TCGA-BP-4768	13.3333	0	High
TCGA-BP-4325	98.8	0	High
TCGA-BP-4329	28.1667	1	High
TCGA-B0-4813	0.6	1	High
TCGA-A3-3331	41.9	0	High
TCGA-CW-5587	74.2	0	High
TCGA-A3-3317	49.7	0	High
TCGA-BP-4341	52.9667	1	High
TCGA-CJ-4642	106.833	0	High
TCGA-BP-4972	50.0667	0	High
TCGA-BP-4962	59.5	0	High
TCGA-BP-4327	3.63333	1	High
TCGA-CJ-4644	11.2	1	High
TCGA-B0-4710	58.5	0	High
TCGA-CJ-6031	63.5333	0	High
TCGA-B0-5709	132.467	0	High
TCGA-CJ-4872	47.8333	0	High
TCGA-CJ-4643	59.7667	0	High
TCGA-CW-5588	67.2333	0	High
TCGA-BP-4330	62.9333	0	High
TCGA-B0-4852	37.3667	1	High
TCGA-BP-5196	33.9333	0	High
TCGA-DV-A4W0	82.3333	0	High
TCGA-B0-5694	16	1	High
TCGA-B0-4706	2.16667	1	High
TCGA-CW-5584	5.46667	1	High
TCGA-AK-3425	111.433	0	High
TCGA-B2-5641	21.8667	0	High
TCGA-CZ-4864	43.8333	1	High
TCGA-CJ-4903	52	0	High
TCGA-CJ-6028	54.1667	1	High
TCGA-B8-5164	0.866667	0	High
TCGA-B0-4824	55.2333	1	High
TCGA-B0-4696	28.8667	1	High
TCGA-AK-3429	110.933	0	High
TCGA-CJ-4895	40	1	High
TCGA-CZ-5468	1.96667	1	High
TCGA-CJ-4902	50.6667	0	High
TCGA-CJ-4899	50.9333	0	High
TCGA-BP-4342	75.2	1	High
TCGA-BP-4165	101.233	0	High
TCGA-BP-4797	36.9	0	High
TCGA-B0-4698	1.4	1	High
TCGA-BP-4959	88.6667	0	High
TCGA-BP-4353	12.5	1	High
TCGA-BP-4782	11.8	0	High
TCGA-B8-4621	26.2667	0	High
TCGA-A3-3306	37.3333	0	High
TCGA-AS-3778	1.43333	0	High
TCGA-A3-3307	47.8667	0	High
TCGA-CJ-5678	19.1333	1	High
TCGA-B2-5639	33.4333	1	High
TCGA-CJ-4640	116	0	High
TCGA-BP-5006	28	0	High
TCGA-CJ-5675	131.2	0	High
TCGA-BP-5176	53	1	High
TCGA-B0-4688	3.36667	1	High
TCGA-B0-4693	2.56667	1	High
TCGA-BP-4763	42.3333	1	High
TCGA-B2-5633	32.1	0	High
TCGA-A3-3362	51.9667	0	High
TCGA-B0-4814	5.6	1	High
TCGA-BP-4777	57.7	0	High
TCGA-BP-5008	35.7	0	High
TCGA-A3-3359	83.4667	0	High
TCGA-CJ-5672	65.7333	1	High
TCGA-BP-5007	38	0	High
TCGA-CZ-4860	6.86667	1	High
TCGA-MM-A563	19.7	0	High
TCGA-B2-4099	32.4	0	High
TCGA-BP-5195	24.9667	0	High
TCGA-CJ-4871	80.7667	0	High
TCGA-DV-5574	67.2	0	High
TCGA-CZ-5454	24.0667	1	High
TCGA-BP-5180	75.4333	0	High
TCGA-BP-5000	18.7667	0	High
TCGA-CJ-4889	64.8667	0	High
TCGA-A3-3323	36.8667	0	High
TCGA-BP-4326	54.1667	1	High
TCGA-CJ-4869	85.1333	0	High
TCGA-BP-4162	102.467	0	High
TCGA-BP-4781	69.3333	0	High
TCGA-A3-3324	39.5333	0	High
TCGA-B0-4718	59.2667	0	High
TCGA-DV-5569	11.8333	0	High
TCGA-B0-4845	66.2	1	High
TCGA-CZ-5455	18.7	1	High
TCGA-A3-3329	54.1333	0	High
TCGA-A3-3351	30.3333	0	High
TCGA-CZ-5470	12.8667	0	High
TCGA-A3-A6NJ	15.6	0	High
TCGA-B0-4818	17	1	High
TCGA-B0-4841	6.8	1	High
TCGA-BP-4804	48.6333	0	High
TCGA-B0-5095	8.16667	1	High
TCGA-EU-5905	3.96667	0	High
TCGA-B0-4811	47.2333	1	High
TCGA-AK-3450	50.2667	0	High
TCGA-CJ-5671	132.9	0	High
TCGA-B8-5162	1.2	0	High
TCGA-B0-5697	87.6667	0	High
TCGA-AK-3455	22.7667	1	High
TCGA-G6-A8L6	10.4333	1	High
TCGA-BP-5201	31.7	0	High
TCGA-A3-3382	19.1333	0	High
TCGA-BP-4355	31.7667	1	High
TCGA-BP-4349	12.4	0	High
TCGA-CJ-4912	55.2333	0	High
TCGA-CZ-5984	68.9	0	High
TCGA-B0-4810	15.9333	1	High
TCGA-B0-5097	22.1667	0	High
TCGA-CJ-4892	50.7	0	High
TCGA-B0-4838	27.8	1	High
TCGA-CJ-4868	21.5333	1	High
TCGA-A3-3357	89.6	0	High
TCGA-BP-4774	62.8333	0	High
TCGA-B0-4846	40	1	High
TCGA-CJ-6027	120.5	1	High
TCGA-BP-4167	90.6	0	High
TCGA-A3-3308	0.533333	0	High
TCGA-B8-5550	49.2	0	High
TCGA-BP-4173	63.1	0	High
TCGA-B0-4839	54.6333	1	High
TCGA-B0-4815	52.9333	1	High
TCGA-CZ-5464	70.9333	0	High
TCGA-CJ-4635	47.2	0	High
TCGA-B0-5121	49.5	0	High
TCGA-B8-A7U6	16.5	0	High
TCGA-B0-4694	3.53333	1	High
TCGA-B8-4143	23.6333	1	High
TCGA-CJ-4918	3.1	1	High
TCGA-BP-5001	39.2333	0	High
TCGA-BP-4766	48.7333	0	High
TCGA-CJ-4637	74.2333	1	High
TCGA-B8-A8YJ	14.3667	0	High
TCGA-A3-3326	37.9	0	High
TCGA-CJ-4875	118.467	1	High
TCGA-CZ-4863	64.2667	0	High
TCGA-B0-5098	52.8	1	High
TCGA-B0-4837	45.9333	1	High
TCGA-B0-5096	2.26667	1	High
TCGA-B0-4700	66	1	High
TCGA-B0-4849	2.3	1	High
TCGA-A3-3374	43.8	0	High
TCGA-B0-5698	121.033	0	High
TCGA-BP-4968	58.2	0	High
TCGA-A3-3343	31.5	0	High
TCGA-BP-5198	20.1	0	High
TCGA-A3-3311	39.7	1	High
TCGA-CJ-5679	22.6333	1	High
TCGA-CJ-6033	7.46667	1	High
TCGA-BP-5175	31.0667	0	High
TCGA-CZ-4858	70.1667	1	High
TCGA-B8-4620	25.9	0	High
TCGA-CJ-6030	76.6333	1	High
TCGA-BP-4974	7.03333	1	High
TCGA-B0-4828	10.2333	1	High
TCGA-B0-4691	4.63333	1	High
TCGA-BP-4977	15.1333	0	High
TCGA-CJ-4638	14.3667	1	High
TCGA-BP-4985	31.7333	1	High
TCGA-BP-4176	65.1667	0	High
TCGA-BP-4983	47.1	0	High
TCGA-B2-4101	21.6	0	High
TCGA-A3-3358	43.5667	0	High
TCGA-A3-A6NI	33.9333	0	High
TCGA-B0-5085	25.6667	1	High
TCGA-CZ-5452	59.6333	0	High
TCGA-B8-4622	50.8333	0	High
TCGA-CZ-5987	14.8333	1	High
TCGA-BP-4776	13.7	0	High
TCGA-B0-5109	19.5667	1	High
TCGA-CJ-4920	4.63333	1	High
TCGA-BP-4346	49.7667	1	High
TCGA-B8-5551	0.533333	0	High
TCGA-B0-4712	44.5667	1	High
TCGA-BP-4331	81.8	1	High
TCGA-CJ-5677	26.0667	1	High
TCGA-B0-4714	3.3	1	High
TCGA-BP-4345	50.5333	0	High
TCGA-BP-4973	46.1333	0	High
TCGA-CJ-4884	58.6333	0	High
TCGA-CZ-5985	66.5667	0	High
TCGA-CZ-4857	47.7333	1	High
TCGA-BP-5010	29.2667	1	High
TCGA-B0-5077	43.9	1	High
TCGA-B2-5635	25.1667	0	High
TCGA-BP-5190	33.7	0	High
TCGA-CJ-5686	67.9333	0	High
TCGA-B0-4833	79.5333	1	High
TCGA-BP-4986	26.1667	0	High
TCGA-B0-5108	59.4	0	High
TCGA-DV-5568	12.3333	0	High
TCGA-B2-4102	31.7333	0	High
TCGA-G6-A5PC	8.06667	1	High
TCGA-CW-6087	1.36667	1	High
TCGA-B0-5092	15.3	1	High
TCGA-B0-4821	41	1	High
TCGA-CZ-5456	80.7333	0	High
TCGA-BP-5169	6.43333	0	High
TCGA-CZ-4854	46.8	1	High
TCGA-CJ-4882	62.7667	0	High
TCGA-B8-A54G	1.76667	0	High
TCGA-B0-4822	37.0333	1	High
TCGA-B0-4697	19.2667	1	High
TCGA-CZ-5469	31.5333	1	High
TCGA-CJ-4890	117.3	0	High
TCGA-BP-4337	0.0666667	1	High
TCGA-B0-4701	7.93333	1	High
TCGA-AK-3454	29.1333	0	High
TCGA-BP-4352	11.4667	1	High
TCGA-B0-4690	1.43333	1	High
TCGA-BP-5183	43.0333	0	High
TCGA-B0-4713	6.73333	1	High
TCGA-A3-A8OU	0	0	High
TCGA-B0-5106	53.2667	1	High
TCGA-BP-4335	15.8333	1	High
TCGA-BP-4787	16	1	High
TCGA-B8-A54F	17.3	0	High
TCGA-BP-5189	27.4	1	High
TCGA-CJ-4901	48.3333	0	High
TCGA-B0-4842	57.4667	1	High
TCGA-B0-4848	29.4333	1	High
TCGA-AK-3461	73.9	0	High
TCGA-CJ-5676	135.567	0	High
TCGA-MM-A84U	23.3333	0	High
TCGA-B0-5094	11.1	1	High
TCGA-BP-4169	23.3667	1	High
TCGA-B8-5158	40.6	0	High
TCGA-CJ-4636	64.1333	0	High
TCGA-CJ-4641	55.3667	1	High
TCGA-B0-5088	18.7667	1	High
TCGA-CZ-4861	14.8667	1	High
TCGA-BP-5178	63.7333	1	High
TCGA-B0-4843	10.6667	1	High
TCGA-B0-4816	45.7	1	High
TCGA-BP-5174	75.2333	0	High
TCGA-BP-4163	94.6333	0	High
TCGA-B0-5400	57.7667	0	High
TCGA-B8-A54D	27.6667	0	High
TCGA-CJ-4887	31.0667	1	High
TCGA-CJ-4888	52.2333	1	High
TCGA-A3-3335	62.8667	0	High
TCGA-BP-4771	5.4	1	High
TCGA-BP-4963	61.1333	0	High
TCGA-BP-4351	32.3333	0	High
TCGA-BP-4161	91.5333	0	High
TCGA-A3-3387	20.5667	0	High
TCGA-BP-4798	11.1333	1	High
TCGA-CZ-5462	10.3667	1	High
TCGA-A3-3316	49.7667	0	High
TCGA-B0-5104	0	1	High
TCGA-AK-3453	84.3667	0	High
TCGA-A3-3319	37.6667	0	High
TCGA-B0-5107	30.9	1	High
TCGA-B0-4844	10.4333	1	High
TCGA-BP-5009	36.4	1	High
TCGA-B0-5075	21.2333	1	High
TCGA-B0-4847	26.4333	1	High
TCGA-B0-5081	12.0667	1	High
TCGA-CJ-4916	45.7667	0	High
TCGA-BP-4960	72.4	0	High
TCGA-G6-A8L7	71.1	0	High
TCGA-AK-3426	29.5	1	High
TCGA-CZ-4866	108.9	0	High
TCGA-BP-4989	3.93333	0	High
TCGA-BP-4981	36.5667	1	High
TCGA-A3-3347	53.6667	1	High
TCGA-CJ-4900	57.1333	1	High
TCGA-CJ-4881	67.1333	0	High
TCGA-B8-A54I	5	0	High
TCGA-B0-5084	7.4	1	High
TCGA-BP-4971	49.5667	0	High
TCGA-A3-3346	4.56667	1	High
TCGA-BP-5191	32.2333	0	High
TCGA-B0-4819	6.1	1	High
TCGA-B2-4098	1.7	1	High
TCGA-CJ-4873	59.2	0	High
TCGA-CJ-4891	27.3	1	High
TCGA-A3-3378	21	0	High
TCGA-BP-4354	34.4667	1	High
TCGA-B0-4817	33.9667	1	High
TCGA-BP-4992	16.7	0	High
TCGA-DV-A4VX	54.2	1	High

[truncated: 1 more sheets: Raw data for figure 2m]
