# Supplementary material for: Identification of Two Immune Related Genes Correlated With Aberrant Methylations as Prognosis Signatures for Renal Clear Cell Carcinoma
Source: Front Genet. 2021 Dec 2;12:750997. doi: 10.3389/fgene.2021.750997 (PMC8674690; doi:10.3389/fgene.2021.750997)
Supplement: Supplementary file 3 [file DataSheet6.xlsx]

## Sheet: Raw data for figure 4a
Tag	PC1	PC2	Group
TCGA-3Z-A93Z	5.56127	-5.10979	Low
TCGA-6D-AA2E	7.91962	-2.91425	Low
TCGA-A3-3313	13.2925	3.42189	Low
TCGA-A3-3320	8.66789	3.45982	Low
TCGA-A3-3322	8.63835	0.923137	Low
TCGA-A3-3325	4.11022	-0.0177119	Low
TCGA-A3-3328	15.6046	0.583736	Low
TCGA-A3-3363	6.04044	0.969983	Low
TCGA-A3-3365	7.77352	2.52162	Low
TCGA-A3-3367	5.96033	2.89607	Low
TCGA-A3-3370	-1.5874	5.9952	Low
TCGA-A3-3372	5.66649	2.95198	Low
TCGA-A3-3373	7.33598	6.59147	Low
TCGA-A3-3380	7.53373	-0.499212	Low
TCGA-A3-3383	-3.92389	-7.49792	Low
TCGA-A3-3385	12.6439	1.96416	Low
TCGA-A3-A6NL	2.80916	-1.22673	Low
TCGA-A3-A8CQ	9.05287	-0.544082	Low
TCGA-A3-A8OW	7.49222	-0.00544419	Low
TCGA-A3-A8OX	1.82408	0.955414	Low
TCGA-AK-3427	14.1728	-0.637908	Low
TCGA-AK-3428	5.54249	2.57409	Low
TCGA-AK-3431	7.12547	2.14342	Low
TCGA-AK-3433	17.8837	4.9557	Low
TCGA-AK-3434	4.12642	-1.51875	Low
TCGA-AK-3436	4.13797	-5.1211	Low
TCGA-AK-3440	16.2137	0.195414	Low
TCGA-AK-3443	18.1505	2.85971	Low
TCGA-AK-3445	-4.56695	-2.35807	Low
TCGA-AK-3447	14.6469	-2.2323	Low
TCGA-AK-3451	-3.42502	-3.95119	Low
TCGA-AK-3456	8.3629	3.74019	Low
TCGA-AK-3460	6.92155	1.6087	Low
TCGA-AK-3465	15.5722	0.396848	Low
TCGA-AS-3777	10.2896	-6.32271	Low
TCGA-B0-4699	-1.88087	0.304557	Low
TCGA-B0-4703	-0.739415	-1.2342	Low
TCGA-B0-4707	1.87992	-11.4676	Low
TCGA-B0-4823	2.60848	3.99726	Low
TCGA-B0-4827	-4.97919	0.798638	Low
TCGA-B0-4834	18.5478	5.01019	Low
TCGA-B0-4945	8.12758	1.32362	Low
TCGA-B0-5080	-2.42761	-3.30999	Low
TCGA-B0-5083	2.77494	6.00841	Low
TCGA-B0-5099	12.8499	-3.59572	Low
TCGA-B0-5100	7.75789	-13.4166	Low
TCGA-B0-5102	5.7656	-1.41346	Low
TCGA-B0-5110	7.6921	4.00946	Low
TCGA-B0-5113	2.18942	4.97745	Low
TCGA-B0-5115	5.75913	0.376806	Low
TCGA-B0-5116	9.80363	-2.07163	Low
TCGA-B0-5117	14.5388	-3.08597	Low
TCGA-B0-5119	8.3603	3.40049	Low
TCGA-B0-5120	4.31291	2.38051	Low
TCGA-B0-5399	1.42201	-0.974269	Low
TCGA-B0-5402	6.97892	4.0182	Low
TCGA-B0-5690	7.3952	0.00243442	Low
TCGA-B0-5691	7.4285	4.33542	Low
TCGA-B0-5692	-16.2912	1.47265	Low
TCGA-B0-5693	11.6128	0.285952	Low
TCGA-B0-5695	10.6289	-0.0540747	Low
TCGA-B0-5696	7.47929	-1.7711	Low
TCGA-B0-5699	4.9818	1.15406	Low
TCGA-B0-5700	4.78989	-4.60584	Low
TCGA-B0-5701	1.21231	2.12232	Low
TCGA-B0-5702	-12.1954	-38.7703	Low
TCGA-B0-5703	4.29668	-4.412	Low
TCGA-B0-5705	2.59299	6.18196	Low
TCGA-B0-5706	-29.4755	-6.18339	Low
TCGA-B0-5707	4.57504	-5.89687	Low
TCGA-B0-5710	6.55978	3.88568	Low
TCGA-B0-5711	5.21261	5.4191	Low
TCGA-B0-5712	7.95494	0.516541	Low
TCGA-B0-5713	6.88974	3.41712	Low
TCGA-B0-5812	6.9008	5.23065	Low
TCGA-B2-3923	17.1735	7.19738	Low
TCGA-B2-3924	-8.95192	11.2024	Low
TCGA-B2-5636	10.2847	3.56916	Low
TCGA-B2-A4SR	7.8286	2.25916	Low
TCGA-B4-5377	3.51478	5.48496	Low
TCGA-B4-5378	12.3962	0.567034	Low
TCGA-B4-5832	4.91479	28.9601	Low
TCGA-B4-5834	10.594	4.03902	Low
TCGA-B4-5835	2.17935	-0.0802625	Low
TCGA-B4-5836	5.45276	5.29938	Low
TCGA-B4-5838	8.88249	4.47856	Low
TCGA-B4-5843	10.7411	3.60379	Low
TCGA-B4-5844	12.1439	3.48034	Low
TCGA-B8-4146	3.96477	24.7009	Low
TCGA-B8-4148	-8.69211	5.38074	Low
TCGA-B8-4151	7.73448	-0.469237	Low
TCGA-B8-4153	7.0395	-6.61549	Low
TCGA-B8-4154	1.37728	2.07308	Low
TCGA-B8-4619	16.1626	3.83823	Low
TCGA-B8-5159	5.5552	6.46983	Low
TCGA-B8-5163	-16.0564	9.73793	Low
TCGA-B8-5165	9.2028	6.08473	Low
TCGA-B8-5545	2.42392	5.0733	Low
TCGA-B8-5546	14.1732	1.35037	Low
TCGA-B8-5549	4.14775	5.81841	Low
TCGA-B8-5553	0.112289	8.19566	Low
TCGA-B8-A54E	9.73943	1.99017	Low
TCGA-B8-A54H	4.68011	-1.25944	Low
TCGA-B8-A54J	3.77307	-4.80357	Low
TCGA-B8-A54K	14.0443	-5.37542	Low
TCGA-BP-4158	8.76916	-0.81838	Low
TCGA-BP-4159	5.47863	-2.09985	Low
TCGA-BP-4160	-9.8345	10.8049	Low
TCGA-BP-4164	8.98452	0.468674	Low
TCGA-BP-4166	4.29865	1.65848	Low
TCGA-BP-4174	0.391997	6.03742	Low
TCGA-BP-4177	12.3303	-1.06287	Low
TCGA-BP-4332	9.16916	-0.954934	Low
TCGA-BP-4334	10.5026	-11.4352	Low
TCGA-BP-4338	-4.3622	-4.36558	Low
TCGA-BP-4340	9.80639	0.377907	Low
TCGA-BP-4343	-6.30781	12.0381	Low
TCGA-BP-4344	7.33548	3.40337	Low
TCGA-BP-4347	8.1057	1.7282	Low
TCGA-BP-4756	8.21393	-0.197758	Low
TCGA-BP-4758	-7.65666	-2.47179	Low
TCGA-BP-4759	6.29824	-4.15926	Low
TCGA-BP-4760	11.0685	-0.176402	Low
TCGA-BP-4761	-12.0961	-24.4149	Low
TCGA-BP-4762	3.13274	6.918	Low
TCGA-BP-4769	11.8971	-2.3803	Low
TCGA-BP-4770	-1.11214	-7.42472	Low
TCGA-BP-4775	6.73003	2.55021	Low
TCGA-BP-4784	10.1444	-1.90996	Low
TCGA-BP-4789	12.2482	3.66086	Low
TCGA-BP-4790	-2.13349	6.67443	Low
TCGA-BP-4795	5.60527	0.645985	Low
TCGA-BP-4799	-5.61472	-0.022874	Low
TCGA-BP-4801	-0.589692	6.88973	Low
TCGA-BP-4803	6.91271	2.6165	Low
TCGA-BP-4807	4.44989	6.50689	Low
TCGA-BP-4961	9.87689	2.97572	Low
TCGA-BP-4964	4.83931	1.34077	Low
TCGA-BP-4965	7.85158	6.57237	Low
TCGA-BP-4967	7.62693	0.768602	Low
TCGA-BP-4969	10.8131	-6.66648	Low
TCGA-BP-4970	-2.471	9.73203	Low
TCGA-BP-4975	8.40154	3.64544	Low
TCGA-BP-4976	10.757	5.13036	Low
TCGA-BP-4987	6.21434	1.81242	Low
TCGA-BP-4991	8.2688	2.3983	Low
TCGA-BP-4993	5.32136	-0.242095	Low
TCGA-BP-4994	13.1732	5.07125	Low
TCGA-BP-4995	10.5934	5.43646	Low
TCGA-BP-4998	-1.0086	3.7366	Low
TCGA-BP-4999	10.8952	4.00106	Low
TCGA-BP-5004	7.75657	3.89727	Low
TCGA-BP-5168	7.76898	-0.117501	Low
TCGA-BP-5170	2.40721	-1.47321	Low
TCGA-BP-5173	-0.730976	3.91371	Low
TCGA-BP-5177	7.83686	-2.82222	Low
TCGA-BP-5181	7.27848	1.79488	Low
TCGA-BP-5182	-8.51496	7.23621	Low
TCGA-BP-5184	5.72599	2.67651	Low
TCGA-BP-5185	1.86673	-14.0503	Low
TCGA-BP-5186	8.35861	2.29013	Low
TCGA-BP-5187	6.60837	3.85133	Low
TCGA-BP-5192	12.6273	0.409848	Low
TCGA-BP-5194	7.29271	4.32415	Low
TCGA-BP-5199	-9.00208	-3.60177	Low
TCGA-BP-5200	-0.0417444	5.57743	Low
TCGA-BP-5202	7.82724	3.24584	Low
TCGA-CJ-4634	9.36739	2.06385	Low
TCGA-CJ-4639	2.68934	5.20065	Low
TCGA-CJ-4870	9.48809	-1.49016	Low
TCGA-CJ-4874	-0.872773	7.38398	Low
TCGA-CJ-4876	1.66626	-7.00701	Low
TCGA-CJ-4878	7.86868	-5.72777	Low
TCGA-CJ-4885	8.83379	1.31691	Low
TCGA-CJ-4886	2.13488	4.95365	Low
TCGA-CJ-4893	-0.17632	6.67887	Low
TCGA-CJ-4894	-5.35977	5.49606	Low
TCGA-CJ-4897	8.47947	3.03777	Low
TCGA-CJ-4904	5.88195	5.87923	Low
TCGA-CJ-4905	9.81797	3.12258	Low
TCGA-CJ-4907	7.19675	1.56775	Low
TCGA-CJ-5680	7.34099	0.817424	Low
TCGA-CJ-5681	10.2484	1.32747	Low
TCGA-CJ-5682	5.02176	-1.86116	Low
TCGA-CJ-5683	7.4035	-2.30757	Low
TCGA-CJ-5684	1.36059	1.91837	Low
TCGA-CJ-6032	6.96667	3.6916	Low
TCGA-CW-5581	8.0289	2.95447	Low
TCGA-CW-5583	11.9923	3.81236	Low
TCGA-CW-5585	12.1257	-0.105406	Low
TCGA-CW-5589	5.90942	2.88269	Low
TCGA-CW-5590	3.20418	1.05753	Low
TCGA-CW-5591	11.8198	2.95026	Low
TCGA-CW-6088	11.5593	5.01628	Low
TCGA-CW-6090	-3.10973	2.52925	Low
TCGA-CW-6093	10.6712	3.78914	Low
TCGA-CZ-4853	5.63578	1.177	Low
TCGA-CZ-4856	0.306219	4.8571	Low
TCGA-CZ-4859	12.2135	2.56914	Low
TCGA-CZ-4865	-0.912353	2.82551	Low
TCGA-CZ-5451	6.11882	2.66267	Low
TCGA-CZ-5453	12.7763	-1.07111	Low
TCGA-CZ-5457	4.21347	4.69135	Low
TCGA-CZ-5458	3.98139	3.8095	Low
TCGA-CZ-5459	3.00163	-2.96563	Low
TCGA-CZ-5460	-2.46474	-3.32982	Low
TCGA-CZ-5461	1.45262	4.76271	Low
TCGA-CZ-5463	5.52478	8.79364	Low
TCGA-CZ-5465	8.62562	0.957328	Low
TCGA-CZ-5466	-7.91846	2.98604	Low
TCGA-CZ-5467	8.21927	0.608009	Low
TCGA-CZ-5982	10.387	2.83647	Low
TCGA-CZ-5986	8.5755	7.36795	Low
TCGA-CZ-5988	6.29224	3.43773	Low
TCGA-CZ-5989	5.30257	28.7548	Low
TCGA-DV-5565	4.80641	-6.36205	Low
TCGA-DV-5566	6.38752	-2.06428	Low
TCGA-DV-5567	13.8343	-0.820281	Low
TCGA-DV-5573	-10.4876	5.26038	Low
TCGA-DV-5575	3.03132	3.05201	Low
TCGA-DV-5576	13.5251	-2.54489	Low
TCGA-DV-A4VZ	7.13026	-17.5313	Low
TCGA-EU-5904	8.07337	3.4844	Low
TCGA-EU-5906	6.93254	6.45397	Low
TCGA-EU-5907	6.37534	1.59653	Low
TCGA-G6-A8L8	7.82122	-10.3372	Low
TCGA-GK-A6C7	8.19235	-0.620322	Low
TCGA-MM-A564	7.35308	-11.3774	Low
TCGA-MW-A4EC	7.75327	-2.23671	Low
TCGA-T7-A92I	10.4813	3.79106	Low
TCGA-A3-3306	5.0074	1.59107	High
TCGA-A3-3307	3.97428	2.88028	High
TCGA-A3-3308	6.37813	0.696616	High
TCGA-A3-3311	-0.0129746	5.7985	High
TCGA-A3-3316	3.5679	1.04412	High
TCGA-A3-3317	4.09083	2.97691	High
TCGA-A3-3319	-2.9176	-1.99956	High
TCGA-A3-3323	1.07704	2.71453	High
TCGA-A3-3324	3.11767	3.74674	High
TCGA-A3-3326	-5.04599	3.17851	High
TCGA-A3-3329	1.61606	3.00386	High
TCGA-A3-3331	3.81057	5.43011	High
TCGA-A3-3335	3.23181	-3.41536	High
TCGA-A3-3343	-0.31679	2.82356	High
TCGA-A3-3346	-9.21259	-11.2928	High
TCGA-A3-3347	-8.19404	1.90827	High
TCGA-A3-3349	6.7144	-0.0794202	High
TCGA-A3-3351	-7.87664	5.80014	High
TCGA-A3-3352	4.78928	1.09955	High
TCGA-A3-3357	-0.0534831	5.08822	High
TCGA-A3-3358	-5.56982	4.50878	High
TCGA-A3-3359	1.35702	3.07852	High
TCGA-A3-3362	8.59154	0.310827	High
TCGA-A3-3374	-3.38702	2.75702	High
TCGA-A3-3376	5.49254	4.58013	High
TCGA-A3-3378	-13.8221	7.49045	High
TCGA-A3-3382	3.24844	1.10026	High
TCGA-A3-3387	-1.78593	2.63127	High
TCGA-A3-A6NI	2.93903	-3.24945	High
TCGA-A3-A6NJ	-6.51111	2.81984	High
TCGA-A3-A6NN	5.0417	0.823432	High
TCGA-A3-A8OU	3.5192	-4.3346	High
TCGA-A3-A8OV	6.06081	-3.90628	High
TCGA-AK-3425	-9.35117	1.61605	High
TCGA-AK-3426	-34.7853	-8.73747	High
TCGA-AK-3429	-10.9993	5.34632	High
TCGA-AK-3450	8.23944	-0.545762	High
TCGA-AK-3453	-13.5263	-7.50521	High
TCGA-AK-3454	-1.10329	-14.8508	High
TCGA-AK-3455	-8.61426	3.97796	High
TCGA-AK-3458	3.47145	-4.2284	High
TCGA-AK-3461	5.8472	-1.57982	High
TCGA-AS-3778	6.85991	-1.97499	High
TCGA-B0-4688	1.25497	-5.55177	High
TCGA-B0-4690	-12.2907	2.87753	High
TCGA-B0-4691	-7.15306	-9.34012	High
TCGA-B0-4693	0.584931	2.43224	High
TCGA-B0-4694	-15.718	3.56014	High
TCGA-B0-4696	7.50253	-7.53858	High
TCGA-B0-4697	-40.9893	-16.7586	High
TCGA-B0-4698	-13.001	-6.96973	High
TCGA-B0-4700	-19.9269	-4.75783	High
TCGA-B0-4701	-1.08571	-2.47867	High
TCGA-B0-4706	4.60802	-9.23223	High
TCGA-B0-4710	6.00376	-3.11689	High
TCGA-B0-4712	-8.83278	-6.88168	High
TCGA-B0-4713	0.0996457	-7.73689	High
TCGA-B0-4714	-10.2667	-4.21741	High
TCGA-B0-4718	1.94081	-8.07636	High
TCGA-B0-4810	-4.94752	-5.50554	High
TCGA-B0-4811	4.89394	-11.5195	High
TCGA-B0-4813	3.59431	-16.5341	High
TCGA-B0-4814	7.48008	-2.88027	High
TCGA-B0-4815	-28.239	-4.97092	High
TCGA-B0-4816	-3.80518	0.497561	High
TCGA-B0-4817	-5.01442	-11.2537	High
TCGA-B0-4818	-2.23786	-2.58001	High
TCGA-B0-4819	-24.2038	-4.28209	High
TCGA-B0-4821	-2.84509	-22.1617	High
TCGA-B0-4822	-3.10464	-16.5681	High
TCGA-B0-4824	-4.51479	1.85918	High
TCGA-B0-4828	4.23575	-7.52517	High
TCGA-B0-4833	-0.627314	-4.99596	High
TCGA-B0-4836	-4.8612	-2.83582	High
TCGA-B0-4837	3.43258	-6.66632	High
TCGA-B0-4838	-8.85853	6.16014	High
TCGA-B0-4839	-0.555878	-3.83145	High
TCGA-B0-4841	4.776	-11.8347	High
TCGA-B0-4842	-15.5684	-9.93398	High
TCGA-B0-4843	4.03889	-10.993	High
TCGA-B0-4844	-1.5569	-9.53666	High
TCGA-B0-4845	9.45092	-4.55428	High
TCGA-B0-4846	-1.27679	6.68023	High
TCGA-B0-4847	-16.0144	-8.01287	High
TCGA-B0-4848	-3.06835	1.74015	High
TCGA-B0-4849	2.81852	-4.00704	High
TCGA-B0-4852	7.29536	0.959315	High
TCGA-B0-5075	-5.88286	5.08959	High
TCGA-B0-5077	4.85525	-2.36799	High
TCGA-B0-5081	-23.8674	-1.60149	High
TCGA-B0-5084	2.86886	-13.2762	High
TCGA-B0-5085	3.85405	-13.751	High
TCGA-B0-5088	-1.40122	-5.4982	High
TCGA-B0-5092	-19.1905	-3.89802	High
TCGA-B0-5094	4.12165	-5.41569	High
TCGA-B0-5095	3.72004	-3.11961	High
TCGA-B0-5096	-7.50703	3.73165	High
TCGA-B0-5097	-2.70432	2.20067	High
TCGA-B0-5098	7.26817	-9.28813	High
TCGA-B0-5104	6.33935	0.24321	High
TCGA-B0-5106	-0.74206	-1.30838	High
TCGA-B0-5107	-8.9845	-9.62689	High
TCGA-B0-5108	-9.45285	1.86745	High
TCGA-B0-5109	-15.0398	-11.4934	High
TCGA-B0-5121	4.23062	-3.11741	High
TCGA-B0-5400	-8.26875	-8.62822	High
TCGA-B0-5694	5.10936	-1.64877	High
TCGA-B0-5697	-7.61146	4.47542	High
TCGA-B0-5698	-4.78348	3.13854	High
TCGA-B0-5709	-12.2383	8.9644	High
TCGA-B2-4098	-1.49406	-1.3193	High
TCGA-B2-4099	-3.29922	2.08894	High
TCGA-B2-4101	-1.35	1.89501	High
TCGA-B2-4102	-0.359265	6.52973	High
TCGA-B2-5633	3.46741	9.73959	High
TCGA-B2-5635	-1.40402	10.6253	High
TCGA-B2-5639	-1.42493	4.77742	High
TCGA-B2-5641	-12.1263	9.392	High
TCGA-B8-4143	-13.9085	-7.77532	High
TCGA-B8-4620	-0.898764	-1.93819	High
TCGA-B8-4621	3.64956	3.74364	High
TCGA-B8-4622	1.30832	2.40754	High
TCGA-B8-5158	-4.51543	3.09976	High
TCGA-B8-5162	-34.5788	11.0803	High
TCGA-B8-5164	-22.3879	19.2907	High
TCGA-B8-5550	2.75541	2.4975	High
TCGA-B8-5551	-44.4956	7.31802	High
TCGA-B8-5552	2.47144	5.94919	High
TCGA-B8-A54D	-9.28372	1.65512	High
TCGA-B8-A54F	3.3668	-1.31263	High
TCGA-B8-A54G	-28.9348	7.69845	High
TCGA-B8-A54I	-24.8798	-15.5108	High
TCGA-B8-A7U6	4.54273	-5.22107	High
TCGA-B8-A8YJ	-5.2563	-0.454115	High
TCGA-BP-4161	-6.33948	4.149	High
TCGA-BP-4162	-4.23143	6.83925	High
TCGA-BP-4163	1.314	3.42096	High
TCGA-BP-4165	3.0563	-6.30875	High
TCGA-BP-4167	-20.8014	-2.13742	High
TCGA-BP-4169	-2.63083	1.22667	High
TCGA-BP-4170	-0.618208	5.81571	High
TCGA-BP-4173	-35.8344	13.9272	High
TCGA-BP-4176	-7.15569	5.90698	High
TCGA-BP-4325	1.5069	4.30996	High
TCGA-BP-4326	4.54797	-9.40739	High
TCGA-BP-4327	6.65658	-6.86907	High
TCGA-BP-4329	4.8477	2.16378	High
TCGA-BP-4330	-10.0853	3.99088	High
TCGA-BP-4331	0.646676	0.918517	High
TCGA-BP-4335	-3.22257	-4.49358	High
TCGA-BP-4337	3.36519	-9.74765	High
TCGA-BP-4341	9.66309	-7.83406	High
TCGA-BP-4342	3.6265	-5.06588	High
TCGA-BP-4345	-1.84765	-1.77621	High
TCGA-BP-4346	-22.5812	5.40515	High
TCGA-BP-4349	8.11257	-4.98298	High
TCGA-BP-4351	6.27351	-8.46967	High
TCGA-BP-4352	0.383077	-21.0513	High
TCGA-BP-4353	0.957528	7.63526	High
TCGA-BP-4354	-20.5744	5.96279	High
TCGA-BP-4355	9.841	-6.01208	High
TCGA-BP-4763	7.93228	5.37731	High
TCGA-BP-4765	9.70816	-0.114948	High
TCGA-BP-4766	8.95127	1.20439	High
TCGA-BP-4768	8.30268	-1.66482	High
TCGA-BP-4771	-27.6882	2.22391	High
TCGA-BP-4774	6.27285	-4.4266	High
TCGA-BP-4776	1.55113	-9.9009	High
TCGA-BP-4777	-12.691	7.11624	High
TCGA-BP-4781	3.82021	4.09983	High
TCGA-BP-4782	0.497327	3.71912	High
TCGA-BP-4787	-4.32633	1.53403	High
TCGA-BP-4797	-1.40509	6.27177	High
TCGA-BP-4798	-30.299	7.61332	High
TCGA-BP-4804	-11.1651	0.470698	High
TCGA-BP-4959	-1.99886	7.37615	High
TCGA-BP-4960	-2.33332	-10.3936	High
TCGA-BP-4962	-7.95601	2.21899	High
TCGA-BP-4963	-0.108904	0.920476	High
TCGA-BP-4968	-0.910314	-3.07522	High
TCGA-BP-4971	-6.18305	-8.09889	High
TCGA-BP-4972	0.977633	7.51502	High
TCGA-BP-4973	2.77494	0.941437	High
TCGA-BP-4974	8.13282	-3.04394	High
TCGA-BP-4977	3.98162	0.458639	High
TCGA-BP-4981	-0.232959	-9.61958	High
TCGA-BP-4982	5.21789	4.47899	High
TCGA-BP-4983	-26.1396	-1.00519	High
TCGA-BP-4985	-0.847111	-3.22291	High
TCGA-BP-4986	0.693596	1.65921	High
TCGA-BP-4989	-18.5665	0.502881	High
TCGA-BP-4992	-12.8911	-14.4212	High
TCGA-BP-5000	-3.19429	-5.36598	High
TCGA-BP-5001	3.16006	-10.0223	High
TCGA-BP-5006	6.16499	0.665783	High
TCGA-BP-5007	5.36915	-0.5178	High
TCGA-BP-5008	0.941696	3.46024	High
TCGA-BP-5009	-2.45188	-0.908832	High
TCGA-BP-5010	2.59592	-10.6938	High
TCGA-BP-5169	-32.5224	-25.8678	High
TCGA-BP-5174	4.36626	-3.01682	High
TCGA-BP-5175	-4.78023	-14.0335	High
TCGA-BP-5176	6.32547	-1.46123	High
TCGA-BP-5178	-9.16452	-3.77414	High
TCGA-BP-5180	-2.56302	-2.54246	High
TCGA-BP-5183	-1.64012	1.30077	High
TCGA-BP-5189	-1.0542	6.79194	High
TCGA-BP-5190	5.54877	-2.57142	High
TCGA-BP-5191	-26.4578	-8.27127	High
TCGA-BP-5195	4.39376	3.16602	High
TCGA-BP-5196	-3.81777	-3.84802	High
TCGA-BP-5198	-4.08005	0.873719	High
TCGA-BP-5201	-6.62059	-2.99284	High
TCGA-CJ-4635	-1.78037	0.827866	High
TCGA-CJ-4636	-5.8775	2.38304	High
TCGA-CJ-4637	-31.8761	6.65144	High
TCGA-CJ-4638	3.79516	-10.7479	High
TCGA-CJ-4640	-10.1169	7.47003	High
TCGA-CJ-4641	-14.4973	4.77812	High
TCGA-CJ-4642	2.30267	-8.44037	High
TCGA-CJ-4643	5.15297	3.72563	High
TCGA-CJ-4644	0.745905	6.10137	High
TCGA-CJ-4868	-6.3824	-1.04188	High
TCGA-CJ-4869	-23.6564	0.275979	High
TCGA-CJ-4871	4.0733	1.4324	High
TCGA-CJ-4872	0.356836	-0.949457	High
TCGA-CJ-4873	-13.6713	-6.35474	High
TCGA-CJ-4875	-0.68091	-6.25213	High
TCGA-CJ-4881	-5.23422	-8.13493	High
TCGA-CJ-4882	-10.202	-8.31154	High
TCGA-CJ-4884	-3.90815	2.36097	High
TCGA-CJ-4887	-13.1278	0.024842	High
TCGA-CJ-4888	-26.3279	2.70857	High
TCGA-CJ-4889	-10.2488	3.02953	High
TCGA-CJ-4890	-25.8955	7.7215	High
TCGA-CJ-4891	-10.0954	-11.4645	High
TCGA-CJ-4892	-1.61684	-1.33837	High
TCGA-CJ-4895	-3.08937	0.296773	High
TCGA-CJ-4899	6.05293	2.3094	High
TCGA-CJ-4900	-22.6827	-7.80408	High
TCGA-CJ-4901	-22.0054	0.508223	High
TCGA-CJ-4902	-0.350869	-2.2034	High
TCGA-CJ-4903	1.31873	3.55667	High
TCGA-CJ-4908	6.11517	0.262266	High
TCGA-CJ-4912	2.20532	-10.3816	High
TCGA-CJ-4916	-17.3191	3.19289	High
TCGA-CJ-4918	2.18814	2.92572	High
TCGA-CJ-4920	4.50332	-1.33341	High
TCGA-CJ-5671	-10.7384	0.669904	High
TCGA-CJ-5672	-14.9902	5.63603	High
TCGA-CJ-5675	-19.0915	6.44332	High
TCGA-CJ-5676	-5.75296	-5.74648	High
TCGA-CJ-5677	-3.99782	-4.3105	High
TCGA-CJ-5678	-20.6161	-1.51494	High
TCGA-CJ-5679	5.34199	-8.90732	High
TCGA-CJ-5686	-0.477684	6.12939	High
TCGA-CJ-5689	-0.254555	1.14809	High
TCGA-CJ-6027	-17.5339	1.6485	High
TCGA-CJ-6028	-12.4674	9.21585	High
TCGA-CJ-6030	-12.3988	7.29393	High
TCGA-CJ-6031	-6.35063	2.00221	High
TCGA-CJ-6033	2.73439	-5.17608	High
TCGA-CW-5580	6.80501	4.292	High
TCGA-CW-5584	5.00852	2.74973	High
TCGA-CW-5587	-9.15357	11.276	High
TCGA-CW-5588	0.522241	5.53497	High
TCGA-CW-6087	-48.6875	21.0949	High
TCGA-CW-6097	-11.212	7.2363	High
TCGA-CZ-4854	2.53131	-4.03105	High
TCGA-CZ-4857	0.36546	-0.890716	High
TCGA-CZ-4858	-13.3531	-6.91057	High
TCGA-CZ-4860	-3.21156	-1.4443	High
TCGA-CZ-4861	-15.3251	9.96032	High
TCGA-CZ-4862	-10.896	10.4044	High
TCGA-CZ-4863	-8.18212	8.70685	High
TCGA-CZ-4864	-9.72796	9.91272	High
TCGA-CZ-4866	5.62492	4.01405	High
TCGA-CZ-5452	-21.302	2.72462	High
TCGA-CZ-5454	-5.87899	6.36039	High
TCGA-CZ-5455	-6.53743	12.5553	High
TCGA-CZ-5456	-6.64913	0.958532	High
TCGA-CZ-5462	-3.96639	4.69347	High
TCGA-CZ-5464	-7.68113	0.795759	High
TCGA-CZ-5468	-3.40639	-9.76788	High
TCGA-CZ-5469	3.15913	-12.4937	High
TCGA-CZ-5470	-6.34898	1.45188	High
TCGA-CZ-5984	-3.58593	1.8109	High
TCGA-CZ-5985	-5.00226	8.5891	High
TCGA-CZ-5987	-2.98046	-1.43268	High
TCGA-DV-5568	-0.14738	-5.00174	High
TCGA-DV-5569	1.68634	1.24932	High
TCGA-DV-5574	-6.67623	5.01955	High
TCGA-DV-A4VX	0.973156	-10.5673	High
TCGA-DV-A4W0	7.67094	-2.75595	High
TCGA-EU-5905	3.48895	1.55415	High
TCGA-G6-A5PC	-6.12356	-16.4106	High
TCGA-G6-A8L6	0.292582	-11.6724	High
TCGA-G6-A8L7	-0.360548	-22.1965	High
TCGA-MM-A563	-6.63132	-3.30809	High
TCGA-MM-A84U	0.313353	-7.89881	High

## Sheet: Raw data for figure 4b
Tag	PC1	PC2	Group
TCGA-3Z-A93Z	1.97197	1.32775	Low
TCGA-6D-AA2E	2.32777	0.768258	Low
TCGA-A3-3313	3.12938	-0.587078	Low
TCGA-A3-3320	1.93801	0.0931048	Low
TCGA-A3-3322	2.33256	0.133822	Low
TCGA-A3-3325	0.941951	-0.180005	Low
TCGA-A3-3328	3.8498	1.8218	Low
TCGA-A3-3363	2.1947	-0.089948	Low
TCGA-A3-3365	1.89001	0.239232	Low
TCGA-A3-3367	0.816186	-0.794222	Low
TCGA-A3-3370	-1.28924	0.851996	Low
TCGA-A3-3372	1.11582	0.503176	Low
TCGA-A3-3373	1.7558	0.857599	Low
TCGA-A3-3380	2.01885	0.398108	Low
TCGA-A3-3383	-0.541385	2.05291	Low
TCGA-A3-3385	2.97729	0.255021	Low
TCGA-A3-A6NL	0.821357	0.343375	Low
TCGA-A3-A8CQ	2.51215	0.61958	Low
TCGA-A3-A8OW	1.57492	0.598226	Low
TCGA-A3-A8OX	0.0829568	0.734658	Low
TCGA-AK-3427	3.24331	2.46274	Low
TCGA-AK-3428	1.88092	-1.03894	Low
TCGA-AK-3431	1.42056	-1.00766	Low
TCGA-AK-3433	3.2897	1.31562	Low
TCGA-AK-3434	0.717238	0.512252	Low
TCGA-AK-3436	1.40988	-1.23636	Low
TCGA-AK-3440	3.60586	1.23321	Low
TCGA-AK-3443	3.92349	1.9373	Low
TCGA-AK-3445	-1.86173	-0.872945	Low
TCGA-AK-3447	2.07783	3.38344	Low
TCGA-AK-3451	-0.873771	2.20803	Low
TCGA-AK-3456	2.13262	-0.441021	Low
TCGA-AK-3460	1.81636	0.62332	Low
TCGA-AK-3465	3.86738	1.38124	Low
TCGA-AS-3777	1.92077	-0.338776	Low
TCGA-B0-4699	0.116905	0.491819	Low
TCGA-B0-4703	0.254275	-0.605605	Low
TCGA-B0-4707	2.15214	0.312315	Low
TCGA-B0-4823	0.444101	-0.809251	Low
TCGA-B0-4827	-1.09043	0.342311	Low
TCGA-B0-4834	3.98288	1.31801	Low
TCGA-B0-4945	2.47378	0.408942	Low
TCGA-B0-5080	-0.284846	-0.858433	Low
TCGA-B0-5083	-0.0153241	1.05781	Low
TCGA-B0-5099	4.14382	1.04765	Low
TCGA-B0-5100	3.20963	0.879811	Low
TCGA-B0-5102	1.91723	0.463135	Low
TCGA-B0-5110	1.84471	0.268585	Low
TCGA-B0-5113	0.0107229	-0.177136	Low
TCGA-B0-5115	0.901294	0.233824	Low
TCGA-B0-5116	2.75682	-1.85746	Low
TCGA-B0-5117	3.63353	1.2338	Low
TCGA-B0-5119	1.55646	0.299027	Low
TCGA-B0-5120	1.64469	0.244416	Low
TCGA-B0-5399	-0.0248012	-0.297686	Low
TCGA-B0-5402	1.03345	-1.45261	Low
TCGA-B0-5690	1.82565	0.823318	Low
TCGA-B0-5691	1.26838	0.212783	Low
TCGA-B0-5692	-4.79526	2.41117	Low
TCGA-B0-5693	3.22558	0.409189	Low
TCGA-B0-5695	2.54608	1.16888	Low
TCGA-B0-5696	1.81985	0.172253	Low
TCGA-B0-5699	0.961781	0.433825	Low
TCGA-B0-5700	2.09537	2.20857	Low
TCGA-B0-5701	0.201077	-0.414382	Low
TCGA-B0-5702	-3.21075	1.01937	Low
TCGA-B0-5703	1.54063	1.99883	Low
TCGA-B0-5705	-0.551358	0.988865	Low
TCGA-B0-5706	-2.01762	0.119485	Low
TCGA-B0-5707	2.60346	-0.368271	Low
TCGA-B0-5710	1.38286	0.187225	Low
TCGA-B0-5711	0.576057	-0.0666858	Low
TCGA-B0-5712	2.05424	0.600213	Low
TCGA-B0-5713	1.55808	1.01764	Low
TCGA-B0-5812	1.05385	-0.0547508	Low
TCGA-B2-3923	3.01409	0.412875	Low
TCGA-B2-3924	-3.60702	-0.329175	Low
TCGA-B2-5636	2.22264	0.015826	Low
TCGA-B2-A4SR	1.8515	0.507074	Low
TCGA-B4-5377	0.672104	-0.634008	Low
TCGA-B4-5378	3.23574	0.554105	Low
TCGA-B4-5832	-3.41121	-18.2037	Low
TCGA-B4-5834	2.19741	0.468471	Low
TCGA-B4-5835	1.06218	-1.21304	Low
TCGA-B4-5836	1.02871	-0.156607	Low
TCGA-B4-5838	2.21399	-0.548552	Low
TCGA-B4-5843	3.12534	-0.283195	Low
TCGA-B4-5844	2.87025	0.383539	Low
TCGA-B8-4146	-0.67669	-5.43397	Low
TCGA-B8-4148	-2.48151	1.14137	Low
TCGA-B8-4151	1.83425	0.77087	Low
TCGA-B8-4153	2.14685	0.799016	Low
TCGA-B8-4154	-0.290257	-0.480884	Low
TCGA-B8-4619	3.45558	1.09258	Low
TCGA-B8-5159	0.99581	-1.03592	Low
TCGA-B8-5163	-5.17004	-2.68892	Low
TCGA-B8-5165	1.71084	-0.0559278	Low
TCGA-B8-5545	0.754452	-0.475756	Low
TCGA-B8-5546	3.31899	0.3864	Low
TCGA-B8-5549	0.292329	-0.314772	Low
TCGA-B8-5553	0.0969297	-0.0645756	Low
TCGA-B8-A54E	1.60168	0.181546	Low
TCGA-B8-A54H	1.15791	1.21931	Low
TCGA-B8-A54J	1.59508	1.79267	Low
TCGA-B8-A54K	3.90495	0.473891	Low
TCGA-BP-4158	2.21601	0.158305	Low
TCGA-BP-4159	1.45684	0.062029	Low
TCGA-BP-4160	-4.00215	-0.297415	Low
TCGA-BP-4164	2.4114	-0.0632095	Low
TCGA-BP-4166	1.06936	0.23415	Low
TCGA-BP-4174	-0.795978	-0.368823	Low
TCGA-BP-4177	3.32749	0.0506671	Low
TCGA-BP-4332	2.85937	0.336656	Low
TCGA-BP-4334	3.36496	2.45979	Low
TCGA-BP-4338	0.134895	-3.71367	Low
TCGA-BP-4340	2.53151	0.627031	Low
TCGA-BP-4343	-2.95162	-3.2782	Low
TCGA-BP-4344	2.08147	0.0221013	Low
TCGA-BP-4347	2.03005	1.06817	Low
TCGA-BP-4756	2.35995	0.968248	Low
TCGA-BP-4758	-1.76804	2.01625	Low
TCGA-BP-4759	1.69901	-0.894507	Low
TCGA-BP-4760	3.31776	-0.626315	Low
TCGA-BP-4761	0.182693	-1.59015	Low
TCGA-BP-4762	-0.182356	-0.718767	Low
TCGA-BP-4769	3.59938	0.30033	Low
TCGA-BP-4770	1.87173	-0.377047	Low
TCGA-BP-4775	1.75774	0.505009	Low
TCGA-BP-4784	3.08879	-0.648796	Low
TCGA-BP-4789	2.67047	-0.494817	Low
TCGA-BP-4790	-1.9603	-0.97494	Low
TCGA-BP-4795	1.5026	0.00611593	Low
TCGA-BP-4799	-0.453759	-8.47127	Low
TCGA-BP-4801	-0.0513859	-0.0593222	Low
TCGA-BP-4803	1.27295	-1.17105	Low
TCGA-BP-4807	1.02321	-1.36596	Low
TCGA-BP-4961	2.55091	-0.60704	Low
TCGA-BP-4964	0.857106	-1.15144	Low
TCGA-BP-4965	1.67616	0.0280553	Low
TCGA-BP-4967	2.16339	-0.51397	Low
TCGA-BP-4969	3.10134	1.35749	Low
TCGA-BP-4970	-1.11868	-0.0665856	Low
TCGA-BP-4975	1.82144	-0.864104	Low
TCGA-BP-4976	2.40933	-0.00448323	Low
TCGA-BP-4987	1.31687	0.296036	Low
TCGA-BP-4991	2.21659	-0.0382381	Low
TCGA-BP-4993	1.40345	0.983297	Low
TCGA-BP-4994	2.85379	1.14538	Low
TCGA-BP-4995	2.12486	0.669075	Low
TCGA-BP-4998	-0.416662	-0.23564	Low
TCGA-BP-4999	2.4734	0.0439854	Low
TCGA-BP-5004	1.93632	0.714311	Low
TCGA-BP-5168	1.8186	0.0737195	Low
TCGA-BP-5170	1.22445	-0.928603	Low
TCGA-BP-5173	-1.33371	1.35274	Low
TCGA-BP-5177	2.24633	0.633665	Low
TCGA-BP-5181	1.18712	-0.718103	Low
TCGA-BP-5182	-2.24605	-0.411254	Low
TCGA-BP-5184	0.0446616	-0.469017	Low
TCGA-BP-5185	1.56685	1.83246	Low
TCGA-BP-5186	1.87061	0.52591	Low
TCGA-BP-5187	1.56984	-1.17909	Low
TCGA-BP-5192	3.09378	0.264373	Low
TCGA-BP-5194	1.46623	-1.06905	Low
TCGA-BP-5199	-2.35631	1.75323	Low
TCGA-BP-5200	0.125099	0.915824	Low
TCGA-BP-5202	2.14127	0.822887	Low
TCGA-CJ-4634	2.43607	0.0101655	Low
TCGA-CJ-4639	-0.63879	0.310012	Low
TCGA-CJ-4870	2.54251	0.428021	Low
TCGA-CJ-4874	-1.1409	0.353166	Low
TCGA-CJ-4876	1.74628	2.64318	Low
TCGA-CJ-4878	2.57305	-0.946639	Low
TCGA-CJ-4885	2.32162	1.11924	Low
TCGA-CJ-4886	-0.371013	0.257357	Low
TCGA-CJ-4893	-1.3582	0.76581	Low
TCGA-CJ-4894	-1.75246	1.32535	Low
TCGA-CJ-4897	1.99171	0.803592	Low
TCGA-CJ-4904	1.33615	1.14517	Low
TCGA-CJ-4905	2.09584	0.15941	Low
TCGA-CJ-4907	1.93091	-0.0414584	Low
TCGA-CJ-5680	2.3855	1.10053	Low
TCGA-CJ-5681	3.30738	1.23687	Low
TCGA-CJ-5682	1.54108	0.473026	Low
TCGA-CJ-5683	1.9991	1.27646	Low
TCGA-CJ-5684	-0.248864	0.533782	Low
TCGA-CJ-6032	1.71944	0.15669	Low
TCGA-CW-5581	0.916091	0.249662	Low
TCGA-CW-5583	2.82165	0.0295415	Low
TCGA-CW-5585	3.17102	0.675958	Low
TCGA-CW-5589	1.19817	0.155372	Low
TCGA-CW-5590	1.00549	-0.152631	Low
TCGA-CW-5591	2.87682	-0.168342	Low
TCGA-CW-6088	2.73311	0.484924	Low
TCGA-CW-6090	-0.441544	-2.01649	Low
TCGA-CW-6093	2.74748	1.02443	Low
TCGA-CZ-4853	0.70982	-0.431058	Low
TCGA-CZ-4856	-1.03714	0.0856151	Low
TCGA-CZ-4859	2.85939	0.314373	Low
TCGA-CZ-4865	0.198375	0.0877994	Low
TCGA-CZ-5451	1.38561	0.817223	Low
TCGA-CZ-5453	3.52678	1.21144	Low
TCGA-CZ-5457	0.996912	0.615386	Low
TCGA-CZ-5458	0.349464	-0.460844	Low
TCGA-CZ-5459	1.22735	-0.280825	Low
TCGA-CZ-5460	-0.887895	-0.60675	Low
TCGA-CZ-5461	-0.535077	-1.90508	Low
TCGA-CZ-5463	1.21084	0.269237	Low
TCGA-CZ-5465	2.27736	-1.85725	Low
TCGA-CZ-5466	-2.02211	-0.674609	Low
TCGA-CZ-5467	2.57202	0.212459	Low
TCGA-CZ-5982	2.63691	-0.802696	Low
TCGA-CZ-5986	1.78562	-0.0723251	Low
TCGA-CZ-5988	1.70237	-0.988341	Low
TCGA-CZ-5989	-1.52994	-5.18001	Low
TCGA-DV-5565	2.27591	0.890063	Low
TCGA-DV-5566	2.06266	0.500283	Low
TCGA-DV-5567	3.75664	-0.207163	Low
TCGA-DV-5573	-3.76692	1.82927	Low
TCGA-DV-5575	0.86394	0.470787	Low
TCGA-DV-5576	3.839	0.290401	Low
TCGA-DV-A4VZ	3.8573	-3.223	Low
TCGA-EU-5904	1.34396	-0.0552101	Low
TCGA-EU-5906	1.26835	-0.424218	Low
TCGA-EU-5907	2.05227	-2.22289	Low
TCGA-G6-A8L8	3.19638	0.705885	Low
TCGA-GK-A6C7	2.05671	1.40592	Low
TCGA-MM-A564	2.66737	0.476578	Low
TCGA-MW-A4EC	2.20499	0.409175	Low
TCGA-T7-A92I	2.74563	0.133374	Low
TCGA-A3-3306	1.433	-1.40834	High
TCGA-A3-3307	1.17011	0.648333	High
TCGA-A3-3308	1.62482	-0.696064	High
TCGA-A3-3311	0.0128291	-0.686988	High
TCGA-A3-3316	1.17723	-1.55094	High
TCGA-A3-3317	1.04299	0.445618	High
TCGA-A3-3319	-1.2027	-3.80001	High
TCGA-A3-3323	-0.0436725	-0.414113	High
TCGA-A3-3324	0.781348	-0.0351916	High
TCGA-A3-3326	-2.41658	0.572464	High
TCGA-A3-3329	-0.587025	-0.686445	High
TCGA-A3-3331	0.63834	-0.052012	High
TCGA-A3-3335	0.9471	-1.71247	High
TCGA-A3-3343	-0.376052	-0.162884	High
TCGA-A3-3346	-1.55521	-1.72598	High
TCGA-A3-3347	-1.58994	-1.34096	High
TCGA-A3-3349	1.83164	-0.050106	High
TCGA-A3-3351	-2.88565	-0.169202	High
TCGA-A3-3352	0.781457	-1.0856	High
TCGA-A3-3357	-0.352741	-0.352588	High
TCGA-A3-3358	-1.85311	-0.733247	High
TCGA-A3-3359	-0.197646	0.680615	High
TCGA-A3-3362	2.20666	0.380571	High
TCGA-A3-3374	1.09189	1.44034	High
TCGA-A3-3376	1.46451	0.29238	High
TCGA-A3-3378	-3.90864	-2.77811	High
TCGA-A3-3382	0.48368	-1.81067	High
TCGA-A3-3387	-0.378868	-2.85712	High
TCGA-A3-A6NI	1.58721	-0.028088	High
TCGA-A3-A6NJ	-2.04101	1.72543	High
TCGA-A3-A6NN	1.22781	0.925845	High
TCGA-A3-A8OU	1.53952	0.976588	High
TCGA-A3-A8OV	1.80149	0.64581	High
TCGA-AK-3425	-2.22904	-1.89992	High
TCGA-AK-3426	-8.35109	2.3332	High
TCGA-AK-3429	-3.62525	1.28886	High
TCGA-AK-3450	2.29342	0.19657	High
TCGA-AK-3453	-3.9577	3.21489	High
TCGA-AK-3454	1.07459	-0.256404	High
TCGA-AK-3455	-3.28314	1.11472	High
TCGA-AK-3458	0.494835	0.942113	High
TCGA-AK-3461	1.52496	-0.0941974	High
TCGA-AS-3778	2.02765	-0.0214683	High
TCGA-B0-4688	2.20783	-0.387795	High
TCGA-B0-4690	-3.20598	-2.43822	High
TCGA-B0-4691	-0.813463	0.850781	High
TCGA-B0-4693	0.321438	-0.0768349	High
TCGA-B0-4694	-4.46592	-0.36997	High
TCGA-B0-4696	3.80436	0.798923	High
TCGA-B0-4697	-6.14285	2.02395	High
TCGA-B0-4698	-3.30392	0.42457	High
TCGA-B0-4700	-4.37768	0.08915	High
TCGA-B0-4701	-0.0986566	-0.0910936	High
TCGA-B0-4706	2.19013	1.08697	High
TCGA-B0-4710	2.05222	0.540105	High
TCGA-B0-4712	-0.98733	-1.38974	High
TCGA-B0-4713	0.238483	-0.600605	High
TCGA-B0-4714	-2.61326	2.01117	High
TCGA-B0-4718	0.889518	0.711929	High
TCGA-B0-4810	-0.804567	0.665552	High
TCGA-B0-4811	2.19722	1.07692	High
TCGA-B0-4813	2.2259	0.85474	High
TCGA-B0-4814	1.9722	-0.255215	High
TCGA-B0-4815	-5.34757	0.243301	High
TCGA-B0-4816	-1.13515	0.122743	High
TCGA-B0-4817	-0.364186	-0.739388	High
TCGA-B0-4818	0.0875557	1.02468	High
TCGA-B0-4819	-6.78633	1.05367	High
TCGA-B0-4821	2.0744	0.257887	High
TCGA-B0-4822	1.08519	0.0440005	High
TCGA-B0-4824	-1.82594	1.19441	High
TCGA-B0-4828	1.51063	0.566752	High
TCGA-B0-4833	-0.368619	1.93964	High
TCGA-B0-4836	-0.794999	-1.77464	High
TCGA-B0-4837	-0.171294	-2.49712	High
TCGA-B0-4838	-3.71106	1.27697	High
TCGA-B0-4839	-0.11598	1.21956	High
TCGA-B0-4841	2.56676	2.34507	High
TCGA-B0-4842	-3.25265	2.78534	High
TCGA-B0-4843	1.94787	0.253431	High
TCGA-B0-4844	0.574526	-0.335187	High
TCGA-B0-4845	2.6203	-0.0184777	High
TCGA-B0-4846	-0.953583	-0.153311	High
TCGA-B0-4847	-4.38023	3.26425	High
TCGA-B0-4848	-0.761431	-1.61079	High
TCGA-B0-4849	1.19132	0.549829	High
TCGA-B0-4852	1.97816	0.0804599	High
TCGA-B0-5075	-0.760706	-0.791724	High
TCGA-B0-5077	1.22065	0.739997	High
TCGA-B0-5081	-6.85239	1.22455	High
TCGA-B0-5084	1.75645	-0.0756934	High
TCGA-B0-5085	2.00122	2.52022	High
TCGA-B0-5088	0.0410776	0.9484	High
TCGA-B0-5092	-6.17021	2.5251	High
TCGA-B0-5094	1.65327	-1.72808	High
TCGA-B0-5095	1.33094	-0.511284	High
TCGA-B0-5096	-0.883137	-3.17326	High
TCGA-B0-5097	-1.74083	-3.64756	High
TCGA-B0-5098	3.66408	0.540001	High
TCGA-B0-5104	1.56251	-0.82826	High
TCGA-B0-5106	-0.490017	0.313425	High
TCGA-B0-5107	-2.20895	1.2899	High
TCGA-B0-5108	-1.84835	-1.65037	High
TCGA-B0-5109	-0.738419	-0.191842	High
TCGA-B0-5121	1.05188	1.2193	High
TCGA-B0-5400	-2.12555	1.72241	High
TCGA-B0-5694	1.53622	0.494504	High
TCGA-B0-5697	-2.61564	0.448575	High
TCGA-B0-5698	-0.855227	0.133378	High
TCGA-B0-5709	-4.26043	-0.0137721	High
TCGA-B2-4098	0.273149	0.135642	High
TCGA-B2-4099	-1.69072	0.284927	High
TCGA-B2-4101	-1.03886	0.175789	High
TCGA-B2-4102	-0.668088	0.559563	High
TCGA-B2-5633	-0.0400374	-1.37988	High
TCGA-B2-5635	-1.37008	-1.17827	High
TCGA-B2-5639	-0.416846	1.01343	High
TCGA-B2-5641	-4.8174	0.1083	High
TCGA-B8-4143	-1.86594	-0.758059	High
TCGA-B8-4620	0.305042	-1.83703	High
TCGA-B8-4621	0.977062	-0.768703	High
TCGA-B8-4622	-0.294376	-1.15414	High
TCGA-B8-5158	-1.29562	-2.48113	High
TCGA-B8-5162	-7.53905	-0.174063	High
TCGA-B8-5164	-9.90505	1.36879	High
TCGA-B8-5550	0.462638	-0.670071	High
TCGA-B8-5551	-8.24008	-0.00893079	High
TCGA-B8-5552	0.737311	-0.0589538	High
TCGA-B8-A54D	-2.17353	1.22262	High
TCGA-B8-A54F	1.51373	-0.809465	High
TCGA-B8-A54G	-8.28757	0.693822	High
TCGA-B8-A54I	-1.38948	-1.4818	High
TCGA-B8-A7U6	2.30746	1.2199	High
TCGA-B8-A8YJ	0.0301795	0.496347	High
TCGA-BP-4161	-2.86025	-0.370099	High
TCGA-BP-4162	-1.89645	0.414281	High
TCGA-BP-4163	0.48711	-2.00177	High
TCGA-BP-4165	0.953526	1.80276	High
TCGA-BP-4167	-5.16706	1.16317	High
TCGA-BP-4169	-0.278512	-0.369858	High
TCGA-BP-4170	-0.766603	0.188941	High
TCGA-BP-4173	-14.3964	1.22942	High
TCGA-BP-4176	-2.05971	-2.39709	High
TCGA-BP-4325	-0.347101	-0.00212117	High
TCGA-BP-4326	2.63958	-1.6778	High
TCGA-BP-4327	2.42835	0.440011	High
TCGA-BP-4329	0.70408	-0.857702	High
TCGA-BP-4330	-3.32377	0.911921	High
TCGA-BP-4331	0.507222	0.736599	High
TCGA-BP-4335	0.0443894	0.817892	High
TCGA-BP-4337	1.92228	0.555179	High
TCGA-BP-4341	2.93707	1.18535	High
TCGA-BP-4342	1.08936	-0.768205	High
TCGA-BP-4345	-0.319427	-0.441372	High
TCGA-BP-4346	-7.13522	2.00951	High
TCGA-BP-4349	2.37292	0.832609	High
TCGA-BP-4351	1.99517	0.222456	High
TCGA-BP-4352	0.536296	-0.870464	High
TCGA-BP-4353	-0.0256789	-1.04064	High
TCGA-BP-4354	-4.01099	-2.22127	High
TCGA-BP-4355	3.21548	0.449754	High
TCGA-BP-4763	1.49072	-2.16904	High
TCGA-BP-4765	2.81119	-0.029968	High
TCGA-BP-4766	2.53121	0.121474	High
TCGA-BP-4768	2.50233	-0.190026	High
TCGA-BP-4771	-8.81941	2.19774	High
TCGA-BP-4774	2.06844	1.00961	High
TCGA-BP-4776	1.83604	1.75553	High
TCGA-BP-4777	-3.90525	0.884209	High
TCGA-BP-4781	1.89363	-1.22114	High
TCGA-BP-4782	-0.071804	-0.109777	High
TCGA-BP-4787	-0.658559	-2.23008	High
TCGA-BP-4797	-0.642494	-0.583384	High
TCGA-BP-4798	-8.78976	-0.844369	High
TCGA-BP-4804	-3.66834	0.585617	High
TCGA-BP-4959	-0.519976	-0.692077	High
TCGA-BP-4960	0.0488364	0.235329	High
TCGA-BP-4962	-1.93998	0.571677	High
TCGA-BP-4963	-0.287436	-0.808091	High
TCGA-BP-4968	-0.155538	0.897815	High
TCGA-BP-4971	-1.7432	1.17337	High
TCGA-BP-4972	0.101872	-0.376997	High
TCGA-BP-4973	0.0422734	0.32631	High
TCGA-BP-4974	2.22926	0.546314	High
TCGA-BP-4977	0.660918	-0.0951087	High
TCGA-BP-4981	0.165362	2.12134	High
TCGA-BP-4982	0.71151	-0.20721	High
TCGA-BP-4983	-5.20939	0.595401	High
TCGA-BP-4985	-1.1871	-4.8132	High
TCGA-BP-4986	-0.191504	-1.18556	High
TCGA-BP-4989	-5.80162	2.27024	High
TCGA-BP-4992	-4.25948	1.87911	High
TCGA-BP-5000	-0.673214	0.787416	High
TCGA-BP-5001	0.964495	1.95151	High
TCGA-BP-5006	1.9379	0.255424	High
TCGA-BP-5007	1.10939	0.0879409	High
TCGA-BP-5008	0.0410643	0.393586	High
TCGA-BP-5009	-0.739288	-0.0273576	High
TCGA-BP-5010	1.34715	0.446673	High
TCGA-BP-5169	-1.47506	-0.438478	High
TCGA-BP-5174	1.67119	1.02355	High
TCGA-BP-5175	-0.835143	-1.72193	High
TCGA-BP-5176	1.17618	0.279506	High
TCGA-BP-5178	-1.69712	-1.95909	High
TCGA-BP-5180	-0.600724	-0.444355	High
TCGA-BP-5183	-1.10174	0.731015	High
TCGA-BP-5189	-1.26974	-1.67958	High
TCGA-BP-5190	1.3798	0.860635	High
TCGA-BP-5191	-7.07359	0.828484	High
TCGA-BP-5195	0.961136	-0.0851945	High
TCGA-BP-5196	-0.392427	0.113599	High
TCGA-BP-5198	-0.483179	-1.27149	High
TCGA-BP-5201	-1.32329	2.08392	High
TCGA-CJ-4635	-1.23536	0.0334195	High
TCGA-CJ-4636	-1.74778	0.128765	High
TCGA-CJ-4637	-10.6039	0.477816	High
TCGA-CJ-4638	1.87916	1.56925	High
TCGA-CJ-4640	-3.39798	1.42848	High
TCGA-CJ-4641	-5.59564	0.336176	High
TCGA-CJ-4642	-2.1041	1.93668	High
TCGA-CJ-4643	0.451368	0.197767	High
TCGA-CJ-4644	-0.464528	0.337448	High
TCGA-CJ-4868	-2.1199	-0.535661	High
TCGA-CJ-4869	-6.4989	2.46684	High
TCGA-CJ-4871	0.379342	-1.06553	High
TCGA-CJ-4872	-0.332711	-0.540101	High
TCGA-CJ-4873	-3.26219	1.33404	High
TCGA-CJ-4875	-0.171843	1.5584	High
TCGA-CJ-4881	-0.664289	-1.54051	High
TCGA-CJ-4882	-1.86948	0.600861	High
TCGA-CJ-4884	-1.46116	0.175803	High
TCGA-CJ-4887	-3.87089	1.12025	High
TCGA-CJ-4888	-6.54873	0.502669	High
TCGA-CJ-4889	-1.5273	0.642786	High
TCGA-CJ-4890	-6.77869	-0.0865637	High
TCGA-CJ-4891	-1.41258	0.154987	High
TCGA-CJ-4892	-1.09091	1.31026	High
TCGA-CJ-4895	-0.627272	-0.936512	High
TCGA-CJ-4899	1.66903	0.427929	High
TCGA-CJ-4900	-2.8349	1.06902	High
TCGA-CJ-4901	-6.32341	0.44709	High
TCGA-CJ-4902	0.406355	0.202373	High
TCGA-CJ-4903	-0.0865592	0.715759	High
TCGA-CJ-4908	1.52242	0.447126	High
TCGA-CJ-4912	1.99391	-1.55092	High
TCGA-CJ-4916	-6.0427	1.93772	High
TCGA-CJ-4918	0.121414	-0.465585	High
TCGA-CJ-4920	1.21297	-0.916549	High
TCGA-CJ-5671	-2.49496	-1.16173	High
TCGA-CJ-5672	-5.20324	2.49165	High
TCGA-CJ-5675	-7.14137	1.25488	High
TCGA-CJ-5676	-0.251722	-0.0486876	High
TCGA-CJ-5677	-0.636974	-0.791362	High
TCGA-CJ-5678	-4.98464	2.21417	High
TCGA-CJ-5679	2.43795	-2.45547	High
TCGA-CJ-5686	-1.19865	-0.62647	High
TCGA-CJ-5689	-0.744508	-0.272677	High
TCGA-CJ-6027	-4.47161	-1.70855	High
TCGA-CJ-6028	-4.05607	-1.48892	High
TCGA-CJ-6030	-3.22928	-0.748988	High
TCGA-CJ-6031	-2.28592	-0.442728	High
TCGA-CJ-6033	0.760592	-1.05587	High
TCGA-CW-5580	2.01098	-0.901308	High
TCGA-CW-5584	1.33816	-0.229079	High
TCGA-CW-5587	-3.8138	0.989467	High
TCGA-CW-5588	0.280368	-2.26507	High
TCGA-CW-6087	-12.9739	-0.629618	High
TCGA-CW-6097	-3.69857	-1.3337	High
TCGA-CZ-4854	1.08895	-1.4665	High
TCGA-CZ-4857	0.0987459	-3.91125	High
TCGA-CZ-4858	-2.20792	-2.43745	High
TCGA-CZ-4860	-0.634474	-5.53559	High
TCGA-CZ-4861	-3.55539	-2.49816	High
TCGA-CZ-4862	-4.75139	0.376759	High
TCGA-CZ-4863	-4.34291	1.41349	High
TCGA-CZ-4864	-3.31618	0.526386	High
TCGA-CZ-4866	1.12132	-0.826955	High
TCGA-CZ-5452	-6.4544	1.89375	High
TCGA-CZ-5454	-1.12782	-1.34505	High
TCGA-CZ-5455	-2.38973	-0.0172801	High
TCGA-CZ-5456	-0.926946	-3.71376	High
TCGA-CZ-5462	-1.85941	-0.488583	High
TCGA-CZ-5464	-2.29557	-1.37193	High
TCGA-CZ-5468	-0.310006	-1.49045	High
TCGA-CZ-5469	1.88524	0.081663	High
TCGA-CZ-5470	-1.78542	0.286536	High
TCGA-CZ-5984	-1.54303	-1.65714	High
TCGA-CZ-5985	-1.27377	-1.01878	High
TCGA-CZ-5987	-0.686957	-1.05509	High
TCGA-DV-5568	0.0334722	-0.469861	High
TCGA-DV-5569	0.679563	-0.484704	High
TCGA-DV-5574	-1.40195	-0.614687	High
TCGA-DV-A4VX	-0.429121	-0.69243	High
TCGA-DV-A4W0	2.84323	0.604884	High
TCGA-EU-5905	1.30757	-2.26036	High
TCGA-G6-A5PC	-0.824336	3.88089	High
TCGA-G6-A8L6	1.35635	0.583934	High
TCGA-G6-A8L7	0.559664	1.35739	High
TCGA-MM-A563	-1.61418	1.11743	High
TCGA-MM-A84U	1.25878	1.34703	High

## Sheet: Raw data for figure 4c
Tag	PC1	PC2	Group
TCGA-3Z-A93Z	-0.924205	0.54877	Low
TCGA-6D-AA2E	-1.02504	1.31314	Low
TCGA-A3-3313	-1.09028	1.71266	Low
TCGA-A3-3320	-0.703352	1.13126	Low
TCGA-A3-3322	-0.787616	0.498008	Low
TCGA-A3-3325	-0.724496	0.513946	Low
TCGA-A3-3328	-1.48993	1.916	Low
TCGA-A3-3363	-1.0297	1.35808	Low
TCGA-A3-3365	-1.11811	0.554242	Low
TCGA-A3-3367	-0.789114	0.322309	Low
TCGA-A3-3370	-0.0123578	0.991763	Low
TCGA-A3-3372	-0.505089	0.834628	Low
TCGA-A3-3373	-1.02828	0.760063	Low
TCGA-A3-3380	-0.545691	-0.230691	Low
TCGA-A3-3383	-0.477485	0.222316	Low
TCGA-A3-3385	-0.796359	0.563086	Low
TCGA-A3-A6NL	-0.300191	0.0919315	Low
TCGA-A3-A8CQ	-0.695466	0.992887	Low
TCGA-A3-A8OW	-0.987769	0.567955	Low
TCGA-A3-A8OX	-0.690562	0.45377	Low
TCGA-AK-3427	-1.45179	1.85513	Low
TCGA-AK-3428	-0.389656	-0.785457	Low
TCGA-AK-3431	-0.847894	-0.874184	Low
TCGA-AK-3433	-1.42451	1.8649	Low
TCGA-AK-3434	-0.708273	-0.362646	Low
TCGA-AK-3436	-0.495553	-2.34318	Low
TCGA-AK-3440	-1.42865	1.87964	Low
TCGA-AK-3443	-1.55471	1.91441	Low
TCGA-AK-3445	0.328301	-1.57057	Low
TCGA-AK-3447	-1.49201	1.8848	Low
TCGA-AK-3451	-0.825677	-0.215454	Low
TCGA-AK-3456	-0.896188	0.609078	Low
TCGA-AK-3460	-0.71439	-0.100344	Low
TCGA-AK-3465	-1.38397	1.70348	Low
TCGA-AS-3777	-1.32926	1.79039	Low
TCGA-B0-4699	0.423568	-0.121608	Low
TCGA-B0-4703	0.0285746	-1.09026	Low
TCGA-B0-4707	-0.856063	0.0433671	Low
TCGA-B0-4823	-0.700712	-0.800611	Low
TCGA-B0-4827	-0.266802	-0.219594	Low
TCGA-B0-4834	-1.54985	1.72947	Low
TCGA-B0-4945	-0.824707	0.361548	Low
TCGA-B0-5080	-0.67575	-0.692197	Low
TCGA-B0-5083	-0.984302	1.19118	Low
TCGA-B0-5099	-1.21484	0.411371	Low
TCGA-B0-5100	-0.959425	-1.10783	Low
TCGA-B0-5102	-0.83071	-1.72547	Low
TCGA-B0-5110	-0.880199	0.617035	Low
TCGA-B0-5113	-0.35501	0.537346	Low
TCGA-B0-5115	-0.627109	-0.0454309	Low
TCGA-B0-5116	-0.966137	-2.74216	Low
TCGA-B0-5117	-1.45171	1.71395	Low
TCGA-B0-5119	-0.825107	0.597009	Low
TCGA-B0-5120	-0.80902	0.135388	Low
TCGA-B0-5399	-0.530714	-0.577575	Low
TCGA-B0-5402	-0.900874	-0.258788	Low
TCGA-B0-5690	-0.508096	-0.280146	Low
TCGA-B0-5691	-0.822832	0.933485	Low
TCGA-B0-5692	0.689312	0.0482268	Low
TCGA-B0-5693	-1.13022	0.316003	Low
TCGA-B0-5695	-1.16028	0.0213193	Low
TCGA-B0-5696	-1.05882	-0.226852	Low
TCGA-B0-5699	-0.541065	-0.300947	Low
TCGA-B0-5700	-0.984246	-0.654034	Low
TCGA-B0-5701	-0.875146	-0.0703805	Low
TCGA-B0-5702	0.665039	1.03415	Low
TCGA-B0-5703	-1.02631	0.397827	Low
TCGA-B0-5705	-0.878612	0.0973729	Low
TCGA-B0-5706	-0.397225	-0.803846	Low
TCGA-B0-5707	-1.07108	0.93256	Low
TCGA-B0-5710	-0.957137	-0.260934	Low
TCGA-B0-5711	-0.781025	-0.184075	Low
TCGA-B0-5712	-1.1458	0.637381	Low
TCGA-B0-5713	-0.881517	0.539955	Low
TCGA-B0-5812	-0.793799	-1.05981	Low
TCGA-B2-3923	-1.40543	1.8983	Low
TCGA-B2-3924	-0.293579	0.428238	Low
TCGA-B2-5636	-0.482422	0.856407	Low
TCGA-B2-A4SR	-0.95191	0.646746	Low
TCGA-B4-5377	-0.701464	0.298277	Low
TCGA-B4-5378	-1.28225	0.631798	Low
TCGA-B4-5832	-1.00575	-1.05203	Low
TCGA-B4-5834	-1.07558	-0.174149	Low
TCGA-B4-5835	-0.765915	1.11558	Low
TCGA-B4-5836	-0.916214	0.454427	Low
TCGA-B4-5838	-0.899484	-1.35832	Low
TCGA-B4-5843	-1.14333	0.0898437	Low
TCGA-B4-5844	-1.0961	0.294616	Low
TCGA-B8-4146	-0.654814	-0.502635	Low
TCGA-B8-4148	0.0848018	0.739199	Low
TCGA-B8-4151	-0.929121	-0.845369	Low
TCGA-B8-4153	-0.771361	-2.0487	Low
TCGA-B8-4154	-0.53832	-0.5442	Low
TCGA-B8-4619	-1.41628	1.8417	Low
TCGA-B8-5159	-0.966362	0.198217	Low
TCGA-B8-5163	-0.124847	-1.20727	Low
TCGA-B8-5165	-1.02642	-0.4048	Low
TCGA-B8-5545	-0.725176	0.077495	Low
TCGA-B8-5546	-1.49136	1.59664	Low
TCGA-B8-5549	-0.804619	0.284591	Low
TCGA-B8-5553	-0.422318	0.00203858	Low
TCGA-B8-A54E	-1.19229	1.61036	Low
TCGA-B8-A54H	-0.597267	0.559662	Low
TCGA-B8-A54J	-0.586737	0.384156	Low
TCGA-B8-A54K	-1.28499	0.621627	Low
TCGA-BP-4158	-0.899412	0.0980429	Low
TCGA-BP-4159	-0.755894	-1.53359	Low
TCGA-BP-4160	-0.152183	0.262214	Low
TCGA-BP-4164	-0.564155	0.891588	Low
TCGA-BP-4166	-1.02829	-0.058449	Low
TCGA-BP-4174	-0.266866	0.438767	Low
TCGA-BP-4177	-1.21744	0.220083	Low
TCGA-BP-4332	-1.10068	0.435292	Low
TCGA-BP-4334	-1.18213	1.84436	Low
TCGA-BP-4338	-0.35055	-2.42558	Low
TCGA-BP-4340	-0.702061	0.119971	Low
TCGA-BP-4343	-0.634678	-0.0216674	Low
TCGA-BP-4344	-0.583249	0.37994	Low
TCGA-BP-4347	-0.937081	0.0171925	Low
TCGA-BP-4756	-0.916784	1.19617	Low
TCGA-BP-4758	-0.551589	-0.602678	Low
TCGA-BP-4759	-0.552386	-6.78952	Low
TCGA-BP-4760	-0.971857	0.248962	Low
TCGA-BP-4761	-0.0741849	-2.50435	Low
TCGA-BP-4762	-0.848931	0.0723492	Low
TCGA-BP-4769	-1.25675	0.565466	Low
TCGA-BP-4770	-0.296591	-0.532749	Low
TCGA-BP-4775	-0.828171	0.898661	Low
TCGA-BP-4784	-1.18816	-0.0154195	Low
TCGA-BP-4789	-1.17343	-0.346329	Low
TCGA-BP-4790	-0.126602	-0.229044	Low
TCGA-BP-4795	-0.933441	0.164146	Low
TCGA-BP-4799	-0.817539	-0.504879	Low
TCGA-BP-4801	-0.569607	-0.256762	Low
TCGA-BP-4803	-0.930224	-0.588187	Low
TCGA-BP-4807	-0.504075	0.531854	Low
TCGA-BP-4961	-1.05605	-0.432401	Low
TCGA-BP-4964	-0.797819	-0.960234	Low
TCGA-BP-4965	-1.01559	0.584432	Low
TCGA-BP-4967	-0.90212	-0.165018	Low
TCGA-BP-4969	-0.989615	0.433625	Low
TCGA-BP-4970	-0.187551	-0.0220587	Low
TCGA-BP-4975	-0.952287	-0.252183	Low
TCGA-BP-4976	-0.954301	-0.038905	Low
TCGA-BP-4987	-0.794068	0.5537	Low
TCGA-BP-4991	-0.941696	0.387519	Low
TCGA-BP-4993	-0.731134	0.170588	Low
TCGA-BP-4994	-1.23008	1.31869	Low
TCGA-BP-4995	-1.063	0.966897	Low
TCGA-BP-4998	-0.314241	1.1242	Low
TCGA-BP-4999	-0.936639	0.551766	Low
TCGA-BP-5004	-0.517496	-0.513393	Low
TCGA-BP-5168	-1.22561	0.368896	Low
TCGA-BP-5170	-0.730452	-2.36952	Low
TCGA-BP-5173	-0.734538	-0.0737528	Low
TCGA-BP-5177	-1.0849	-0.592552	Low
TCGA-BP-5181	-0.921107	-0.75097	Low
TCGA-BP-5182	-0.406914	0.0342258	Low
TCGA-BP-5184	-0.929662	-0.0669203	Low
TCGA-BP-5185	-0.547533	-1.60212	Low
TCGA-BP-5186	-0.711085	0.0829032	Low
TCGA-BP-5187	-0.819588	-0.929218	Low
TCGA-BP-5192	-1.26969	0.355568	Low
TCGA-BP-5194	-1.03691	-0.706307	Low
TCGA-BP-5199	-0.0248592	-1.19308	Low
TCGA-BP-5200	-0.862214	0.307109	Low
TCGA-BP-5202	-0.886401	0.125199	Low
TCGA-CJ-4634	-0.773273	0.602518	Low
TCGA-CJ-4639	-0.428479	0.495348	Low
TCGA-CJ-4870	-0.925462	-1.38658	Low
TCGA-CJ-4874	-0.677807	0.2635	Low
TCGA-CJ-4876	-0.873496	0.163758	Low
TCGA-CJ-4878	-0.32425	0.670214	Low
TCGA-CJ-4885	-1.02726	0.13247	Low
TCGA-CJ-4886	-0.789488	0.151164	Low
TCGA-CJ-4893	-0.380617	0.958404	Low
TCGA-CJ-4894	-0.0350134	0.19514	Low
TCGA-CJ-4897	-0.981661	-0.471328	Low
TCGA-CJ-4904	-0.913007	0.0710552	Low
TCGA-CJ-4905	-0.944097	-0.325643	Low
TCGA-CJ-4907	-0.71043	-0.835997	Low
TCGA-CJ-5680	-0.570022	0.777285	Low
TCGA-CJ-5681	-1.07927	1.81168	Low
TCGA-CJ-5682	-0.906141	-0.536532	Low
TCGA-CJ-5683	-0.662488	-0.412068	Low
TCGA-CJ-5684	-0.763875	-0.684442	Low
TCGA-CJ-6032	-0.894496	0.803348	Low
TCGA-CW-5581	-0.947952	-0.251969	Low
TCGA-CW-5583	-1.18385	0.698639	Low
TCGA-CW-5585	-1.07352	0.0781603	Low
TCGA-CW-5589	-0.962997	0.231674	Low
TCGA-CW-5590	-0.894773	-1.76371	Low
TCGA-CW-5591	-1.2511	1.01596	Low
TCGA-CW-6088	-0.961623	0.473127	Low
TCGA-CW-6090	-0.114811	-3.62323	Low
TCGA-CW-6093	-1.03027	0.456445	Low
TCGA-CZ-4853	-0.776519	-0.107331	Low
TCGA-CZ-4856	-0.707065	-0.0287831	Low
TCGA-CZ-4859	-1.08659	1.16076	Low
TCGA-CZ-4865	-0.655864	0.300924	Low
TCGA-CZ-5451	-1.03578	-0.128722	Low
TCGA-CZ-5453	-1.24003	1.1703	Low
TCGA-CZ-5457	-0.956032	-0.0114956	Low
TCGA-CZ-5458	-0.744028	-0.0966236	Low
TCGA-CZ-5459	-0.742016	-0.712233	Low
TCGA-CZ-5460	-0.418968	-0.792824	Low
TCGA-CZ-5461	-0.511293	-1.18111	Low
TCGA-CZ-5463	-0.902731	-0.0943048	Low
TCGA-CZ-5465	-0.905633	-1.31986	Low
TCGA-CZ-5466	-0.496543	0.364776	Low
TCGA-CZ-5467	-0.956864	-0.360599	Low
TCGA-CZ-5982	-1.02554	0.261078	Low
TCGA-CZ-5986	-1.09981	0.364622	Low
TCGA-CZ-5988	-0.901624	-1.26001	Low
TCGA-CZ-5989	-0.93055	0.417519	Low
TCGA-DV-5565	-0.480211	-1.75053	Low
TCGA-DV-5566	-1.01125	0.0556704	Low
TCGA-DV-5567	-1.36686	0.286658	Low
TCGA-DV-5573	-0.0771578	0.863666	Low
TCGA-DV-5575	-0.816884	0.579827	Low
TCGA-DV-5576	-1.28197	0.842214	Low
TCGA-DV-A4VZ	-0.991881	0.191668	Low
TCGA-EU-5904	-0.844386	-0.21355	Low
TCGA-EU-5906	-0.758372	0.696166	Low
TCGA-EU-5907	-0.780753	-1.9389	Low
TCGA-G6-A8L8	-1.0131	-0.0454558	Low
TCGA-GK-A6C7	-0.844769	0.411085	Low
TCGA-MM-A564	-0.792395	-1.068	Low
TCGA-MW-A4EC	-0.806706	0.628932	Low
TCGA-T7-A92I	-0.958711	1.62018	Low
TCGA-A3-3306	-0.550129	-0.566357	High
TCGA-A3-3307	-0.44942	0.538149	High
TCGA-A3-3308	-0.330118	0.178664	High
TCGA-A3-3311	0.00707981	0.618291	High
TCGA-A3-3316	0.749954	-0.199597	High
TCGA-A3-3317	-0.397244	0.6824	High
TCGA-A3-3319	2.1066	-0.0738936	High
TCGA-A3-3323	-0.089247	0.692335	High
TCGA-A3-3324	-0.251241	-0.230405	High
TCGA-A3-3326	0.261853	0.16956	High
TCGA-A3-3329	-0.35897	0.0813298	High
TCGA-A3-3331	-0.421904	0.85922	High
TCGA-A3-3335	0.86741	-0.663223	High
TCGA-A3-3343	0.430771	-0.426748	High
TCGA-A3-3346	5.16186	-0.919491	High
TCGA-A3-3347	2.1755	0.584219	High
TCGA-A3-3349	-0.595968	-0.411747	High
TCGA-A3-3351	1.2406	0.10162	High
TCGA-A3-3352	-0.648684	0.151729	High
TCGA-A3-3357	-0.158407	1.08163	High
TCGA-A3-3358	0.261214	0.000492337	High
TCGA-A3-3359	-0.0390997	0.953363	High
TCGA-A3-3362	-0.38491	0.309096	High
TCGA-A3-3374	0.698167	1.15461	High
TCGA-A3-3376	-0.40759	0.333555	High
TCGA-A3-3378	4.56059	1.19214	High
TCGA-A3-3382	-0.284882	-0.708307	High
TCGA-A3-3387	0.976962	0.510191	High
TCGA-A3-A6NI	-0.0286779	-0.193677	High
TCGA-A3-A6NJ	0.45433	0.958563	High
TCGA-A3-A6NN	-0.626131	0.694394	High
TCGA-A3-A8OU	0.0851756	0.580674	High
TCGA-A3-A8OV	-0.221854	0.733077	High
TCGA-AK-3425	-0.305049	0.208955	High
TCGA-AK-3426	3.79012	-0.204331	High
TCGA-AK-3429	-0.269632	0.0769185	High
TCGA-AK-3450	-0.703305	0.375548	High
TCGA-AK-3453	1.86668	0.595498	High
TCGA-AK-3454	0.393213	-1.00516	High
TCGA-AK-3455	0.0945182	0.412933	High
TCGA-AK-3458	-0.13512	0.412496	High
TCGA-AK-3461	0.655888	0.931041	High
TCGA-AS-3778	-0.418852	0.522959	High
TCGA-B0-4688	0.675721	-0.108526	High
TCGA-B0-4690	4.55436	-0.0351648	High
TCGA-B0-4691	-0.0248034	-0.765102	High
TCGA-B0-4693	-0.0972053	0.794421	High
TCGA-B0-4694	0.571828	-0.267237	High
TCGA-B0-4696	-1.00664	0.954654	High
TCGA-B0-4697	1.01257	0.484087	High
TCGA-B0-4698	0.808181	-1.58136	High
TCGA-B0-4700	0.255978	-1.28815	High
TCGA-B0-4701	0.248662	-0.680187	High
TCGA-B0-4706	-0.682337	-0.149181	High
TCGA-B0-4710	-0.488877	0.363672	High
TCGA-B0-4712	0.509617	-1.65287	High
TCGA-B0-4713	0.402315	0.138759	High
TCGA-B0-4714	0.971175	0.4542	High
TCGA-B0-4718	-0.114226	-0.958534	High
TCGA-B0-4810	-0.0660107	-0.302159	High
TCGA-B0-4811	-0.472839	-0.291848	High
TCGA-B0-4813	-0.66233	-1.16898	High
TCGA-B0-4814	-0.338773	-0.839747	High
TCGA-B0-4815	0.942787	1.00586	High
TCGA-B0-4816	3.76993	0.280493	High
TCGA-B0-4817	5.38157	0.736612	High
TCGA-B0-4818	-0.355263	0.755595	High
TCGA-B0-4819	3.57097	1.30108	High
TCGA-B0-4821	0.692669	-0.547707	High
TCGA-B0-4822	0.317019	-1.57097	High
TCGA-B0-4824	0.177638	1.10952	High
TCGA-B0-4828	-0.196237	0.647355	High
TCGA-B0-4833	0.378028	0.624588	High
TCGA-B0-4836	-0.402805	-1.73396	High
TCGA-B0-4837	-0.492294	-0.732579	High
TCGA-B0-4838	0.744197	1.2054	High
TCGA-B0-4839	0.233597	-2.00335	High
TCGA-B0-4841	-0.749178	-0.271506	High
TCGA-B0-4842	0.819676	0.774951	High
TCGA-B0-4843	0.575895	-0.673339	High
TCGA-B0-4844	1.31688	-0.429912	High
TCGA-B0-4845	-0.441746	0.604463	High
TCGA-B0-4846	-0.0279436	0.912743	High
TCGA-B0-4847	1.83972	0.604862	High
TCGA-B0-4848	0.567777	0.119204	High
TCGA-B0-4849	0.935023	-0.383354	High
TCGA-B0-4852	-0.756095	0.342192	High
TCGA-B0-5075	1.42116	0.795733	High
TCGA-B0-5077	-0.0464878	0.826485	High
TCGA-B0-5081	2.24444	0.453939	High
TCGA-B0-5084	2.35633	0.280913	High
TCGA-B0-5085	-0.29758	0.539142	High
TCGA-B0-5088	0.152586	0.830907	High
TCGA-B0-5092	1.68178	0.0329045	High
TCGA-B0-5094	0.0669261	-0.0307878	High
TCGA-B0-5095	-0.214372	-0.827913	High
TCGA-B0-5096	2.50301	0.637384	High
TCGA-B0-5097	0.578918	-1.31288	High
TCGA-B0-5098	-0.45464	1.3312	High
TCGA-B0-5104	0.841316	1.12538	High
TCGA-B0-5106	0.633139	-0.484411	High
TCGA-B0-5107	3.32727	-0.367483	High
TCGA-B0-5108	1.63894	-0.588814	High
TCGA-B0-5109	0.941465	-0.510333	High
TCGA-B0-5121	-0.388994	-0.702093	High
TCGA-B0-5400	1.68161	-0.0171251	High
TCGA-B0-5694	-0.434642	0.391677	High
TCGA-B0-5697	0.200109	0.926355	High
TCGA-B0-5698	0.209524	-0.116705	High
TCGA-B0-5709	0.240139	-0.0805047	High
TCGA-B2-4098	2.63441	1.6297	High
TCGA-B2-4099	-0.145206	0.305114	High
TCGA-B2-4101	0.155268	-0.097677	High
TCGA-B2-4102	0.711975	0.681803	High
TCGA-B2-5633	-0.593418	0.805116	High
TCGA-B2-5635	0.855421	0.607782	High
TCGA-B2-5639	-0.334234	0.281056	High
TCGA-B2-5641	0.433945	0.87009	High
TCGA-B8-4143	1.69878	-2.77334	High
TCGA-B8-4620	1.05097	-0.777387	High
TCGA-B8-4621	-0.595281	1.30348	High
TCGA-B8-4622	0.36348	0.187085	High
TCGA-B8-5158	0.817797	-0.632126	High
TCGA-B8-5162	0.776731	-1.09141	High
TCGA-B8-5164	0.686984	0.0251473	High
TCGA-B8-5550	-0.557315	0.473952	High
TCGA-B8-5551	1.93172	-0.430685	High
TCGA-B8-5552	-0.674102	0.785041	High
TCGA-B8-A54D	1.57824	1.16658	High
TCGA-B8-A54F	0.756539	0.891196	High
TCGA-B8-A54G	2.76055	0.980925	High
TCGA-B8-A54I	2.4392	0.634987	High
TCGA-B8-A7U6	-0.106033	-0.143866	High
TCGA-B8-A8YJ	1.34309	-0.44931	High
TCGA-BP-4161	1.72971	0.595021	High
TCGA-BP-4162	0.195854	0.542292	High
TCGA-BP-4163	1.02095	0.234284	High
TCGA-BP-4165	-0.58151	0.199378	High
TCGA-BP-4167	0.0554664	-0.21065	High
TCGA-BP-4169	1.28708	-0.444443	High
TCGA-BP-4170	-0.511712	0.24706	High
TCGA-BP-4173	2.63648	0.302437	High
TCGA-BP-4176	0.451531	-0.340189	High
TCGA-BP-4325	-0.145442	1.04399	High
TCGA-BP-4326	0.0748907	-3.79312	High
TCGA-BP-4327	-0.547421	0.0955224	High
TCGA-BP-4329	-0.494839	-0.833684	High
TCGA-BP-4330	0.166961	0.441435	High
TCGA-BP-4331	0.557508	0.558942	High
TCGA-BP-4335	0.800355	0.0566918	High
TCGA-BP-4337	0.649758	0.0596841	High
TCGA-BP-4341	-0.403244	0.386425	High
TCGA-BP-4342	-0.515486	-0.0662237	High
TCGA-BP-4345	0.281959	-0.980002	High
TCGA-BP-4346	1.80365	1.10601	High
TCGA-BP-4349	-0.29235	-0.235568	High
TCGA-BP-4351	1.18613	-0.204411	High
TCGA-BP-4352	4.99592	-2.60782	High
TCGA-BP-4353	-0.280934	-0.944353	High
TCGA-BP-4354	6.17491	-0.598804	High
TCGA-BP-4355	-0.400928	-0.80779	High
TCGA-BP-4763	-0.504762	-1.03462	High
TCGA-BP-4765	-0.564674	0.549337	High
TCGA-BP-4766	-0.0508345	1.04151	High
TCGA-BP-4768	-0.624545	0.0218995	High
TCGA-BP-4771	3.50666	0.610573	High
TCGA-BP-4774	-0.570674	0.835703	High
TCGA-BP-4776	-0.192835	0.378363	High
TCGA-BP-4777	-0.0346872	0.983195	High
TCGA-BP-4781	-0.35482	-0.252024	High
TCGA-BP-4782	-0.600666	0.00737686	High
TCGA-BP-4787	0.428577	0.155394	High
TCGA-BP-4797	-0.37883	0.316274	High
TCGA-BP-4798	3.50178	0.634584	High
TCGA-BP-4804	0.189248	0.174915	High
TCGA-BP-4959	-0.462205	0.703607	High
TCGA-BP-4960	1.59285	0.169919	High
TCGA-BP-4962	-0.265492	0.409239	High
TCGA-BP-4963	0.910325	0.720322	High
TCGA-BP-4968	0.166908	-1.10399	High
TCGA-BP-4971	2.52258	1.05657	High
TCGA-BP-4972	-0.586103	0.306647	High
TCGA-BP-4973	0.304282	0.0155624	High
TCGA-BP-4974	-0.347189	0.37616	High
TCGA-BP-4977	-0.220485	0.650454	High
TCGA-BP-4981	1.52929	0.0717083	High
TCGA-BP-4982	-0.381938	0.617624	High
TCGA-BP-4983	1.8772	-0.182051	High
TCGA-BP-4985	2.36542	0.864223	High
TCGA-BP-4986	0.431945	-0.259581	High
TCGA-BP-4989	3.05009	1.13937	High
TCGA-BP-4992	9.49408	2.58036	High
TCGA-BP-5000	-0.383901	-0.963177	High
TCGA-BP-5001	-0.282298	0.70398	High
TCGA-BP-5006	-0.634674	-0.257486	High
TCGA-BP-5007	-0.390655	-0.516615	High
TCGA-BP-5008	-0.526785	0.536235	High
TCGA-BP-5009	1.33045	0.670319	High
TCGA-BP-5010	0.116052	-0.0583783	High
TCGA-BP-5169	0.439488	-0.290017	High
TCGA-BP-5174	0.304718	-0.484459	High
TCGA-BP-5175	0.0553011	-3.53104	High
TCGA-BP-5176	-0.817065	-0.189958	High
TCGA-BP-5178	0.718661	-1.46296	High
TCGA-BP-5180	-0.0398792	-1.78496	High
TCGA-BP-5183	0.425406	0.30119	High
TCGA-BP-5189	0.355082	-0.422755	High
TCGA-BP-5190	-0.231452	0.513626	High
TCGA-BP-5191	3.66052	-0.333419	High
TCGA-BP-5195	-0.225266	-0.408381	High
TCGA-BP-5196	0.0444772	-1.61855	High
TCGA-BP-5198	0.478763	-0.737279	High
TCGA-BP-5201	-0.00198004	-0.456507	High
TCGA-CJ-4635	-0.173691	0.43497	High
TCGA-CJ-4636	0.955577	0.611914	High
TCGA-CJ-4637	2.55907	-0.595502	High
TCGA-CJ-4638	-0.152763	0.772496	High
TCGA-CJ-4640	-0.0781009	0.994295	High
TCGA-CJ-4641	1.32369	1.00008	High
TCGA-CJ-4642	0.547849	1.44833	High
TCGA-CJ-4643	-0.316242	0.508203	High
TCGA-CJ-4644	-0.439799	0.642073	High
TCGA-CJ-4868	2.37088	-2.29694	High
TCGA-CJ-4869	0.466344	0.0124041	High
TCGA-CJ-4871	-0.613169	-0.43347	High
TCGA-CJ-4872	-0.488825	-1.60644	High
TCGA-CJ-4873	3.61632	0.845559	High
TCGA-CJ-4875	0.153974	-0.498937	High
TCGA-CJ-4881	2.09047	0.305255	High
TCGA-CJ-4882	0.517828	0.072911	High
TCGA-CJ-4884	0.35768	-0.0315819	High
TCGA-CJ-4887	1.57963	0.0714887	High
TCGA-CJ-4888	2.57373	0.831541	High
TCGA-CJ-4889	-0.100792	0.807347	High
TCGA-CJ-4890	1.03943	-0.115274	High
TCGA-CJ-4891	6.11815	-0.178296	High
TCGA-CJ-4892	0.172937	0.370158	High
TCGA-CJ-4895	-0.242399	0.460211	High
TCGA-CJ-4899	-0.738244	0.695425	High
TCGA-CJ-4900	3.23092	0.351735	High
TCGA-CJ-4901	1.25816	0.879859	High
TCGA-CJ-4902	-0.43122	-1.04027	High
TCGA-CJ-4903	-0.257719	-0.126116	High
TCGA-CJ-4908	-0.615256	0.189055	High
TCGA-CJ-4912	-0.223022	-1.46124	High
TCGA-CJ-4916	1.95741	0.556641	High
TCGA-CJ-4918	-0.36062	0.51945	High
TCGA-CJ-4920	-0.0199157	-0.15156	High
TCGA-CJ-5671	-0.114293	-1.71334	High
TCGA-CJ-5672	0.658915	0.59044	High
TCGA-CJ-5675	0.607969	-0.769755	High
TCGA-CJ-5676	0.305919	-1.60516	High
TCGA-CJ-5677	0.524607	-0.324763	High
TCGA-CJ-5678	0.0910126	-0.482878	High
TCGA-CJ-5679	0.135546	-2.18769	High
TCGA-CJ-5686	0.413615	0.28895	High
TCGA-CJ-5689	-0.348181	-0.523209	High
TCGA-CJ-6027	0.413107	-3.0457	High
TCGA-CJ-6028	0.392099	-0.325071	High
TCGA-CJ-6030	0.695988	0.180066	High
TCGA-CJ-6031	-0.351584	-0.98795	High
TCGA-CJ-6033	-0.0989185	-2.39799	High
TCGA-CW-5580	-0.749444	0.239328	High
TCGA-CW-5584	-0.268616	-0.570331	High
TCGA-CW-5587	0.09253	1.02665	High
TCGA-CW-5588	-0.589984	-1.81938	High
TCGA-CW-6087	3.79091	1.30052	High
TCGA-CW-6097	-0.233256	-0.425159	High
TCGA-CZ-4854	0.113592	-0.597053	High
TCGA-CZ-4857	0.342119	-2.12639	High
TCGA-CZ-4858	0.0506423	-2.17631	High
TCGA-CZ-4860	2.01988	-3.0848	High
TCGA-CZ-4861	2.36912	-1.59251	High
TCGA-CZ-4862	0.706865	1.15492	High
TCGA-CZ-4863	1.15881	0.824002	High
TCGA-CZ-4864	0.453469	1.00021	High
TCGA-CZ-4866	1.64548	0.253954	High
TCGA-CZ-5452	1.10669	-0.1836	High
TCGA-CZ-5454	0.230677	-1.87187	High
TCGA-CZ-5455	-0.257404	0.194781	High
TCGA-CZ-5456	0.0346389	-0.636362	High
TCGA-CZ-5462	2.53492	1.15251	High
TCGA-CZ-5464	0.214376	0.484691	High
TCGA-CZ-5468	0.606764	-0.079536	High
TCGA-CZ-5469	0.0416888	-1.13368	High
TCGA-CZ-5470	-0.0562887	0.237377	High
TCGA-CZ-5984	0.126838	-0.680918	High
TCGA-CZ-5985	0.341298	0.734479	High
TCGA-CZ-5987	0.464154	-0.0327833	High
TCGA-DV-5568	0.185861	-1.78741	High
TCGA-DV-5569	-0.237247	-0.499613	High
TCGA-DV-5574	-0.334137	-0.168592	High
TCGA-DV-A4VX	6.06586	1.39225	High
TCGA-DV-A4W0	-0.467042	0.567593	High
TCGA-EU-5905	-0.335323	-4.04645	High
TCGA-G6-A5PC	0.881238	-0.703193	High
TCGA-G6-A8L6	0.369897	-3.09671	High
TCGA-G6-A8L7	1.28284	-1.76753	High
TCGA-MM-A563	0.214215	0.431359	High
TCGA-MM-A84U	0.275429	0.267132	High

## Sheet: Raw data for figure 4d
Tag	PC1	PC2	Group
TCGA-3Z-A93Z	-0.618097	-0.0322081	Low
TCGA-6D-AA2E	-0.637031	0.0772473	Low
TCGA-A3-3313	-0.694307	0.316577	Low
TCGA-A3-3320	-0.350356	-0.245858	Low
TCGA-A3-3322	-0.588403	0.0302407	Low
TCGA-A3-3325	-0.649763	0.139178	Low
TCGA-A3-3328	-0.876555	0.171075	Low
TCGA-A3-3363	-0.595681	-0.0235035	Low
TCGA-A3-3365	-0.810571	0.141894	Low
TCGA-A3-3367	-0.612037	0.158958	Low
TCGA-A3-3370	-0.437051	-0.0743183	Low
TCGA-A3-3372	-0.460522	-0.028171	Low
TCGA-A3-3373	-0.677042	0.107353	Low
TCGA-A3-3380	-0.165438	-0.436941	Low
TCGA-A3-3383	-0.572266	-0.0193661	Low
TCGA-A3-3385	-0.369167	-0.292848	Low
TCGA-A3-A6NL	-0.205686	-0.393912	Low
TCGA-A3-A8CQ	-0.577333	0.00333124	Low
TCGA-A3-A8OW	-0.771764	0.138347	Low
TCGA-A3-A8OX	-0.667104	0.204892	Low
TCGA-AK-3427	-0.871282	0.172512	Low
TCGA-AK-3428	-0.133609	-0.465189	Low
TCGA-AK-3431	-0.538703	-0.0478323	Low
TCGA-AK-3433	-0.929228	0.250719	Low
TCGA-AK-3434	-0.48898	-0.123721	Low
TCGA-AK-3436	-0.187218	-0.409205	Low
TCGA-AK-3440	-0.834213	0.121917	Low
TCGA-AK-3443	-0.929744	0.217541	Low
TCGA-AK-3445	-0.588247	0.117339	Low
TCGA-AK-3447	-0.884459	0.172297	Low
TCGA-AK-3451	-0.406877	-0.104025	Low
TCGA-AK-3456	-0.556539	-0.0632677	Low
TCGA-AK-3460	-0.313705	-0.307749	Low
TCGA-AK-3465	-0.842336	0.153026	Low
TCGA-AS-3777	-0.773354	0.285884	Low
TCGA-B0-4699	-0.28195	-0.336506	Low
TCGA-B0-4703	-0.5491	0.0373477	Low
TCGA-B0-4707	-0.585241	0.0790928	Low
TCGA-B0-4823	-0.642187	0.0239425	Low
TCGA-B0-4827	-0.620611	0.125684	Low
TCGA-B0-4834	-0.972023	0.269933	Low
TCGA-B0-4945	-0.594491	0.302552	Low
TCGA-B0-5080	-0.773434	0.31202	Low
TCGA-B0-5083	-0.795416	0.182885	Low
TCGA-B0-5099	-0.827142	0.144085	Low
TCGA-B0-5100	-0.702626	0.264147	Low
TCGA-B0-5102	-0.733932	0.129402	Low
TCGA-B0-5110	-0.692901	0.167915	Low
TCGA-B0-5113	-0.535889	0.13505	Low
TCGA-B0-5115	-0.545958	0.132146	Low
TCGA-B0-5116	-0.838404	0.340365	Low
TCGA-B0-5117	-0.959644	0.271066	Low
TCGA-B0-5119	-0.51445	-0.102936	Low
TCGA-B0-5120	-0.556224	0.096715	Low
TCGA-B0-5399	-0.580947	0.427892	Low
TCGA-B0-5402	-0.58958	0.100471	Low
TCGA-B0-5690	-0.421204	-0.133302	Low
TCGA-B0-5691	-0.782532	0.163952	Low
TCGA-B0-5692	-0.560416	0.293833	Low
TCGA-B0-5693	-0.730552	0.108945	Low
TCGA-B0-5695	-0.802055	0.195467	Low
TCGA-B0-5696	-0.818228	0.177851	Low
TCGA-B0-5699	-0.568176	0.123391	Low
TCGA-B0-5700	-0.625827	0.0142734	Low
TCGA-B0-5701	-0.661995	0.198977	Low
TCGA-B0-5702	1.56627	-2.25351	Low
TCGA-B0-5703	-0.739808	0.227623	Low
TCGA-B0-5705	-0.759859	0.247113	Low
TCGA-B0-5706	-0.665374	0.328157	Low
TCGA-B0-5707	-0.647867	0.265734	Low
TCGA-B0-5710	-0.790972	0.269762	Low
TCGA-B0-5711	-0.708358	0.302147	Low
TCGA-B0-5712	-0.781311	0.163172	Low
TCGA-B0-5713	-0.702718	0.125515	Low
TCGA-B0-5812	-0.710626	0.2481	Low
TCGA-B2-3923	-0.914758	0.252669	Low
TCGA-B2-3924	-0.710828	0.213038	Low
TCGA-B2-5636	-0.86528	0.220615	Low
TCGA-B2-A4SR	-0.717912	0.120628	Low
TCGA-B4-5377	-0.484736	-0.0763254	Low
TCGA-B4-5378	-0.78296	0.124833	Low
TCGA-B4-5832	-0.877789	0.326468	Low
TCGA-B4-5834	-0.796498	0.146543	Low
TCGA-B4-5835	-0.578242	0.289815	Low
TCGA-B4-5836	-0.677454	0.208702	Low
TCGA-B4-5838	-0.745585	0.307518	Low
TCGA-B4-5843	-0.756327	0.0785377	Low
TCGA-B4-5844	-0.73283	0.0871415	Low
TCGA-B8-4146	-0.805364	0.269305	Low
TCGA-B8-4148	-0.418529	-0.111567	Low
TCGA-B8-4151	-0.6134	-0.0743942	Low
TCGA-B8-4153	-0.593535	0.100934	Low
TCGA-B8-4154	-0.6024	-0.00754144	Low
TCGA-B8-4619	-0.887607	0.201906	Low
TCGA-B8-5159	-0.758087	0.104304	Low
TCGA-B8-5163	-0.573094	0.316766	Low
TCGA-B8-5165	-0.771714	0.25584	Low
TCGA-B8-5545	-0.635073	0.0590665	Low
TCGA-B8-5546	-0.953683	0.283318	Low
TCGA-B8-5549	-0.730687	0.0993358	Low
TCGA-B8-5553	-0.404915	-0.179025	Low
TCGA-B8-A54E	-0.818809	0.174953	Low
TCGA-B8-A54H	-0.581291	0.161238	Low
TCGA-B8-A54J	-0.423133	-0.134037	Low
TCGA-B8-A54K	-0.80204	0.135689	Low
TCGA-BP-4158	-0.628644	0.153942	Low
TCGA-BP-4159	-0.583642	0.10835	Low
TCGA-BP-4160	-0.575999	0.037222	Low
TCGA-BP-4164	-0.255977	-0.382917	Low
TCGA-BP-4166	-0.813652	0.177153	Low
TCGA-BP-4174	-0.42166	-0.0931599	Low
TCGA-BP-4177	-0.833649	0.170566	Low
TCGA-BP-4332	-0.708266	0.155207	Low
TCGA-BP-4334	-0.656214	-0.0195287	Low
TCGA-BP-4338	-0.593038	0.272245	Low
TCGA-BP-4340	-0.473691	-0.137625	Low
TCGA-BP-4343	-0.613524	0.218029	Low
TCGA-BP-4344	-0.503301	-0.0689386	Low
TCGA-BP-4347	-0.777296	0.163206	Low
TCGA-BP-4756	-0.690743	0.156301	Low
TCGA-BP-4758	-0.594152	0.32582	Low
TCGA-BP-4759	-0.698398	0.21407	Low
TCGA-BP-4760	-0.513629	-0.137346	Low
TCGA-BP-4761	-0.602933	0.205861	Low
TCGA-BP-4762	-0.734923	0.161027	Low
TCGA-BP-4769	-0.817243	0.221233	Low
TCGA-BP-4770	-0.208654	-0.433089	Low
TCGA-BP-4775	-0.629889	0.0624542	Low
TCGA-BP-4784	-0.824617	0.159097	Low
TCGA-BP-4789	-0.855556	0.239433	Low
TCGA-BP-4790	-0.626666	0.433445	Low
TCGA-BP-4795	-0.796038	0.172307	Low
TCGA-BP-4799	-0.615061	0.011637	Low
TCGA-BP-4801	-0.596613	0.157953	Low
TCGA-BP-4803	-0.708632	0.197391	Low
TCGA-BP-4807	-0.238898	-0.358019	Low
TCGA-BP-4961	-0.670613	0.12858	Low
TCGA-BP-4964	-0.575533	0.148339	Low
TCGA-BP-4965	-0.730317	0.260642	Low
TCGA-BP-4967	-0.653847	0.0555888	Low
TCGA-BP-4969	-0.545214	0.0585803	Low
TCGA-BP-4970	-0.508904	-0.0197639	Low
TCGA-BP-4975	-0.673302	0.0851	Low
TCGA-BP-4976	-0.750997	0.115085	Low
TCGA-BP-4987	-0.693104	0.182969	Low
TCGA-BP-4991	-0.696228	0.163402	Low
TCGA-BP-4993	-0.525516	-0.0330022	Low
TCGA-BP-4994	-0.822417	0.184106	Low
TCGA-BP-4995	-0.781474	0.179275	Low
TCGA-BP-4998	-0.538718	0.0928112	Low
TCGA-BP-4999	-0.544538	-0.047865	Low
TCGA-BP-5004	-0.193039	-0.427557	Low
TCGA-BP-5168	-0.815918	0.278151	Low
TCGA-BP-5170	-0.609263	0.163236	Low
TCGA-BP-5173	-0.779917	0.268027	Low
TCGA-BP-5177	-0.81014	0.281499	Low
TCGA-BP-5181	-0.759538	0.185578	Low
TCGA-BP-5182	-0.523321	0.0622908	Low
TCGA-BP-5184	-0.613228	0.045589	Low
TCGA-BP-5185	-0.341539	-0.220403	Low
TCGA-BP-5186	-0.555572	0.0875673	Low
TCGA-BP-5187	-0.69516	0.411072	Low
TCGA-BP-5192	-0.861974	0.236244	Low
TCGA-BP-5194	-0.796472	0.237414	Low
TCGA-BP-5199	-0.606341	0.165789	Low
TCGA-BP-5200	-0.615921	0.0592536	Low
TCGA-BP-5202	-0.542759	-0.0414031	Low
TCGA-CJ-4634	-0.460126	-0.107066	Low
TCGA-CJ-4639	-0.694179	0.223576	Low
TCGA-CJ-4870	-0.617183	-0.00792192	Low
TCGA-CJ-4874	-0.668385	0.122493	Low
TCGA-CJ-4876	-0.723886	0.335038	Low
TCGA-CJ-4878	0.0468212	-0.70484	Low
TCGA-CJ-4885	-0.741972	0.102007	Low
TCGA-CJ-4886	-0.708782	0.315538	Low
TCGA-CJ-4893	-0.558493	-0.000231805	Low
TCGA-CJ-4894	-0.734126	0.313665	Low
TCGA-CJ-4897	-0.733038	0.110362	Low
TCGA-CJ-4904	-0.699224	0.16209	Low
TCGA-CJ-4905	-0.74645	0.206349	Low
TCGA-CJ-4907	-0.568993	0.0534966	Low
TCGA-CJ-5680	-0.330695	-0.314051	Low
TCGA-CJ-5681	-0.746332	0.090665	Low
TCGA-CJ-5682	-0.671451	0.284737	Low
TCGA-CJ-5683	-0.504262	-0.0640845	Low
TCGA-CJ-5684	-0.635068	0.352133	Low
TCGA-CJ-6032	-0.639598	0.137192	Low
TCGA-CW-5581	-0.774365	0.346235	Low
TCGA-CW-5583	-0.810044	0.206356	Low
TCGA-CW-5585	-0.725587	0.0508194	Low
TCGA-CW-5589	-0.727111	0.184836	Low
TCGA-CW-5590	-0.687509	0.279425	Low
TCGA-CW-5591	-0.866032	0.222531	Low
TCGA-CW-6088	-0.69265	0.052939	Low
TCGA-CW-6090	-0.416621	-0.188686	Low
TCGA-CW-6093	-0.829989	0.247988	Low
TCGA-CZ-4853	-0.647367	0.283097	Low
TCGA-CZ-4856	-0.536154	0.141805	Low
TCGA-CZ-4859	-0.755868	0.10239	Low
TCGA-CZ-4865	-0.659433	0.290838	Low
TCGA-CZ-5451	-0.725867	0.127536	Low
TCGA-CZ-5453	-0.796753	0.101215	Low
TCGA-CZ-5457	-0.747951	0.0934532	Low
TCGA-CZ-5458	-0.696261	0.178739	Low
TCGA-CZ-5459	-0.619328	0.0862605	Low
TCGA-CZ-5460	-0.497426	0.0666342	Low
TCGA-CZ-5461	-0.563757	0.203202	Low
TCGA-CZ-5463	-0.799568	0.196359	Low
TCGA-CZ-5465	-0.74934	0.143032	Low
TCGA-CZ-5466	-0.575302	0.122592	Low
TCGA-CZ-5467	-0.7347	0.103025	Low
TCGA-CZ-5982	-0.662438	0.169217	Low
TCGA-CZ-5986	-0.822748	0.288919	Low
TCGA-CZ-5988	-0.849159	0.241247	Low
TCGA-CZ-5989	-0.85594	0.381085	Low
TCGA-DV-5565	-0.336282	-0.202663	Low
TCGA-DV-5566	-0.688699	0.140874	Low
TCGA-DV-5567	-0.912527	0.206488	Low
TCGA-DV-5573	-0.672344	0.205488	Low
TCGA-DV-5575	-0.751217	0.136911	Low
TCGA-DV-5576	-0.889105	0.183826	Low
TCGA-DV-A4VZ	-0.560791	0.213022	Low
TCGA-EU-5904	-0.553134	-0.0668782	Low
TCGA-EU-5906	-0.583278	0.0481755	Low
TCGA-EU-5907	-0.60739	0.284696	Low
TCGA-G6-A8L8	-0.618713	0.0187481	Low
TCGA-GK-A6C7	-0.553634	0.151871	Low
TCGA-MM-A564	-0.518614	0.0498728	Low
TCGA-MW-A4EC	-0.522446	-0.057259	Low
TCGA-T7-A92I	-0.65987	0.084687	Low
TCGA-A3-3306	-0.325625	-0.0538631	High
TCGA-A3-3307	-0.120595	-0.374389	High
TCGA-A3-3308	-0.181305	0.366913	High
TCGA-A3-3311	-0.0442625	0.288129	High
TCGA-A3-3316	1.27405	0.409284	High
TCGA-A3-3317	-0.428682	0.00425211	High
TCGA-A3-3319	1.40823	-0.372096	High
TCGA-A3-3323	-0.204892	-0.165217	High
TCGA-A3-3324	-0.321548	0.148257	High
TCGA-A3-3326	-0.0908086	0.0448352	High
TCGA-A3-3329	-0.314565	0.14423	High
TCGA-A3-3331	-0.481059	0.121464	High
TCGA-A3-3335	1.22727	-0.784981	High
TCGA-A3-3343	0.342496	-0.687301	High
TCGA-A3-3346	5.37275	-5.15481	High
TCGA-A3-3347	2.06682	0.0883586	High
TCGA-A3-3349	-0.450912	0.00693133	High
TCGA-A3-3351	-0.0810522	-0.337739	High
TCGA-A3-3352	-0.512019	0.104411	High
TCGA-A3-3357	-0.173775	0.0281004	High
TCGA-A3-3358	0.0730313	0.0920187	High
TCGA-A3-3359	-0.107635	-0.366434	High
TCGA-A3-3362	-0.0658697	-0.43109	High
TCGA-A3-3374	1.32556	-1.86322	High
TCGA-A3-3376	-0.383237	-0.113969	High
TCGA-A3-3378	4.30734	-0.487306	High
TCGA-A3-3382	-0.189059	-0.0284546	High
TCGA-A3-3387	1.23698	-0.368283	High
TCGA-A3-A6NI	0.138518	-0.142367	High
TCGA-A3-A6NJ	0.0887082	-0.569282	High
TCGA-A3-A6NN	-0.357827	-0.153375	High
TCGA-A3-A8OU	0.414946	-0.10782	High
TCGA-A3-A8OV	0.0493297	-0.660527	High
TCGA-AK-3425	-0.374482	-0.0399931	High
TCGA-AK-3426	2.85854	-2.43516	High
TCGA-AK-3429	-0.440639	0.201973	High
TCGA-AK-3450	-0.24554	0.0526098	High
TCGA-AK-3453	1.2823	0.391158	High
TCGA-AK-3454	0.582702	1.12491	High
TCGA-AK-3455	-0.21024	0.0128365	High
TCGA-AK-3458	0.24095	-0.873216	High
TCGA-AK-3461	1.17165	-1.35215	High
TCGA-AS-3778	0.00217403	-0.533455	High
TCGA-B0-4688	1.11091	-1.74602	High
TCGA-B0-4690	2.9613	-3.45586	High
TCGA-B0-4691	0.0231251	0.0974189	High
TCGA-B0-4693	-0.178224	-0.278527	High
TCGA-B0-4694	0.1435	-0.477643	High
TCGA-B0-4696	-0.413076	0.0884103	High
TCGA-B0-4697	0.309758	0.270844	High
TCGA-B0-4698	0.611138	-1.22643	High
TCGA-B0-4700	-0.0865773	0.20376	High
TCGA-B0-4701	0.374101	-0.0462819	High
TCGA-B0-4706	-0.463429	0.208094	High
TCGA-B0-4710	-0.346124	-0.131869	High
TCGA-B0-4712	0.378525	-0.525476	High
TCGA-B0-4713	0.67249	1.25124	High
TCGA-B0-4714	0.175762	-0.00225477	High
TCGA-B0-4718	-0.297457	0.0585199	High
TCGA-B0-4810	-0.218392	0.196494	High
TCGA-B0-4811	-0.291848	0.342125	High
TCGA-B0-4813	-0.392544	-0.0742177	High
TCGA-B0-4814	-0.177508	-0.27284	High
TCGA-B0-4815	-0.160571	0.364045	High
TCGA-B0-4816	3.41609	-3.77845	High
TCGA-B0-4817	6.3109	-1.44643	High
TCGA-B0-4818	-0.238713	-0.0521235	High
TCGA-B0-4819	3.22826	0.964882	High
TCGA-B0-4821	0.889636	-1.11446	High
TCGA-B0-4822	0.642046	1.27569	High
TCGA-B0-4824	-0.384857	0.0144535	High
TCGA-B0-4828	0.00997268	0.355603	High
TCGA-B0-4833	0.281177	-0.0876423	High
TCGA-B0-4836	-0.497392	0.1034	High
TCGA-B0-4837	-0.076477	0.493085	High
TCGA-B0-4838	-0.136096	-0.0927011	High
TCGA-B0-4839	0.397043	-0.848618	High
TCGA-B0-4841	-0.269491	0.0585959	High
TCGA-B0-4842	0.420698	0.205057	High
TCGA-B0-4843	1.04847	1.46528	High
TCGA-B0-4844	1.76706	1.74745	High
TCGA-B0-4845	-0.0565285	-0.38581	High
TCGA-B0-4846	-0.211456	0.28205	High
TCGA-B0-4847	1.45527	0.478647	High
TCGA-B0-4848	0.524726	0.775508	High
TCGA-B0-4849	1.10354	-1.62223	High
TCGA-B0-4852	-0.481319	0.28582	High
TCGA-B0-5075	1.47478	-0.323134	High
TCGA-B0-5077	0.349742	0.929477	High
TCGA-B0-5081	1.62388	1.18501	High
TCGA-B0-5084	3.49185	3.21965	High
TCGA-B0-5085	0.078945	0.0804694	High
TCGA-B0-5088	0.591006	0.504472	High
TCGA-B0-5092	1.01514	1.83611	High
TCGA-B0-5094	0.523744	0.0409285	High
TCGA-B0-5095	-0.290603	0.177316	High
TCGA-B0-5096	1.40467	-1.95476	High
TCGA-B0-5097	0.80084	-1.34895	High
TCGA-B0-5098	0.288869	1.21912	High
TCGA-B0-5104	1.27423	0.136581	High
TCGA-B0-5106	0.409947	-0.085306	High
TCGA-B0-5107	3.13439	3.68485	High
TCGA-B0-5108	1.40629	-1.7967	High
TCGA-B0-5109	0.74563	-1.08749	High
TCGA-B0-5121	-0.148628	0.143757	High
TCGA-B0-5400	0.856518	0.302898	High
TCGA-B0-5694	-0.472381	0.260832	High
TCGA-B0-5697	-0.257286	0.132069	High
TCGA-B0-5698	0.00188813	-0.122751	High
TCGA-B0-5709	-0.477673	0.16472	High
TCGA-B2-4098	3.2951	0.583762	High
TCGA-B2-4099	-0.216423	-0.191919	High
TCGA-B2-4101	0.0417844	0.239638	High
TCGA-B2-4102	0.346298	-0.219275	High
TCGA-B2-5633	-0.39697	0.253184	High
TCGA-B2-5635	0.381424	-0.436603	High
TCGA-B2-5639	-0.407504	0.294581	High
TCGA-B2-5641	-0.45761	0.317923	High
TCGA-B8-4143	0.240051	-0.61761	High
TCGA-B8-4620	1.32296	-1.82587	High
TCGA-B8-4621	-0.30429	-0.0964011	High
TCGA-B8-4622	0.438938	-0.677255	High
TCGA-B8-5158	0.610749	-0.24981	High
TCGA-B8-5162	-0.195697	-0.0768974	High
TCGA-B8-5164	-0.415047	0.0903542	High
TCGA-B8-5550	-0.183058	0.293291	High
TCGA-B8-5551	0.433227	-0.626229	High
TCGA-B8-5552	-0.516913	0.151273	High
TCGA-B8-A54D	1.64604	-1.61623	High
TCGA-B8-A54F	1.27685	-1.54726	High
TCGA-B8-A54G	0.539033	-0.549611	High
TCGA-B8-A54I	2.32677	-0.107694	High
TCGA-B8-A7U6	0.336433	-0.762498	High
TCGA-B8-A8YJ	1.76431	-2.34759	High
TCGA-BP-4161	1.17026	0.740298	High
TCGA-BP-4162	-0.229245	-0.114636	High
TCGA-BP-4163	1.27819	-1.07247	High
TCGA-BP-4165	-0.293166	-0.13633	High
TCGA-BP-4167	-0.181196	0.133654	High
TCGA-BP-4169	1.39287	-1.58523	High
TCGA-BP-4170	-0.477796	0.0277102	High
TCGA-BP-4173	-0.0335573	-0.237264	High
TCGA-BP-4176	0.418904	-0.697937	High
TCGA-BP-4325	-0.396498	-0.0679327	High
TCGA-BP-4326	0.179077	-0.698448	High
TCGA-BP-4327	-0.338923	-0.143331	High
TCGA-BP-4329	-0.451477	0.0394006	High
TCGA-BP-4330	-0.482485	0.251766	High
TCGA-BP-4331	0.43082	-0.611128	High
TCGA-BP-4335	0.504109	-0.360879	High
TCGA-BP-4337	0.990442	-1.20837	High
TCGA-BP-4341	0.0873835	-0.686475	High
TCGA-BP-4342	-0.331148	-0.075846	High
TCGA-BP-4345	0.222313	-0.151681	High
TCGA-BP-4346	0.112746	0.325753	High
TCGA-BP-4349	-0.0309453	-0.331647	High
TCGA-BP-4351	1.68221	-1.4686	High
TCGA-BP-4352	0.935619	-1.12083	High
TCGA-BP-4353	-0.311726	-0.0833318	High
TCGA-BP-4354	6.25164	-3.35701	High
TCGA-BP-4355	-0.139475	-0.138957	High
TCGA-BP-4763	-0.140239	0.912919	High
TCGA-BP-4765	-0.254194	-0.301134	High
TCGA-BP-4766	0.303603	-0.698407	High
TCGA-BP-4768	-0.306936	-0.210449	High
TCGA-BP-4771	1.22181	1.1788	High
TCGA-BP-4774	-0.18976	0.0916209	High
TCGA-BP-4776	0.283517	-0.406001	High
TCGA-BP-4777	-0.368213	0.113857	High
TCGA-BP-4781	-0.16346	-0.228592	High
TCGA-BP-4782	-0.356712	0.0125866	High
TCGA-BP-4787	0.489144	-0.309941	High
TCGA-BP-4797	-0.379547	0.0476541	High
TCGA-BP-4798	2.21359	-2.13788	High
TCGA-BP-4804	-0.279181	0.112217	High
TCGA-BP-4959	-0.322472	-0.0691155	High
TCGA-BP-4960	1.95252	-0.966688	High
TCGA-BP-4962	-0.353343	-0.121982	High
TCGA-BP-4963	1.10767	-0.211844	High
TCGA-BP-4968	0.119667	-0.352183	High
TCGA-BP-4971	2.96388	2.32851	High
TCGA-BP-4972	-0.469262	0.113993	High
TCGA-BP-4973	0.25062	-0.223841	High
TCGA-BP-4974	0.12974	0.805694	High
TCGA-BP-4977	0.0761026	0.655266	High
TCGA-BP-4981	2.06455	0.354708	High
TCGA-BP-4982	-0.411339	-0.070712	High
TCGA-BP-4983	0.810085	-1.21308	High
TCGA-BP-4985	0.026422	0.339162	High
TCGA-BP-4986	0.296242	0.679464	High
TCGA-BP-4989	2.00109	0.0584969	High
TCGA-BP-4992	10.9124	8.81207	High
TCGA-BP-5000	-0.352724	0.317949	High
TCGA-BP-5001	-0.0970878	0.0261253	High
TCGA-BP-5006	-0.294345	-0.0983624	High
TCGA-BP-5007	-0.261797	-0.122825	High
TCGA-BP-5008	-0.297788	-0.0610007	High
TCGA-BP-5009	1.64092	1.35785	High
TCGA-BP-5010	0.287613	-0.239086	High
TCGA-BP-5169	0.355463	-0.129798	High
TCGA-BP-5174	0.81936	-0.0635651	High
TCGA-BP-5175	0.0273039	0.577888	High
TCGA-BP-5176	-0.397404	0.194259	High
TCGA-BP-5178	0.943671	-0.764492	High
TCGA-BP-5180	-0.272192	-0.0543024	High
TCGA-BP-5183	0.395785	0.598075	High
TCGA-BP-5189	0.427002	-0.0171129	High
TCGA-BP-5190	0.338052	0.89283	High
TCGA-BP-5191	4.30574	4.23724	High
TCGA-BP-5195	-0.0660437	-0.410036	High
TCGA-BP-5196	-0.423374	0.0357413	High
TCGA-BP-5198	0.678339	-1.11415	High
TCGA-BP-5201	-0.249143	0.239078	High
TCGA-CJ-4635	-0.141963	0.0957095	High
TCGA-CJ-4636	0.623959	-0.256933	High
TCGA-CJ-4637	-0.108309	0.481113	High
TCGA-CJ-4638	0.0436502	0.0127184	High
TCGA-CJ-4640	-0.406609	0.302511	High
TCGA-CJ-4641	0.624543	0.782065	High
TCGA-CJ-4642	0.352934	-0.978062	High
TCGA-CJ-4643	-0.260808	-0.250459	High
TCGA-CJ-4644	-0.413268	-0.0139167	High
TCGA-CJ-4868	0.301426	-0.761986	High
TCGA-CJ-4869	-0.305013	0.506845	High
TCGA-CJ-4871	-0.361006	0.357335	High
TCGA-CJ-4872	-0.489325	0.240727	High
TCGA-CJ-4873	4.1021	2.03364	High
TCGA-CJ-4875	-0.00681389	-0.179506	High
TCGA-CJ-4881	2.30405	0.742941	High
TCGA-CJ-4882	0.298078	0.253686	High
TCGA-CJ-4884	0.227894	-0.148978	High
TCGA-CJ-4887	1.10897	-0.543423	High
TCGA-CJ-4888	1.34837	-1.02769	High
TCGA-CJ-4889	-0.341304	0.201552	High
TCGA-CJ-4890	0.572778	-0.581617	High
TCGA-CJ-4891	4.95484	-3.34188	High
TCGA-CJ-4892	-0.167903	-0.0158457	High
TCGA-CJ-4895	-0.338397	-0.0783599	High
TCGA-CJ-4899	-0.412873	0.118784	High
TCGA-CJ-4900	2.80906	-1.81913	High
TCGA-CJ-4901	0.486136	0.777397	High
TCGA-CJ-4902	-0.408136	0.0845924	High
TCGA-CJ-4903	-0.255198	-0.22423	High
TCGA-CJ-4908	-0.449708	0.00458436	High
TCGA-CJ-4912	-0.00455857	-0.367552	High
TCGA-CJ-4916	1.62453	1.07595	High
TCGA-CJ-4918	-0.132387	0.387198	High
TCGA-CJ-4920	0.11005	0.421573	High
TCGA-CJ-5671	-0.222286	-0.0138629	High
TCGA-CJ-5672	-0.236367	-0.170037	High
TCGA-CJ-5675	-0.398093	0.198155	High
TCGA-CJ-5676	0.50804	-0.105955	High
TCGA-CJ-5677	0.433583	-0.598558	High
TCGA-CJ-5678	-0.409269	0.271287	High
TCGA-CJ-5679	0.584484	1.55656	High
TCGA-CJ-5686	0.238463	0.613019	High
TCGA-CJ-5689	-0.487971	0.107826	High
TCGA-CJ-6027	-0.188217	0.138759	High
TCGA-CJ-6028	-0.426591	0.452341	High
TCGA-CJ-6030	0.0204445	0.0784833	High
TCGA-CJ-6031	-0.490927	0.330388	High
TCGA-CJ-6033	0.15927	-0.354707	High
TCGA-CW-5580	-0.464546	0.055759	High
TCGA-CW-5584	-0.267963	-0.217562	High
TCGA-CW-5587	-0.472953	0.107481	High
TCGA-CW-5588	-0.470416	0.16702	High
TCGA-CW-6087	0.531052	-0.565457	High
TCGA-CW-6097	-0.483061	0.476646	High
TCGA-CZ-4854	0.40159	0.806312	High
TCGA-CZ-4857	0.29822	-0.287218	High
TCGA-CZ-4858	0.157512	-0.321798	High
TCGA-CZ-4860	0.456427	-1.0399	High
TCGA-CZ-4861	1.49253	-1.63956	High
TCGA-CZ-4862	-0.50391	0.157688	High
TCGA-CZ-4863	0.121668	-0.399807	High
TCGA-CZ-4864	-0.369655	-0.0358816	High
TCGA-CZ-4866	2.20261	-0.965819	High
TCGA-CZ-5452	0.087198	0.0877124	High
TCGA-CZ-5454	0.0153326	-0.511854	High
TCGA-CZ-5455	-0.290817	0.0504464	High
TCGA-CZ-5456	0.321617	0.54248	High
TCGA-CZ-5462	1.92497	2.17448	High
TCGA-CZ-5464	-0.148283	0.445312	High
TCGA-CZ-5468	-0.318544	-0.111499	High
TCGA-CZ-5469	0.352008	0.560946	High
TCGA-CZ-5470	-0.254453	-0.0187149	High
TCGA-CZ-5984	-0.0594973	0.825122	High
TCGA-CZ-5985	0.298174	-0.304114	High
TCGA-CZ-5987	0.586729	-0.887701	High
TCGA-DV-5568	0.245318	0.310823	High
TCGA-DV-5569	-0.164938	-0.222268	High
TCGA-DV-5574	-0.208472	-0.189869	High
TCGA-DV-A4VX	7.54201	1.49582	High
TCGA-DV-A4W0	-0.120086	-0.424932	High
TCGA-EU-5905	-0.293153	0.222393	High
TCGA-G6-A5PC	1.11009	-1.42886	High
TCGA-G6-A8L6	0.336733	-0.834297	High
TCGA-G6-A8L7	2.05499	1.63207	High
TCGA-MM-A563	0.0722423	-0.593441	High
TCGA-MM-A84U	0.488485	0.0894955	High
