# Supplementary material for: Identification of Two Immune Related Genes Correlated With Aberrant Methylations as Prognosis Signatures for Renal Clear Cell Carcinoma
Source: Front Genet. 2021 Dec 2;12:750997. doi: 10.3389/fgene.2021.750997 (PMC8674690; doi:10.3389/fgene.2021.750997)
Supplement: Supplementary file 4 [file DataSheet3.xlsx]

## Sheet: Raw data figure 1a-b
Tag	logFC	adj.P	Gene	Cancer_to_Normal.feature	Cancer_to_Normal.cgi
cg04456219	0.763743	1.832e-225		IGR	opensea
cg02326386	0.743521	2.96561e-156	MOBKL2A	5'UTR	opensea
cg01702055	0.733927	1.14819e-206		IGR	opensea
cg11201447	0.731566	2.64693e-219	MIR1204	TSS200	shore
cg26063719	0.701325	1.7763e-237	VIM	Body	shore
cg10025586	0.67859	7.51709e-182	WHAMM	Body	opensea
cg08443563	0.674107	1.51557e-218		IGR	opensea
cg06228828	0.651158	1.29453e-204	DLEU2	Body	shelf
cg17738521	0.650884	5.71349e-137	HIVEP2	5'UTR	opensea
cg02389317	0.633664	3.5745e-164		IGR	opensea
cg26680608	0.62697	1.40164e-171	MAP3K5	Body	opensea
cg19519319	0.617818	1.19486e-175	MOBKL2A	5'UTR	opensea
cg25247520	0.615458	5.83006e-201	MIR1204	TSS200	shore
cg23261919	0.609724	1.33523e-156		IGR	shelf
cg03498081	0.603555	1.2668e-182		IGR	opensea
cg22793129	0.597451	1.06599e-165	MOBKL2A	5'UTR	opensea
cg13309012	0.594566	3.25156e-181	MIR155HG	Body	opensea
cg14731462	0.592001	6.79274e-131	PTPRE	5'UTR	opensea
cg17541002	0.589839	1.76407e-156	CAMKK2	5'UTR	shelf
cg24170040	0.588681	1.07295e-150	EGLN3	Body	shelf
cg13052638	0.587444	2.41135e-140		IGR	shelf
cg18670236	0.586711	1.325e-137	CHCHD6	Body	opensea
cg08305942	0.578904	4.97948e-179		IGR	opensea
cg06474225	0.578222	1.75283e-156	HTRA1	Body	opensea
cg21708130	0.576504	5.02209e-172	LRRFIP1	Body	shelf
cg07677157	0.575104	4.9522e-189		IGR	opensea
cg23264429	0.573829	4.00967e-112	STAMBPL1	5'UTR	shore
cg13058457	0.572539	7.39786e-118		IGR	opensea
cg10777887	0.568339	3.51761e-134	RAB8B	Body	shelf
cg23021584	0.562899	6.00432e-155	NCOR2	Body	shelf
cg18263166	0.562182	5.58758e-126		IGR	opensea
cg06817454	0.56108	1.7088e-164		IGR	opensea
cg22261694	0.555387	8.72338e-150	AIM1	Body	opensea
cg13439241	0.554127	8.52539e-136	LGALS12	TSS200	opensea
cg03846076	0.553372	4.02754e-102	STC2	3'UTR	opensea
cg16107628	0.552075	1.52361e-158	TAGLN2	5'UTR	shore
cg07156249	0.551945	1.2741e-115	PSMB9	Body	shore
cg25874782	0.550003	1.12159e-153	NSMAF	Body	opensea
cg20108357	0.54839	6.27753e-165	BDNF	Body	shelf
cg24671734	0.547673	2.99113e-159	BTBD11	Body	opensea
cg14698665	0.542756	9.40441e-126	CTNND2	Body	shelf
cg10183885	0.540553	9.40581e-179	SLC16A3	5'UTR	island
cg24174557	0.540396	4.52174e-151	TMEM49	Body	opensea
cg23201812	0.535457	3.29625e-93		IGR	opensea
cg14780070	0.535406	1.22043e-160	ARHGEF10L	Body	shore
cg25588844	0.535295	7.55465e-128	TAF1B	Body	opensea
cg14032261	0.533679	1.58248e-142		IGR	opensea
cg25164589	0.532839	4.10274e-131		IGR	opensea
cg03290131	0.532457	1.09856e-199	DUSP5	Body	opensea
cg17184704	0.531641	2.74684e-145		IGR	opensea
cg13775050	0.527691	1.97449e-87	CARD16	TSS200	opensea
cg25813290	0.527193	2.05123e-134		IGR	opensea
cg12944192	0.527167	9.63779e-152	KIAA0391	Body	opensea
cg21994818	0.52654	1.41375e-138		IGR	opensea
cg19979108	0.52462	9.25298e-139	SH3PXD2B	Body	opensea
cg02952295	0.523853	2.10716e-115	TRPM8	Body	opensea
cg12592365	0.523755	1.31472e-152	RPTOR	Body	opensea
cg03063658	0.523733	1.15915e-181	SH3RF3	Body	opensea
cg11354682	0.523487	5.39974e-109	C19orf38	Body	shelf
cg05501617	0.522175	4.85556e-115	IRF2	Body	opensea
cg25343618	0.522072	2.70096e-129		IGR	shelf
cg09948419	0.52151	7.91854e-122	MYO1G	TSS1500	opensea
cg05117638	0.520709	2.98892e-128		IGR	opensea
cg03272310	0.519148	9.75511e-196		IGR	shore
cg10191240	0.519102	3.01573e-130	WISP1	Body	opensea
cg19163395	0.518084	9.5047e-170	HDAC5	Body	opensea
cg20597486	0.517593	5.11825e-98	IFI16	5'UTR	opensea
cg14695378	0.517503	5.0375e-136		IGR	opensea
cg22047295	0.517456	4.66288e-111	WIPF1	5'UTR	opensea
cg07172334	0.516967	2.53341e-125	KRTAP24-1	1stExon	opensea
cg14302214	0.516836	8.46027e-152		IGR	opensea
cg23662097	0.516817	3.79307e-135	ITPR1	Body	opensea
cg22579075	0.515745	2.95951e-153	SGCE	Body	opensea
cg21876918	0.514291	7.28728e-187	MOBKL2A	5'UTR	opensea
cg01944226	0.513403	6.13642e-158	SLC16A3	5'UTR	island
cg23521905	0.512729	3.09991e-145	SLC15A4	Body	opensea
cg04188920	0.511442	1.12187e-163	PFKP	Body	opensea
cg22274117	0.510883	2.27481e-246	ATXN1	5'UTR	opensea
cg26874872	0.510808	8.29784e-123		IGR	opensea
cg19405484	0.509812	1.41664e-129		IGR	opensea
cg22286382	0.508853	5.52886e-152	SLC17A3	TSS1500	opensea
cg00664697	0.508844	1.39911e-172		IGR	opensea
cg27285720	0.508808	7.91157e-85	GBP4	TSS200	opensea
cg20595457	0.508776	4.59874e-107	RASSF5	Body	opensea
cg12510708	0.508526	3.40077e-146	NFE2L3	Body	shore
cg23828876	0.5076	3.91183e-100	PCYT1A	5'UTR	opensea
cg03592218	0.50733	2.53574e-98		IGR	opensea
cg26366091	0.504928	1.18371e-151	CHI3L2	TSS200	opensea
cg09287864	0.504787	2.13214e-76		IGR	opensea
cg07093324	0.504273	1.2072e-155	ACTR3	Body	shelf
cg03851835	0.504219	1.15925e-173	SLC35F2	Body	opensea
cg19409133	0.502838	1.27204e-120	SNHG3-RCC1	Body	shore
cg14785527	0.50272	2.3463e-139	STAMBPL1	5'UTR	opensea
cg00206063	0.502235	3.52534e-133		IGR	opensea
cg07960624	0.501443	3.16865e-112	SAMD12	3'UTR	opensea
cg27132471	0.500382	1.38276e-121	SLCO3A1	Body	opensea
cg11278749	0.50029	4.09242e-120		IGR	opensea
cg02578087	0.500226	5.30789e-154	C3orf32	Body	opensea
cg13374432	0.499902	9.3792e-111	AKAP13	Body	opensea
cg06135425	0.498614	7.86554e-98	PDE7B	Body	opensea
cg19640821	0.49827	3.09181e-98	LRRC25	Body	shelf
cg07165066	0.498192	2.57757e-116	SACS	Body	shelf
cg13921921	0.497023	2.13924e-179	ARHGEF2	Body	opensea
cg26376241	0.49563	5.77919e-106	SPRED2	TSS200	opensea
cg12559197	0.495103	3.76215e-120	PDE8B	Body	opensea
cg15108958	0.494198	2.86006e-124	MTRR	Body	shelf
cg05343811	0.493871	5.56915e-146	NEK9	Body	shelf
cg16709353	0.493593	4.23158e-181	TPCN2	3'UTR	opensea
cg04499701	0.493141	1.18664e-141		IGR	opensea
cg01890836	0.492371	2.40793e-173	MPRIP	Body	opensea
cg19239199	0.491907	7.91279e-117		IGR	shore
cg03819134	0.491673	1.29254e-130		IGR	shore
cg00470341	0.491403	1.2555e-109	PDE1A	Body	opensea
cg05068848	0.491258	7.37978e-163		IGR	opensea
cg27376024	0.491051	2.29512e-128	LGALS12	5'UTR	opensea
cg03787603	0.490455	7.02326e-142	CUX1	Body	opensea
cg03439301	0.490026	8.37477e-109		IGR	opensea
cg05471495	0.489849	5.87448e-85		IGR	opensea
cg15832822	0.489502	7.29222e-165		IGR	opensea
cg09727050	0.489227	1.11707e-116	TNFAIP6	5'UTR	opensea
cg07866909	0.48918	3.60327e-177		IGR	opensea
cg07474842	0.489062	2.80373e-154	MAP3K5	Body	opensea
cg11183156	0.488453	2.53497e-140	LGALS12	5'UTR	opensea
cg25135018	0.488259	2.64751e-160	IL6R	Body	opensea
cg24178897	0.48796	7.41786e-155		IGR	opensea
cg10045881	0.487907	6.73639e-141	CHI3L2	1stExon	opensea
cg10794973	0.487805	3.07406e-177		IGR	opensea
cg02307823	0.487669	1.92626e-113	PTEN	Body	opensea
cg17758048	0.487634	1.12385e-138	KCNMA1	Body	opensea
cg01528542	0.486013	1.67836e-123		IGR	shelf
cg20765408	0.485855	7.34208e-99	PARP4	5'UTR	shore
cg04474049	0.485789	4.80832e-169	CAV1	TSS1500	shore
cg17272620	0.485341	8.62352e-129	LRG1	TSS1500	shelf
cg07244202	0.485058	9.25292e-161	ADAM12	Body	opensea
cg16474118	0.484904	1.29642e-142		IGR	opensea
cg17849530	0.484849	2.09795e-108	FAM107B	1stExon	opensea
cg17571559	0.48451	1.24477e-133	HRH1	5'UTR	opensea
cg13787850	0.48403	9.69292e-152		IGR	opensea
cg23821329	0.483863	6.96289e-126	VIM	TSS1500	shore
cg21565960	0.48375	1.34421e-108		IGR	opensea
cg13606889	0.48369	1.76718e-124	SORL1	Body	opensea
cg07696842	0.483434	3.34203e-82	CHST11	Body	opensea
cg20175702	0.483367	6.32387e-83		IGR	opensea
cg07826859	0.48288	6.05018e-140	MYO1G	TSS1500	opensea
cg14255824	0.482672	1.61282e-108	TJP2	Body	opensea
cg14106234	0.482272	2.14978e-148		IGR	opensea
cg00962254	0.481493	6.6477e-125	RAB40C	3'UTR	island
cg07171609	0.481402	1.01926e-131	TMEM64	Body	opensea
cg06042148	0.480806	1.44263e-89		IGR	opensea
cg16304656	0.480783	3.61231e-85	PRKAR1B	Body	shelf
cg03584506	0.480348	1.67953e-145		IGR	opensea
cg16683060	0.480306	6.91654e-86	UBAC2	Body	opensea
cg19319487	0.480203	3.11304e-147	FAM168A	5'UTR	opensea
cg09237790	0.479652	1.83945e-115	LOC285194	TSS200	opensea
cg10149296	0.479541	4.77727e-119		IGR	opensea
cg05204104	0.47933	7.15275e-100	ARL4C	3'UTR	shore
cg26651810	0.478749	2.89214e-135	FTO	Body	opensea
cg24531955	0.478419	8.72536e-124	LOXL2	3'UTR	opensea
cg11118962	0.477541	3.94926e-108		IGR	opensea
cg03518729	0.476708	2.60386e-75		IGR	opensea
cg21076680	0.476648	6.3002e-166		IGR	opensea
cg01510278	0.476443	2.8606e-114		IGR	opensea
cg22225849	0.476404	2.28492e-106	NEDD9	Body	opensea
cg17096807	0.476297	7.16295e-138	NOP2	Body	shelf
cg15194251	0.47612	1.61124e-134		IGR	opensea
cg03055671	0.476006	7.8938e-126	TNFSF10	Body	opensea
cg19735804	0.475579	9.64141e-104		IGR	opensea
cg00347746	0.475229	6.84508e-200		IGR	shelf
cg18580385	0.474225	1.62876e-119	SUFU	Body	opensea
cg01942558	0.473584	5.36572e-112	TNFAIP6	TSS200	opensea
cg01710361	0.473077	8.85415e-117	TTC39A	Body	opensea
cg18780288	0.472952	1.58615e-159	XPNPEP1	Body	opensea
cg26644674	0.472247	2.86939e-114	PFKP	Body	opensea
cg13223682	0.472151	2.18252e-114		IGR	shore
cg00259834	0.472111	7.47565e-116	RFTN1	5'UTR	shore
cg26579713	0.471781	8.68062e-73	IGDCC4	Body	opensea
cg07493197	0.471528	1.08316e-94		IGR	opensea
cg00282706	0.471223	3.788e-95	ANO2	TSS200	opensea
cg14241836	0.47121	9.40736e-142		IGR	shelf
cg04786142	0.470889	1.18439e-119		IGR	opensea
cg04855216	0.470583	1.01656e-92	TNFAIP8	Body	opensea
cg03212183	0.469985	3.46184e-101	CMIP	Body	opensea
cg00741695	0.469148	4.37569e-92	LOC285768	Body	opensea
cg13615963	0.468746	3.10809e-98	CCR6	5'UTR	opensea
cg05963604	0.468376	4.40777e-181	APPL1	Body	shore
cg14488466	0.467859	2.97355e-154		IGR	opensea
cg20559385	0.46729	4.45889e-103		IGR	opensea
cg04465078	0.466613	3.98328e-126	NDE1	Body	opensea
cg06728055	0.466187	1.26307e-146	WWTR1	Body	opensea
cg14204586	0.466176	1.64656e-199	ARHGEF2	Body	opensea
cg04797957	0.465886	7.7625e-161		IGR	shelf
cg25581222	0.465113	6.2433e-152	CSNK1G1	Body	opensea
cg14889070	0.465047	3.38561e-136	RASSF4	Body	opensea
cg25954539	0.464932	1.46813e-108	HLA-B	Body	shore
cg13585930	0.464828	6.02764e-124	NPFFR1	TSS1500	opensea
cg12116192	0.464113	6.7447e-108	SCARA5	Body	opensea
cg14665413	0.464112	5.86121e-164	TLR6	TSS1500	opensea
cg20073153	0.463435	5.12201e-80		IGR	opensea
cg18578954	0.463373	2.71353e-122	TRIM27	Body	shelf
cg21571658	0.463367	4.19111e-114		IGR	opensea
cg25840608	0.463118	6.70216e-121		IGR	shelf
cg02104138	0.46288	7.59739e-94		IGR	opensea
cg26280911	0.46266	1.84049e-164	PHF15	Body	opensea
cg11152384	0.462224	1.21437e-135		IGR	opensea
cg02225720	0.461909	1.3881e-122	ITGAE	Body	shelf
cg10225951	0.461879	3.13942e-92	CPNE7	Body	island
cg25755851	0.461417	2.57935e-173		IGR	opensea
cg12751042	0.461348	2.39624e-137	CDKN1B	3'UTR	shelf
cg08454015	0.461112	8.63766e-112		IGR	opensea
cg15360181	0.461086	1.53744e-91	SLC9A9	TSS200	opensea
cg10880902	0.460986	5.08131e-169		IGR	shore
cg09029902	0.460898	8.63452e-183	ZNF217	5'UTR	shore
cg18826637	0.460814	1.81989e-153		IGR	opensea
cg25596287	0.460494	1.50443e-95	SNHG3-RCC1	Body	shore
cg19082496	0.46044	2.65893e-79		IGR	shelf
cg08900316	0.460023	2.03002e-137	PRKCE	Body	opensea
cg21574271	0.459457	1.76743e-85	BMPR1B	Body	opensea
cg13410764	0.459282	2.74863e-97		IGR	opensea
cg23052776	0.45925	5.37145e-90		IGR	opensea
cg16336556	0.458349	3.48098e-117	LTBP1	Body	opensea
cg09853702	0.458091	4.581e-98		IGR	opensea
cg10167235	0.45805	2.86824e-153	WARS	Body	opensea
cg06438559	0.457978	2.53755e-137	SPOCK1	Body	opensea
cg13783238	0.457927	2.3347e-80	SMC4	Body	shelf
cg12048965	0.457712	2.43586e-93		IGR	opensea
cg07167594	0.457196	1.25601e-145	DGCR10	Body	opensea
cg02044895	0.457127	1.34129e-82	LPXN	Body	shelf
cg09716613	0.457086	2.0101e-138	N4BP2L1	Body	shore
cg25123566	0.456591	7.16261e-70	FAM113B	5'UTR	opensea
cg27429749	0.456274	5.13974e-104	UBE2L6	Body	shore
cg15754112	0.456027	5.24467e-136	KCNMA1	Body	opensea
cg15029037	0.45587	3.18744e-131	ZNF827	Body	opensea
cg23114964	0.45577	5.99594e-80	HIVEP3	5'UTR	opensea
cg16407699	0.455376	5.49159e-175		IGR	shore
cg01238435	0.455221	2.71823e-126		IGR	opensea
cg16578085	0.454944	1.7284e-142		IGR	opensea
cg16608498	0.454624	1.19715e-115	RNF145	Body	opensea
cg11868461	0.454612	7.59076e-94		IGR	opensea
cg20559634	0.454184	7.63321e-110		IGR	opensea
cg22293458	0.453628	4.28002e-103		IGR	opensea
cg26189303	0.453516	2.21948e-106		IGR	opensea
cg11753018	0.453239	2.14001e-149	RASSF4	Body	shore
cg08897188	0.45318	7.96943e-119	PRKAG2	5'UTR	opensea
cg24680248	0.453171	1.78107e-134		IGR	shelf
cg14753094	0.453154	1.38834e-108	HSD17B12	Body	opensea
cg12771187	0.452948	3.77528e-98		IGR	opensea
cg03109660	0.452612	3.39602e-115	RELL1	Body	shelf
cg25565203	0.452448	5.6686e-147		IGR	opensea
cg06775420	0.452442	2.98296e-108	HN1L	Body	opensea
cg09362047	0.452256	1.26516e-126		IGR	opensea
cg06783197	0.452177	1.11245e-164	PACS2	Body	shore
cg17626301	0.45216	9.55388e-86	TAP1	Body	shore
cg15601264	0.45104	1.61523e-95		IGR	opensea
cg02753187	0.45076	1.3252e-135	CALCOCO2	Body	opensea
cg06112171	0.45034	3.63831e-113		IGR	opensea
cg04233669	0.450176	2.73112e-87	LOC153328	Body	shelf
cg00502926	0.449919	2.60133e-126	RNASE7	TSS1500	opensea
cg10772185	0.449581	2.59821e-135		IGR	opensea
cg23917009	0.449517	5.34933e-112		IGR	opensea
cg19239041	0.449375	8.94668e-94	RASSF2	5'UTR	opensea
cg06013113	0.449081	2.76408e-93	RAB40C	3'UTR	island
cg20873416	0.44872	9.10707e-168		IGR	opensea
cg14042308	0.448716	1.53104e-142	RIN1	TSS1500	shelf
cg03254336	0.44754	2.37892e-143		IGR	opensea
cg10577257	0.446898	3.92956e-118	RIMBP2	Body	opensea
cg00974255	0.446872	2.78483e-120		IGR	shelf
cg00160981	0.446672	1.44599e-137	FCRLB	TSS1500	shelf
cg07625783	0.446616	7.81056e-89	SLAMF8	5'UTR	opensea
cg14416623	0.446407	4.78323e-87	NCKAP5	Body	opensea
cg00780520	0.445713	7.10383e-115	PVT1	Body	shore
cg09960641	0.44553	3.3876e-77	LOC100128675	TSS1500	opensea
cg18857467	0.445458	4.54913e-129	HDAC1	Body	opensea
cg01511901	0.445161	5.50586e-153		IGR	opensea
cg02394249	0.445144	2.39624e-137	PLEKHG7	Body	opensea
cg26603656	0.444793	1.66768e-106		IGR	opensea
cg13784312	0.444745	7.08703e-103	RAPGEF1	Body	opensea
cg24475272	0.444276	1.18781e-124	SETD7	3'UTR	opensea
cg10316899	0.443113	8.61775e-142	MACF1	Body	opensea
cg22920603	0.442958	2.01918e-93	ADNP	Body	opensea
cg05398036	0.44245	2.60693e-114		IGR	opensea
cg15498306	0.442413	1.13466e-86	44256	Body	opensea
cg17660833	0.44203	1.67206e-94	HRH1	5'UTR	opensea
cg06936290	0.442025	3.39457e-84		IGR	opensea
cg11288144	0.441731	2.96026e-83	KIAA1949	Body	opensea
cg23552820	0.441277	3.71207e-141		IGR	opensea
cg14418802	0.441121	9.98884e-119	H6PD	5'UTR	opensea
cg06613738	0.440904	8.9994e-123	C16orf45	Body	opensea
cg14157107	0.440848	5.90376e-112	BNC2	Body	opensea
cg09969528	0.440738	8.15991e-111	PRKAG2	5'UTR	opensea
cg00301372	0.440412	3.39277e-85		IGR	opensea
cg03466587	0.440395	6.54297e-136		IGR	opensea
cg16468729	0.440119	4.74811e-225	IL8	Body	opensea
cg08446038	0.44011	2.33511e-75	ITGA2	Body	opensea
cg12506165	0.44002	1.03349e-139	MAP1LC3B2	TSS200	opensea
cg21737444	0.439984	7.37357e-152	LGALS1	TSS200	shore
cg11098259	0.4399	1.43787e-112	AQP9	TSS200	opensea
cg06021088	0.439899	1.86209e-191	BIN1	Body	opensea
cg15001406	0.439541	8.01735e-102	RIMBP2	Body	opensea
cg16341836	0.439464	2.44567e-122	STAMBPL1	5'UTR	shore
cg12196045	0.439334	1.27108e-144	MAP1LC3B2	5'UTR	opensea
cg25960769	0.439222	3.87166e-107	TREML2	TSS1500	opensea
cg03834116	0.43916	2.11819e-94		IGR	opensea
cg19972648	0.439135	7.54879e-149	KCNMA1	Body	opensea
cg24754223	0.439016	3.57475e-137	PFKP	Body	opensea
cg24390590	0.438744	4.7765e-111	PCSK6	Body	opensea
cg12435551	0.438427	9.12784e-152	SPAG17	Body	opensea
cg17394304	0.438329	6.00712e-141	BCL6	5'UTR	shore
cg01158527	0.438297	2.81754e-90		IGR	opensea
cg05696969	0.438269	1.5688e-84	SH3RF2	Body	opensea
cg18442362	0.438135	1.27605e-83	OGDH	Body	opensea
cg09678939	0.437965	1.11048e-100	ZC3H12D	5'UTR	opensea
cg19145082	0.43761	1.58024e-87		IGR	opensea
cg08995609	0.437505	1.59127e-176	RIN1	TSS200	shore
cg06529600	0.436881	7.5611e-107		IGR	opensea
cg00673646	0.436852	1.89157e-125	MS4A6A	1stExon	opensea
cg11959387	0.436625	3.2331e-124	C3	TSS1500	opensea
cg18773937	0.436497	2.49184e-73	IL1B	TSS1500	opensea
cg06755296	0.436485	7.04841e-96		IGR	shelf
cg02512902	0.436473	6.21441e-134	KSR1	5'UTR	opensea
cg24278087	0.436372	2.2127e-114	PACS1	Body	opensea
cg20598190	0.436302	1.27573e-61		IGR	shore
cg00655552	0.436248	2.47336e-77		IGR	opensea
cg05098566	0.436209	4.91825e-52	KIAA1949	Body	shelf
cg11906781	0.435959	7.21047e-140	BRE	Body	opensea
cg11056055	0.435667	6.36499e-120	MET	Body	opensea
cg13030790	0.435634	1.43039e-67	RUNX1	5'UTR	opensea
cg01288184	0.435584	2.72116e-116	CABLES1	Body	opensea
cg07841353	0.435407	2.67261e-86	COL23A1	Body	opensea
cg00524900	0.435351	3.91079e-126	TNFAIP8	Body	opensea
cg10943263	0.435279	4.50457e-149		IGR	opensea
cg09365002	0.434996	3.82387e-101	DAXX	Body	shore
cg04495354	0.434976	9.12611e-135	PLLP	Body	opensea
cg06976598	0.434814	3.25746e-96	PRKG1	Body	opensea
cg01413354	0.434752	1.47248e-105	RALGDS	Body	shore
cg07469815	0.434731	7.88844e-149	ZAK	Body	opensea
cg18456933	0.434308	7.32084e-100		IGR	opensea
cg15962197	0.434064	1.58455e-166	SCMH1	5'UTR	shelf
cg10574006	0.433889	7.69015e-111		IGR	opensea
cg26232553	0.433589	1.4569e-125		IGR	opensea
cg18203974	0.4333	8.7459e-129		IGR	opensea
cg01797450	0.432894	8.42903e-100		IGR	shore
cg02484352	0.432873	4.4228e-121	PDLIM4	Body	opensea
cg06764092	0.432629	3.73225e-110	SLAMF8	5'UTR	opensea
cg24956391	0.432349	5.64629e-117	SRC	5'UTR	shore
cg13515269	0.432295	1.0023e-101	BHLHE41	3'UTR	shore
cg10840277	0.43204	1.09191e-59		IGR	opensea
cg12593541	0.432034	7.17419e-118		IGR	opensea
cg00168694	0.431195	3.50823e-96	ETS2	Body	shore
cg16704703	0.431181	1.78382e-135		IGR	opensea
cg11838152	0.431124	3.64995e-162	ITGBL1	Body	opensea
cg23939096	0.43112	7.83101e-82		IGR	shelf
cg10888900	0.43111	6.42205e-104		IGR	opensea
cg23271915	0.431039	5.45102e-99		IGR	opensea
cg10502118	0.430941	5.89433e-136	RFTN1	5'UTR	shore
cg14115597	0.430589	1.8609e-119	SSBP2	Body	opensea
cg14583999	0.430586	3.2341e-101	TMEM111	Body	opensea
cg22208022	0.430579	2.20509e-106	ATF7IP	5'UTR	opensea
cg13942186	0.43036	4.64693e-167	EXD3	5'UTR	opensea
cg05729490	0.430279	2.26207e-106		IGR	opensea
cg18367578	0.430077	3.75634e-95	NNMT	TSS200	opensea
cg26954174	0.429784	2.16368e-162	NOD2	TSS1500	opensea
cg09501687	0.429344	1.83787e-63	C5orf62	Body	opensea
cg21549434	0.429326	3.00479e-85	COL23A1	Body	opensea
cg21031917	0.429146	1.513e-95	KHDRBS2	Body	opensea
cg09892671	0.428976	1.47242e-129		IGR	opensea
cg26875384	0.428958	1.72783e-103	FAM107B	TSS1500	opensea
cg24315815	0.428835	2.55376e-93	PLSCR4	TSS1500	shore
cg09803959	0.428818	3.09734e-111	RPTOR	Body	shore
cg10081994	0.428765	1.20516e-115	LONRF2	Body	opensea
cg15471388	0.428578	1.36438e-92		IGR	opensea
cg08324862	0.428478	2.97641e-86		IGR	opensea
cg21557473	0.427976	1.25008e-104	AUTS2	Body	opensea
cg19170009	0.427969	1.30103e-97	VIM	Body	opensea
cg10471825	0.427963	3.35438e-84		IGR	opensea
cg09182455	0.427917	1.79821e-134	CORO1C	5'UTR	opensea
cg07729527	0.427906	4.9928e-148		IGR	shore
cg07427475	0.427675	3.97502e-82	PLEC1	Body	shore
cg15614042	0.427507	4.59548e-117	RGS14	Body	shore
cg09182678	0.427493	3.48924e-153		IGR	island
cg02637247	0.427325	1.12738e-100		IGR	shelf
cg07851269	0.427165	1.23196e-91		IGR	opensea
cg05216542	0.426883	3.47714e-105		IGR	opensea
cg04818594	0.426455	1.48435e-101		IGR	opensea
cg06510261	0.426323	2.51301e-82	GCET2	TSS200	opensea
cg20749059	0.42624	2.91651e-117	ARHGEF3	5'UTR	opensea
cg17262810	0.426124	4.35735e-107	CCNY	Body	opensea
cg05363955	0.425792	1.05105e-96	DOCK10	Body	opensea
cg15645287	0.425739	1.80356e-105	PARD3	Body	opensea
cg09832443	0.425707	1.05078e-110	CREB5	Body	opensea
cg20312390	0.425622	7.64588e-113	ATP2B4	5'UTR	opensea
cg27300045	0.425489	2.70161e-166	ZC3H4	Body	shelf
cg16958148	0.425486	2.69819e-94		IGR	opensea
cg14222307	0.425338	8.3185e-99	RORA	Body	opensea
cg04908077	0.425081	3.19377e-114		IGR	opensea
cg10220544	0.42506	1.87503e-77	FGGY	Body	opensea
cg03191504	0.425055	1.48895e-68	RNF149	Body	shore
cg05876246	0.424854	2.73111e-119		IGR	opensea
cg24926465	0.424397	1.62231e-101	KCNAB1	TSS1500	shore
cg06837325	0.423967	1.00362e-102		IGR	opensea
cg10699171	0.423656	9.95504e-80		IGR	opensea
cg17647904	0.423631	1.16021e-97	NCOR2	Body	shelf
cg13005202	0.42361	1.36717e-80		IGR	shelf
cg03082523	0.423597	1.82111e-126	PRDM16	Body	shore
cg02515217	0.423594	2.4337e-156	MIR21	TSS200	opensea
cg11940177	0.423518	1.851e-77	PGAM1	Body	shelf
cg27292099	0.423398	4.43313e-132	MACF1	Body	opensea
cg01966277	0.423317	1.03161e-122	PCLO	Body	opensea
cg06189394	0.423257	2.7877e-136	LRIG1	Body	opensea
cg23045972	0.423038	2.02565e-126		IGR	opensea
cg09643398	0.422921	1.43997e-120	BCL6	5'UTR	shore
cg13242090	0.422816	5.44921e-84	PDLIM1	Body	opensea
cg04603130	0.422703	6.27872e-71	GNG7	5'UTR	shelf
cg06947286	0.422489	1.56166e-131	PDLIM4	Body	shelf
cg07185664	0.422353	2.56396e-87	INPP5K	Body	shore
cg10817441	0.422342	1.34514e-94	PSMB9	Body	shore
cg09187338	0.422288	2.1806e-150		IGR	opensea
cg15985905	0.422248	5.48031e-110		IGR	opensea
cg02349866	0.422169	1.84373e-118	AP3S2	Body	opensea
cg20626249	0.422149	4.81558e-87	TEAD1	5'UTR	opensea
cg22164298	0.422141	4.18748e-61	ANK2	Body	opensea
cg16315417	0.422073	2.52054e-112	SKI	Body	opensea
cg16338011	0.422	6.45989e-90		IGR	opensea
cg21656937	0.421907	6.00229e-93		IGR	shelf
cg10214581	0.421882	1.85765e-143		IGR	opensea
cg13471188	0.421583	4.39467e-100		IGR	opensea
cg07018107	0.421537	8.2723e-120	MIR1208	Body	opensea
cg13106758	0.42151	4.01617e-72		IGR	opensea
cg25546651	0.421504	2.20407e-123		IGR	opensea
cg26063904	0.421501	6.38568e-104		IGR	opensea
cg20144530	0.421459	1.59802e-97		IGR	opensea
cg25928474	0.421417	1.88404e-149	ABCC3	Body	shelf
cg04276626	0.421011	1.26554e-153	MIR21	TSS200	opensea
cg08548498	0.420975	1.92115e-64	SLPI	TSS1500	opensea
cg09318283	0.420845	2.40627e-95		IGR	opensea
cg10080966	0.42072	1.91545e-144	DUSP5	Body	shelf
cg24843609	0.420664	2.3073e-112	BGLAP	TSS1500	shelf
cg25996077	0.420645	8.58607e-110		IGR	opensea
cg14562054	0.420319	8.9737e-116	RIN1	TSS1500	shelf
cg03128029	0.420209	6.30765e-95	NOP58	Body	opensea
cg19256731	0.420109	1.16051e-113	SIRPA	TSS1500	shore
cg21723559	0.41998	1.1292e-104	PIGT	Body	shelf
cg12743248	0.419938	2.15461e-94	EFCAB1	3'UTR	opensea
cg00934987	0.419861	4.1166e-157	44443	Body	shelf
cg09271709	0.419515	3.39412e-88	NRXN1	Body	opensea
cg10825315	0.419291	4.37367e-92	TSHR	Body	opensea
cg12313149	0.419014	1.11495e-107		IGR	opensea
cg04245540	0.41899	3.09466e-112	IL31RA	Body	opensea
cg23678594	0.418702	3.93118e-107		IGR	shore
cg06035708	0.41862	4.09431e-88	A2BP1	5'UTR	shelf
cg23856611	0.41859	1.25257e-68	AGAP1	Body	opensea
cg07220903	0.418558	4.28198e-97	CCDC12	Body	opensea
cg21658968	0.418542	1.48031e-99		IGR	opensea
cg24116380	0.418483	4.85118e-105		IGR	opensea
cg18615133	0.418432	1.29668e-111	MAP1LC3B2	TSS200	opensea
cg03788952	0.418423	2.85381e-106		IGR	shelf
cg07591362	0.418417	2.46604e-97		IGR	opensea
cg03070236	0.418311	4.98237e-79	ADCY9	3'UTR	shelf
cg14557690	0.418273	3.34073e-136	UAP1L1	3'UTR	shelf
cg09435170	0.418192	8.52695e-96		IGR	opensea
cg03677952	0.418068	1.52762e-109	MLC1	TSS1500	shelf
cg13208054	0.41799	1.38503e-76	KSR1	Body	shelf
cg25799109	0.417959	5.07003e-174	ARHGEF3	5'UTR	opensea
cg03899643	0.417887	2.55353e-143		IGR	opensea
cg27549186	0.417882	1.69142e-113	TIMP2	Body	opensea
cg06824394	0.417859	1.33654e-76	C7orf23	Body	shelf
cg27342781	0.417819	1.00251e-111		IGR	opensea
cg17612991	0.417625	3.4152e-122	C3	TSS1500	opensea
cg14520913	0.417428	1.79359e-92	NNMT	TSS200	opensea
cg11970797	0.417417	4.1006e-91	CRYL1	Body	opensea
cg07418387	0.417394	3.52479e-92	FMN2	Body	shelf
cg08584947	0.417261	4.33063e-102		IGR	opensea
cg00679763	0.417208	2.00211e-93	UBE2Z	Body	opensea
cg19330334	0.417206	1.93236e-96	IQGAP1	Body	opensea
cg13036352	0.416997	3.15259e-122	KIAA1949	Body	shelf
cg08455089	0.416935	8.21315e-86	TBC1D22B	Body	opensea
cg12158488	0.416837	5.99973e-83		IGR	opensea
cg18072282	0.416782	6.2094e-137	LGALS2	TSS200	opensea
cg19291696	0.416683	5.07763e-85		IGR	opensea
cg00882967	0.41666	1.42645e-98	CBS	Body	shore
cg08498836	0.416647	9.96158e-88	WWTR1	Body	opensea
cg06654691	0.416571	3.97628e-105	PLEKHH3	Body	shore
cg01778994	0.416558	3.96851e-130	ST3GAL1	5'UTR	opensea
cg15101245	0.416526	9.46235e-116		IGR	shelf
cg22953759	0.416499	1.24484e-141	ANKRD33B	Body	opensea
cg16925459	0.416409	3.92124e-79	HDAC9	Body	opensea
cg13045134	0.416025	7.06911e-94		IGR	opensea
cg12384918	0.415919	3.60547e-105	TRIM38	Body	opensea
cg25731261	0.415814	1.11575e-131	BBC3	1stExon	shore
cg23138413	0.415377	1.88204e-120		IGR	opensea
cg14209518	0.415337	5.13869e-129	NNMT	5'UTR	opensea
cg03661929	0.415272	1.70884e-86		IGR	opensea
cg08698943	0.414994	1.25626e-141		IGR	opensea
cg08467103	0.414936	7.46964e-64	SPRED2	TSS200	opensea
cg19321696	0.414792	3.84944e-94	NPS	3'UTR	opensea
cg17104026	0.414307	4.00898e-147	STK4	Body	shelf
cg07463059	0.414255	1.46585e-110	IFI16	5'UTR	opensea
cg20591120	0.413947	2.68112e-115	BRE	Body	opensea
cg26390400	0.413915	5.08721e-106		IGR	opensea
cg06996956	0.413803	5.71097e-135	C10orf72	Body	opensea
cg16596317	0.413513	1.74428e-79		IGR	opensea
cg20629315	0.413358	9.24991e-103	THADA	Body	opensea
cg06698332	0.412933	3.69895e-108	S100A10	TSS1500	shore
cg12864389	0.412845	3.4152e-122	PLEC1	Body	island
cg14851544	0.412839	8.70376e-109	DYNC1H1	Body	opensea
cg27479162	0.412684	1.66233e-142	PIK3AP1	Body	opensea
cg09462575	0.412621	6.76135e-129	PI3	TSS200	opensea
cg20856545	0.412595	2.29501e-137		IGR	shelf
cg03358636	0.412508	5.55924e-83	KIAA0226	5'UTR	shelf
cg02696798	0.412484	2.56247e-82		IGR	opensea
cg03577157	0.412326	4.3793e-96	RNU5E	Body	opensea
cg00701951	0.412295	1.05526e-60	HTRA1	Body	opensea
cg05785932	0.412266	1.3613e-107	KCNMA1	Body	opensea
cg06169746	0.412082	6.48883e-115		IGR	shelf
cg06319919	0.412076	3.71442e-107		IGR	opensea
cg04312209	0.412059	3.14626e-81	IL7R	1stExon	opensea
cg05671385	0.412004	9.78985e-58	CASP1	Body	opensea
cg01421252	0.41176	6.0231e-82		IGR	opensea
cg22507023	0.41162	4.60108e-123	CUEDC1	Body	opensea
cg18687085	0.411612	1.62432e-116	NEDD4L	3'UTR	opensea
cg00913954	0.411449	1.18236e-102	STK40	TSS1500	shore
cg05101437	0.411366	4.99855e-161	CDK6	Body	opensea
cg05177629	0.411151	5.55961e-93	SEMG1	TSS1500	opensea
cg06738887	0.410938	3.14692e-95	ANXA2	5'UTR	shore
cg07320595	0.41061	1.07302e-69	HAVCR1	1stExon	opensea
cg01254707	0.410584	3.11037e-73	IL1RL1	5'UTR	opensea
cg16863522	0.410463	1.87549e-95	DPP10	3'UTR	opensea
cg25296938	0.410351	6.39659e-119	ARPC1B	5'UTR	shelf
cg04509882	0.41018	2.78827e-136	EIF4G1	Body	opensea
cg23023970	0.410045	1.85959e-163	INPP5A	Body	opensea
cg16469740	0.40999	1.125e-86	HDAC9	Body	opensea
cg00320216	0.409937	4.09512e-93	ETS1	5'UTR	opensea
cg02235918	0.409749	2.76918e-106		IGR	opensea
cg15282973	0.409617	1.95142e-103	SCARB1	Body	shore
cg00440032	0.409444	1.72799e-75		IGR	opensea
cg18178715	0.409425	2.25188e-94		IGR	opensea
cg04988978	0.409331	6.95123e-136	MPO	TSS1500	shelf
cg03822198	0.409297	5.71432e-129	MAP1LC3B2	5'UTR	opensea
cg06183244	0.408852	1.46593e-111		IGR	opensea
cg13676800	0.408739	1.1282e-102		IGR	opensea
cg20610181	0.408725	2.99368e-122	CA9	1stExon	shore
cg14247325	0.408363	2.67054e-111	MIR548F5	Body	opensea
cg18705155	0.408131	1.05102e-125	KCNK5	Body	shelf
cg25659902	0.407893	1.87341e-68	KIAA1949	Body	shelf
cg09861057	0.407632	3.1917e-124	TDRD10	Body	opensea
cg13894535	0.407618	3.51166e-63	CAPSL	Body	opensea
cg12697139	0.407286	2.32057e-62		IGR	opensea
cg19770281	0.40728	1.94526e-85		IGR	opensea
cg03652336	0.407153	1.33418e-78	MAML3	Body	opensea
cg18156592	0.407124	1.87551e-112	ARL6IP5	Body	opensea
cg08928696	0.406968	7.18496e-123		IGR	opensea
cg14106046	0.406932	1.15294e-114	B3GNTL1	Body	shelf
cg06520521	0.406757	4.01467e-129		IGR	opensea
cg17888985	0.406688	5.79642e-113		IGR	opensea
cg04362790	0.406666	2.59136e-94		IGR	opensea
cg18426477	0.406649	4.29227e-138	ABCC3	Body	opensea
cg26469387	0.406528	1.18494e-79	OTUD7A	Body	opensea
cg02272851	0.406517	2.61604e-90		IGR	opensea
cg24697460	0.4064	1.31146e-97	NCOR2	Body	shelf
cg13799986	0.406329	6.24237e-74	TMEM141	Body	shore
cg11588197	0.406276	9.87791e-178	ETS1	Body	shore
cg08688907	0.406153	1.35318e-100		IGR	opensea
cg18222913	0.406065	1.06658e-95	TMEM132C	Body	shelf
cg27052418	0.405818	3.19147e-91		IGR	opensea
cg18944752	0.405417	4.91976e-68	RGS12	Body	opensea
cg21449597	0.405411	1.38083e-106		IGR	opensea
cg12686441	0.405241	8.57771e-89		IGR	opensea
cg03958308	0.405167	1.25314e-110	PLEC1	Body	shore
cg07000713	0.405068	9.22337e-79	FAM19A2	5'UTR	opensea
cg15013617	0.404978	4.35989e-119	C20orf141	TSS1500	opensea
cg16550264	0.404632	1.37115e-122		IGR	opensea
cg07846061	0.404578	2.2266e-99	MLKL	5'UTR	shore
cg25296103	0.404358	2.79313e-110	ZEB2	Body	opensea
cg15888097	0.404146	4.84888e-130	HTR1E	TSS1500	shore
cg07830160	0.404121	9.71947e-139		IGR	opensea
cg14391855	0.404121	2.26694e-144	RIN1	TSS200	shore
cg11028075	0.403824	1.30793e-139	SORBS1	1stExon	opensea
cg19308375	0.403795	1.17886e-65		IGR	opensea
cg25424279	0.403718	9.3629e-133		IGR	shore
cg18356190	0.403362	6.08875e-85	CXCL2	Body	shore
cg14153654	0.403313	2.63303e-190	TNFRSF9	TSS200	shore
cg10683527	0.403313	2.26422e-67	NEIL3	TSS1500	shore
cg10620680	0.403187	8.0685e-72		IGR	opensea
cg03165356	0.403165	1.8842e-92		IGR	shelf
cg06697175	0.402925	6.20801e-101		IGR	opensea
cg23655939	0.402921	1.00883e-160	BCL6	5'UTR	shore
cg09476092	0.40285	3.38473e-83		IGR	shore
cg12761965	0.402837	2.63697e-93		IGR	opensea
cg01025720	0.402813	1.37332e-98	ATP11A	Body	shore
cg07777652	0.402692	7.70553e-70	WRB	Body	shore
cg00221185	0.402521	2.66691e-85	KIAA1949	Body	shelf
cg10851739	0.402407	5.25088e-104		IGR	opensea
cg14075731	0.402397	6.35739e-139	CD300LB	1stExon	opensea
cg15902830	0.402315	1.11154e-97	ARHGEF16	Body	opensea
cg16622061	0.402165	1.32653e-135		IGR	opensea
cg22760287	0.401788	1.42581e-118		IGR	opensea
cg23719209	0.401739	7.44711e-100		IGR	opensea
cg00107631	0.401682	4.0266e-107		IGR	opensea
cg06978461	0.401419	8.94455e-61	PDXDC1	Body	opensea
cg01889956	0.401387	1.81295e-115		IGR	opensea
cg09227277	0.40135	1.23328e-113		IGR	opensea
cg07201475	0.401111	5.66967e-82		IGR	opensea
cg13414270	0.400676	4.14752e-80		IGR	opensea
cg06956006	0.400603	9.6426e-114	ACLY	Body	opensea
cg02462818	0.400573	1.64403e-63	44449	Body	shelf
cg25743622	0.400443	1.67961e-99	SUSD4	Body	opensea
cg06792126	0.400409	1.91693e-155		IGR	opensea
cg01905967	0.400323	3.95361e-88		IGR	opensea
cg12080687	0.400293	1.30534e-119	LOC100134259	Body	opensea
cg16284684	0.400228	1.17307e-105	C7orf50	Body	opensea
cg17186066	0.400109	5.6932e-76		IGR	opensea
cg16474725	0.400071	1.18189e-77	CLIC5	Body	shelf
cg05704183	0.399642	2.9851e-96		IGR	opensea
cg20778199	0.398978	1.57827e-125		IGR	opensea
cg01738022	0.398863	5.05656e-81	ADCY9	3'UTR	shelf
cg09811510	0.398737	1.34264e-81	SCHIP1	Body	opensea
cg14708940	0.398666	9.16005e-141		IGR	opensea
cg27305009	0.398575	6.80378e-100	WIPF1	5'UTR	opensea
cg23877608	0.398285	5.3145e-127	CCDC114	TSS200	shore
cg00167670	0.398141	1.64243e-103		IGR	opensea
cg07983363	0.397815	4.6184e-67	PCSK6	Body	opensea
cg19159011	0.397753	1.41865e-90	IKZF1	5'UTR	opensea
cg03295542	0.397689	1.30393e-73		IGR	opensea
cg12686273	0.397656	2.10516e-109	CCDC64B	TSS1500	shore
cg22834147	0.397604	1.4213e-90	RSRC1	Body	opensea
cg16087826	0.397553	2.59757e-125	SLC22A4	Body	opensea
cg22373770	0.397456	7.14184e-154		IGR	opensea
cg27219841	0.397436	1.29658e-85	CCDC64B	Body	shore
cg23031196	0.397389	5.15187e-113	SLC38A1	TSS1500	shore
cg23019886	0.397278	2.75234e-63		IGR	opensea
cg24882709	0.397267	6.82632e-97		IGR	opensea
cg23907053	0.397178	3.38224e-145	RAB3IP	3'UTR	opensea
cg22878054	0.397019	1.62404e-98	CNTN5	5'UTR	opensea
cg22212250	0.396703	1.82588e-80	AFF4	Body	opensea
cg23680451	0.396639	1.10004e-169	KLF6	Body	island
cg01875106	0.396603	2.06751e-89	OPCML	3'UTR	opensea
cg12082048	0.39657	4.57338e-73		IGR	opensea
cg20048655	0.396426	4.47962e-92		IGR	opensea
cg07905975	0.396417	3.56417e-85	DAXX	Body	shore
cg26724841	0.396252	2.75054e-80	RNF216	5'UTR	shelf
cg26514492	0.396215	9.61706e-114	GPR132	TSS200	opensea
cg23841186	0.396149	4.71371e-129	IGFBP6	Body	shore
cg17464436	0.396144	2.35987e-98	FAM129A	Body	opensea
cg07540326	0.395885	3.28333e-106		IGR	opensea
cg24028809	0.395855	1.32386e-96	RGS17	5'UTR	opensea
cg09410512	0.395514	4.94195e-122		IGR	opensea
cg09528494	0.395494	1.31561e-138		IGR	opensea
cg23053742	0.395085	1.85743e-93	LACTB2	Body	opensea
cg00321555	0.394839	5.49697e-129		IGR	opensea
cg24405700	0.394667	2.48362e-72	B4GALNT3	Body	opensea
cg14613594	0.394157	9.08074e-132	SIRPA	Body	shelf
cg21175685	0.394058	5.15843e-106	COL8A1	5'UTR	opensea
cg02458516	0.393845	1.12743e-113	ZMAT4	Body	opensea
cg08213909	0.393822	2.30186e-100	MCC	Body	opensea
cg03818307	0.39382	1.41364e-121	ECM1	1stExon	opensea
cg21049397	0.393714	2.22209e-64		IGR	opensea
cg16651877	0.393663	1.9292e-117	BTBD19	Body	shelf
cg26856257	0.393586	1.54523e-120		IGR	shelf
cg00373436	0.3935	3.47991e-139	TAGLN3	Body	opensea
cg07355763	0.3935	3.94411e-90	FBN2	Body	shelf
cg27166177	0.39345	4.41457e-117		IGR	island
cg21672572	0.393442	7.44353e-102	SYT9	Body	opensea
cg09782560	0.393195	7.10764e-78		IGR	opensea
cg20668718	0.393158	1.45357e-73	JAKMIP2	Body	opensea
cg05209483	0.393078	2.32866e-112	CD68	1stExon	shelf
cg15536663	0.392989	7.66262e-63	EPB41L4A	Body	opensea
cg04630448	0.392925	3.79621e-84	IGF2BP3	Body	opensea
cg07078958	0.392836	7.31726e-61	SH3BP5	Body	opensea
cg11122255	0.392813	1.26302e-88	ARHGAP21	Body	opensea
cg13544946	0.392734	1.61238e-44	TLN1	5'UTR	shelf
cg22339338	0.392512	9.46493e-92	TAGLN2	5'UTR	shelf
cg22626683	0.392345	9.64539e-90		IGR	opensea
cg02887530	0.392246	3.36842e-127	ADARB2	Body	opensea
cg14651650	0.392224	7.88944e-98	OPA1	Body	opensea
cg12189255	0.391944	2.95796e-103	EXT2	Body	opensea
cg25742326	0.3919	1.12479e-108	PLEKHN1	TSS1500	island
cg22207139	0.39189	5.31415e-115	MYO1E	Body	opensea
cg10609868	0.391728	1.36135e-108	PAG1	5'UTR	opensea
cg11594770	0.391671	2.72379e-74		IGR	opensea
cg24062389	0.391591	3.62165e-83	BIVM	Body	opensea
cg23101680	0.391499	1.48703e-94	SPERT	Body	opensea
cg15026767	0.391473	3.2584e-102	S100A3	TSS200	opensea
cg13780718	0.391253	3.04063e-75	ZSWIM1	3'UTR	opensea
cg02147126	0.391075	5.52096e-121	AZU1	TSS200	opensea
cg08656816	0.391061	9.74653e-87	CCL5	TSS200	opensea
cg12659981	0.391024	3.59779e-61	ODZ2	TSS1500	opensea
cg09597022	0.390984	9.55081e-93	DAXX	Body	shore
cg20707126	0.390956	7.33718e-70	ST7	Body	opensea
cg03147185	0.390926	2.9889e-185	NCAPH	Body	opensea
cg18882687	0.390917	8.23943e-84	ARF1	5'UTR	opensea
cg06637330	0.390865	4.00475e-116		IGR	shelf
cg20901170	0.390848	2.18352e-87	URGCP	Body	opensea
cg03478610	0.390714	6.11629e-82	PPP2R3A	5'UTR	opensea
cg18757155	0.390705	1.49979e-70	ADAM28	TSS200	opensea
cg17200850	0.390624	1.14126e-75	HRH2	5'UTR	opensea
cg27436995	0.39057	2.27584e-61	FBXL16	3'UTR	island
cg03263337	0.390346	6.91359e-76	CLVS1	TSS1500	opensea
cg27365991	0.390345	1.57827e-102		IGR	opensea
cg03663556	0.390295	6.22112e-104		IGR	opensea
cg05630208	0.390292	1.38498e-130		IGR	opensea
cg06051311	0.390274	1.253e-92	TRIM15	5'UTR	opensea
cg09340639	0.390248	3.13238e-95	FCRL1	Body	opensea
cg15858166	0.390128	8.82351e-101	RIMBP2	Body	shore
cg09046979	0.390054	1.86976e-112	SBK1	3'UTR	shore
cg10997860	0.39004	8.34204e-100		IGR	opensea
cg09579281	0.39003	2.7359e-86	NOD1	5'UTR	shelf
cg22685215	0.389963	4.02988e-113	RASAL2	Body	opensea
cg21560697	0.389734	6.5289e-75	TAF1B	Body	opensea
cg27284120	0.389705	2.80957e-83	FPR3	5'UTR	opensea
cg17199018	0.389611	8.35992e-122	ZNF395	Body	opensea
cg05256420	0.389514	2.13086e-112	JAKMIP3	3'UTR	opensea
cg07911961	0.389217	2.11277e-123	BEST3	Body	opensea
cg12394201	0.389206	1.82002e-127		IGR	opensea
cg27444414	0.389187	2.94197e-97		IGR	opensea
cg20168495	0.389087	7.36788e-103		IGR	opensea
cg20389635	0.389033	7.98126e-122	PTHLH	Body	shelf
cg01623879	0.38886	1.07063e-92		IGR	opensea
cg13584882	0.388747	3.32657e-102	P4HA1	5'UTR	opensea
cg04633683	0.38866	1.92715e-139	MVP	5'UTR	opensea
cg14963724	0.388563	1.78082e-123	CNDP2	TSS1500	shelf
cg08824847	0.388487	3.20474e-90		IGR	opensea
cg03784113	0.388461	5.79069e-88		IGR	opensea
cg21899461	0.388347	4.30205e-101	STK39	Body	opensea
cg08163918	0.388242	4.48578e-104	SHMT2	3'UTR	shore
cg19249874	0.388157	3.61491e-124		IGR	shore
cg15067015	0.38813	5.41955e-99	TNR	5'UTR	opensea
cg04256834	0.388025	1.96664e-115	OPCML	Body	opensea
cg04375225	0.387989	7.32652e-94		IGR	opensea
cg03487387	0.387929	3.72372e-118	SMOX	5'UTR	shelf
cg15840891	0.387814	1.62161e-91		IGR	opensea
cg05939560	0.387794	1.52658e-96	RIMBP2	TSS1500	opensea
cg23610213	0.387763	1.0028e-108	CDYL	Body	opensea
cg05673882	0.387288	8.227e-151	POLK	Body	opensea
cg04374719	0.387177	6.38892e-105	DYNC2H1	Body	opensea
cg08698997	0.387134	1.51643e-96	CBFA2T3	5'UTR	opensea
cg05490029	0.387075	5.59446e-89	IL7	TSS1500	shore
cg04096619	0.386928	4.9724e-67	SNORD123	TSS1500	shore
cg22046201	0.386911	1.29318e-83		IGR	opensea
cg24348240	0.386859	2.27774e-115	UBXN11	Body	opensea
cg24367957	0.386682	6.22399e-116		IGR	opensea
cg24393783	0.386589	1.47816e-123		IGR	shelf
cg19267254	0.386262	5.6647e-99	CASP9	Body	opensea
cg19008097	0.386163	8.90563e-142	CD14	1stExon	shore
cg02854902	0.386104	2.22659e-85		IGR	opensea
cg13502540	0.386053	4.53049e-97	HCG27	Body	shore
cg05826175	0.385835	1.14927e-75	CLOCK	Body	opensea
cg01986630	0.385811	3.75044e-94	FTO	Body	opensea
cg01815263	0.385773	5.95986e-175	EDEM1	Body	opensea
cg23683800	0.385452	5.66652e-133		IGR	opensea
cg22669120	0.385426	3.0222e-76	KCNA1	3'UTR	shelf
cg25161129	0.385377	1.42865e-70	WIPI1	Body	shore
cg02772121	0.385365	2.95253e-87	TRIM15	TSS200	opensea
cg00744494	0.385276	1.63729e-125	PAPLN	Body	shore
cg23411426	0.385059	1.91851e-113		IGR	opensea
cg26256521	0.385059	8.7831e-128		IGR	shelf
cg20651995	0.384974	1.12016e-165		IGR	opensea
cg15952370	0.384895	2.51386e-74	OR8D2	TSS1500	opensea
cg20972199	0.384802	2.12223e-113		IGR	opensea
cg18640514	0.384782	1.6219e-70		IGR	opensea
cg07094298	0.384518	2.86127e-158	TNIP2	Body	opensea
cg19061270	0.384506	5.24335e-57	CPAMD8	Body	shore
cg08415592	0.384448	7.69843e-74	APOL1	TSS200	opensea
cg18586886	0.384421	9.80419e-67	KIAA1949	Body	shore
cg26020982	0.384421	8.04068e-86	HRNR	5'UTR	opensea
cg15331705	0.384253	5.48814e-77		IGR	opensea
cg14186336	0.384251	4.0683e-105	GSN	5'UTR	opensea
cg06530558	0.384183	1.90901e-67	UNC13C	TSS1500	opensea
cg14118226	0.38415	2.07036e-97		IGR	shelf
cg16347123	0.38413	4.35888e-110		IGR	opensea
cg03346692	0.383844	2.06299e-70	C6orf58	Body	opensea
cg20598894	0.383803	1.87469e-91	METTL13	Body	shelf
cg20445727	0.383633	5.20388e-89		IGR	opensea
cg23220439	0.383596	1.75594e-100	RIN1	TSS1500	shelf
cg10063575	0.38355	1.01284e-137	AMHR2	Body	opensea
cg19131731	0.383521	3.45808e-125	LIF	TSS1500	shore
cg16677191	0.383192	2.12459e-77	GLRX	TSS1500	opensea
cg09696091	0.383131	5.99527e-85		IGR	opensea
cg06760830	0.383054	7.46562e-91	MOBKL2C	Body	shore
cg00083659	0.383038	8.97563e-72	C22orf33	TSS1500	opensea
cg21769093	0.382889	7.42517e-70	VWC2	Body	shelf
cg22734236	0.382797	1.27806e-86	FAM160A1	5'UTR	opensea
cg00148223	0.382693	1.02936e-106		IGR	shore
cg14959425	0.38267	3.24935e-96	ITGB8	Body	opensea
cg14643399	0.382641	8.49521e-128		IGR	opensea
cg25784280	0.382584	4.59505e-103	DTNA	5'UTR	opensea
cg02259081	0.382527	1.55753e-147		IGR	shore
cg00598204	0.382328	1.5063e-80	ASPSCR1	Body	shore
cg08986840	0.382269	1.1713e-66		IGR	opensea
cg13800769	0.382263	8.31461e-97	KCNA6	TSS1500	shore
cg23698269	0.382234	3.85187e-93	SBF2	TSS1500	shore
cg25539074	0.382145	9.28109e-106		IGR	opensea
cg02722637	0.382103	5.06239e-75	KCNA6	3'UTR	shelf
cg12560128	0.382012	1.31545e-69	OAS2	TSS1500	opensea
cg00584174	0.381846	1.05974e-92	HRASLS5	Body	shore
cg12009872	0.381507	3.28336e-101	CYP19A1	Body	opensea
cg26912251	0.381356	7.79577e-76	SMOC2	Body	shore
cg13327911	0.381134	1.33009e-68	COL21A1	Body	opensea
cg18975416	0.381042	2.75947e-84		IGR	opensea
cg02297967	0.380992	1.27763e-83		IGR	opensea
cg14939765	0.380973	3.78117e-116		IGR	opensea
cg14080050	0.380925	2.87373e-99	B4GALT1	Body	opensea
cg26904260	0.38086	3.95626e-102		IGR	opensea
cg04063166	0.38057	2.75724e-119	KCNA4	5'UTR	shelf
cg18403478	0.380529	1.51382e-90	SMYD4	3'UTR	opensea
cg27183818	0.380436	5.2424e-62		IGR	opensea
cg03573390	0.38038	4.35735e-107	PLLP	Body	opensea
cg08837215	0.380372	1.34535e-110	UBE2O	Body	opensea
cg16551670	0.380335	4.12329e-85		IGR	opensea
cg08117110	0.380293	1.66666e-123	STARD5	3'UTR	opensea
cg00864530	0.379912	1.35873e-83		IGR	opensea
cg19348484	0.379835	2.35534e-87	FURIN	5'UTR	shore
cg26140475	0.379726	5.8777e-157		IGR	opensea
cg17534029	0.379554	2.44336e-138	RTEL1	Body	island
cg12221689	0.379443	5.61406e-72	VWA3B	Body	opensea
cg19867250	0.379317	3.8072e-101		IGR	opensea
cg21945949	0.379297	2.37274e-77	HSPC159	Body	shore
cg03771436	0.379243	9.90271e-82	CACNA2D1	Body	opensea
cg00134602	0.379232	6.42329e-99		IGR	shore
cg13424302	0.379207	5.17591e-110		IGR	opensea
cg06621027	0.379154	1.09372e-89	CTNNA2	Body	opensea
cg12656085	0.379009	1.47809e-64		IGR	opensea
cg18030943	0.378883	2.51602e-100	LAMP3	Body	shelf
cg11343177	0.378431	4.48472e-67		IGR	shelf
cg11363527	0.378363	1.05711e-96	SLC4A4	Body	opensea
cg03449150	0.378356	4.22264e-80	SPRR2F	5'UTR	opensea
cg15819225	0.378314	5.21278e-75	TP73	5'UTR	opensea
cg08866497	0.378237	4.1047e-70		IGR	opensea
cg06675144	0.378234	7.37196e-81		IGR	opensea
cg27135989	0.378189	8.45952e-88		IGR	shelf
cg24168002	0.378087	1.0306e-78	LASS6	Body	opensea
cg13563074	0.378054	1.18494e-79	OVCH2	TSS1500	opensea
cg06121226	0.377944	4.97652e-90	SLC4A4	Body	opensea
cg25258233	0.377878	1.06623e-103	HLA-DRA	TSS200	opensea
cg08261450	0.37785	3.19274e-93	TMEM132D	Body	shelf
cg18345406	0.377738	1.39675e-94	FAM160A1	5'UTR	opensea
cg09633240	0.377685	9.59187e-75		IGR	opensea
cg07126235	0.377672	4.02293e-153	CUL9	3'UTR	opensea
cg13027458	0.377648	8.33234e-109	LOC644649	TSS200	shore
cg03000596	0.377618	1.91117e-119	LAT2	5'UTR	opensea
cg18951352	0.377336	5.86756e-103	ZC3H12D	5'UTR	opensea
cg16476991	0.377322	1.59052e-64	RASA3	Body	opensea
cg02747950	0.377306	2.2227e-105	RAB8B	Body	opensea
cg11264947	0.377305	2.27034e-77	COL23A1	Body	opensea
cg03142039	0.377285	3.60025e-71	CDON	5'UTR	shore
cg19821297	0.377141	4.54113e-95		IGR	shore
cg03114584	0.377131	4.35251e-122		IGR	shore
cg10460946	0.377006	7.95636e-159		IGR	shelf
cg02743878	0.376929	6.47344e-104	DHRS9	TSS1500	opensea
cg04943586	0.376725	3.88795e-90	RFX4	TSS1500	opensea
cg10752406	0.376519	1.61829e-119	AZU1	TSS200	opensea
cg00952789	0.376443	1.25095e-77	ADAMTS1	Body	shore
cg01907761	0.376394	3.75076e-90	SPINK5L3	TSS1500	opensea
cg09432376	0.376256	1.66538e-77	APOL6	TSS200	opensea
cg11029367	0.376212	5.34194e-73	HEG1	Body	opensea
cg12032650	0.376162	4.18083e-112		IGR	shelf
cg17467525	0.376152	1.54781e-70		IGR	shore
cg17134153	0.37614	1.77139e-81	FCRL3	5'UTR	opensea
cg05214511	0.376021	1.31016e-84		IGR	opensea
cg06867863	0.375881	4.37328e-73		IGR	opensea
cg12147622	0.375866	3.83399e-108		IGR	shore
cg11786870	0.375814	2.60506e-150		IGR	opensea
cg00184953	0.375535	2.94924e-97	PSORS1C3	TSS1500	shelf
cg25628433	0.375182	5.65812e-103	NPAS2	Body	opensea
cg03471346	0.375084	6.79891e-62	ABL2	Body	opensea
cg05084525	0.375058	2.71373e-88		IGR	opensea
cg21251203	0.375057	1.62495e-107	NFIB	Body	opensea
cg03562120	0.374978	1.37509e-75	WISP2	1stExon	opensea
cg00754989	0.37496	5.24077e-110		IGR	opensea
cg11267802	0.374872	1.39047e-86	SPRR2G	TSS200	opensea
cg24878051	0.374649	6.24443e-89	PRDM16	Body	shore
cg09461545	0.374523	1.22571e-140	SEL1L3	Body	opensea
cg27186519	0.374509	6.71467e-87		IGR	opensea
cg05217983	0.374448	2.46076e-78	RUNX2	Body	opensea
cg24095374	0.374428	5.71394e-89	RGS14	3'UTR	opensea
cg16565154	0.374347	7.41066e-67	TNFAIP8L2	TSS200	opensea
cg12626882	0.374309	2.87897e-66	DNAH9	5'UTR	opensea
cg27283514	0.374254	7.08409e-74		IGR	opensea
cg14573876	0.374249	2.60793e-53	MAP2K2	Body	shelf
cg21028981	0.374241	1.45276e-61		IGR	opensea
cg26575105	0.374042	1.23792e-98		IGR	opensea
cg18396789	0.373959	3.25808e-74		IGR	opensea
cg24682512	0.373685	3.55605e-71	GRM3	5'UTR	opensea
cg02291365	0.373523	2.34795e-72		IGR	shelf
cg18142906	0.373444	1.23733e-77	WDR49	Body	opensea
cg11702866	0.37343	1.19871e-114	HRH1	5'UTR	opensea
cg26210364	0.373332	4.54863e-112		IGR	opensea
cg02872426	0.373225	5.49684e-103	DDO	TSS200	opensea
cg02037425	0.373123	5.57995e-79		IGR	opensea
cg24056365	0.373043	4.54791e-79		IGR	opensea
cg05979457	0.372987	8.03861e-61		IGR	opensea
cg00891995	0.372959	2.73027e-85	SPRR2C	Body	opensea
cg06143585	0.372942	2.33219e-97	OR9Q1	5'UTR	opensea
cg00451397	0.372719	5.61755e-77	GTF2A1L	TSS1500	shore
cg03567939	0.372687	5.2428e-114	PRKAG2	5'UTR	opensea
cg06580770	0.372574	2.00439e-112	TNXB	Body	shore
cg20805475	0.372543	2.46393e-117		IGR	shore
cg25629905	0.372507	1.61414e-108	BHLHE41	3'UTR	shelf
cg05367028	0.372476	5.24958e-114	PRKAG2	5'UTR	opensea
cg02656560	0.372409	2.19852e-114		IGR	opensea
cg27115863	0.372352	1.3395e-187		IGR	opensea
cg25850808	0.372186	8.81474e-91	CD109	TSS1500	shore
cg22495058	0.372111	9.5981e-125	GREB1	Body	shore
cg04214938	0.371976	1.28654e-53		IGR	opensea
cg19554257	0.371868	1.12805e-83	MAP1LC3B2	TSS1500	opensea
cg04122815	0.371854	1.18991e-72	C5orf39	1stExon	shore
cg07904452	0.371709	3.85127e-128		IGR	opensea
cg21314318	0.371677	2.39214e-93	ADAMTS17	Body	opensea
cg20059881	0.371655	8.96044e-87		IGR	shelf
cg06576557	0.371472	6.40717e-82	PLUNC	Body	opensea
cg11439695	0.371379	4.46272e-122	CACNA1C	Body	opensea
cg24667756	0.371331	1.33212e-69	RPTOR	Body	shelf
cg08330217	0.371314	2.76197e-92		IGR	shelf
cg24593324	0.371284	1.49961e-79	VCAM1	Body	opensea
cg27461254	0.371235	5.75342e-87		IGR	opensea
cg08887400	0.371209	6.09352e-61	KIAA1949	Body	shelf
cg01056400	0.370965	3.81572e-121		IGR	opensea
cg20456243	0.370906	7.12254e-112	SPEG	Body	shelf
cg03852144	0.370817	9.31659e-93	GLRX	TSS1500	opensea
cg15759721	0.370769	9.41164e-146	MIR21	Body	opensea
cg25592413	0.370693	1.01284e-137	STC2	Body	shore
cg26861995	0.370622	2.75695e-81	RUVBL1	Body	opensea
cg25952192	0.370561	1.41975e-94	TTC39C	Body	opensea
cg08639279	0.370553	1.76657e-105		IGR	opensea
cg11300147	0.370425	2.66457e-67	CD163L1	1stExon	shelf
cg04206257	0.370182	3.36256e-98	IGSF11	Body	opensea
cg24906819	0.370112	5.84314e-94	PRAGMIN	Body	opensea
cg24033633	0.37005	1.58686e-67		IGR	opensea
cg07635227	0.370003	9.22613e-77	MGRN1	Body	opensea
cg15978565	0.36998	2.4994e-104	LPIN1	5'UTR	opensea
cg14550985	0.369971	1.55764e-94	RIN1	TSS200	shore
cg13663303	0.369964	2.09887e-67	AGXT2	Body	opensea
cg14704968	0.36995	8.5356e-106	APBB1IP	5'UTR	shelf
cg08478685	0.369877	4.94379e-131	HPCAL1	5'UTR	opensea
cg12992443	0.369874	6.56941e-121	DLGAP4	Body	shelf
cg06062378	0.369852	1.67224e-55	MCC	Body	opensea
cg04255391	0.369828	1.37699e-85	PLEC1	Body	shore
cg00587922	0.369783	1.13998e-125	KIAA1949	Body	shelf
cg19451021	0.36968	1.1879e-118		IGR	shelf
cg02544502	0.369654	3.47326e-92	HEPACAM2	TSS200	opensea
cg18563987	0.36961	3.76437e-103	SAP30BP	Body	opensea
cg14552947	0.369589	7.433e-62		IGR	opensea
cg18489675	0.369585	1.21516e-108	ADARB2	Body	shelf
cg24202916	0.369547	2.23096e-109		IGR	opensea
cg22363368	0.369524	5.50071e-103		IGR	opensea
cg09444685	0.369377	5.02234e-101	ADRA1B	Body	opensea
cg20654468	0.369302	1.21982e-96	LPXN	Body	shelf
cg24876187	0.369296	1.60763e-143	CCHCR1	TSS1500	shore
cg18700744	0.36928	2.53139e-152	NAA25	Body	opensea
cg10458734	0.369255	1.47182e-81	HN1L	Body	opensea
cg19899972	0.369202	1.14465e-84	NFIA	Body	opensea
cg13586051	0.36913	2.39462e-90	DNASE1L3	TSS200	opensea
cg18427856	0.369054	1.05536e-61	KIAA1949	Body	shore
cg24638828	0.369026	3.23683e-145		IGR	shelf
cg14986890	0.368993	1.14033e-65	RARRES1	Body	opensea
cg06833778	0.368874	1.41956e-75	RGS7	Body	opensea
cg05784862	0.368867	2.45021e-111	KSR1	TSS200	opensea
cg25343661	0.368818	2.96225e-94	VEGFA	Body	shelf
cg22405653	0.368801	7.3819e-78	KRTAP21-1	TSS1500	opensea
cg19574327	0.368434	5.60711e-127		IGR	opensea
cg20799176	0.368427	8.22929e-118		IGR	opensea
cg22790839	0.36842	8.24596e-136		IGR	opensea
cg15699321	0.368383	9.61222e-78	SH3RF1	Body	opensea
cg20549620	0.368305	6.59171e-164		IGR	opensea
cg02371376	0.368189	1.43221e-70	PSTPIP1	Body	opensea
cg27268352	0.36817	3.39418e-51		IGR	opensea
cg23043143	0.36815	1.63308e-143	IQCE	Body	opensea
cg26568031	0.36812	7.87618e-117		IGR	opensea
cg02901136	0.368101	8.8139e-93	S100A12	TSS1500	opensea
cg08778148	0.368052	3.25615e-86	TFPI	5'UTR	opensea
cg03390416	0.368031	1.14263e-90		IGR	opensea
cg00275828	0.367992	3.05084e-62	KRTAP2-4	TSS1500	opensea
cg00491064	0.367985	2.19805e-129	NAV2	Body	opensea
cg18461347	0.367977	1.70441e-140	MAGI2	Body	opensea
cg03388266	0.367947	4.70939e-99	TRPM8	Body	opensea
cg22019177	0.367939	3.65971e-74	DIXDC1	Body	shore
cg11009736	0.367911	1.12693e-72	MARCO	TSS200	opensea
cg00676085	0.367894	2.1155e-103	KRT72	Body	shelf
cg24951263	0.367849	1.06895e-72		IGR	opensea
cg11685391	0.367817	1.82121e-97	KCNIP2	Body	shelf
cg15646741	0.36776	6.84837e-83		IGR	opensea
cg21435684	0.367632	1.62576e-120		IGR	shelf
cg10789956	0.367625	7.27424e-79	DPYSL2	Body	opensea
cg12149606	0.367568	4.52647e-94	TMED10	Body	opensea
cg15209604	0.367499	2.60298e-135		IGR	opensea
cg23679344	0.367478	1.49073e-69	MED1	3'UTR	shore
cg12922492	0.367397	2.06456e-82	INHBA	Body	opensea
cg03301165	0.367087	4.61496e-68	C16orf62	3'UTR	opensea
cg07593390	0.367031	1.82895e-82	IL20RB	Body	opensea
cg15745401	0.366996	2.87439e-96	P2RY6	TSS1500	shore
cg04915566	0.366606	1.03502e-40	RUNX1	5'UTR	opensea
cg08056069	0.366594	1.72873e-97		IGR	opensea
cg13136655	0.366514	3.25812e-106	ZC3H12D	5'UTR	opensea
cg05059607	0.366504	1.35209e-76	PITPNC1	Body	opensea
cg01474781	0.366354	3.12831e-84	AFF3	Body	opensea
cg18431297	0.366251	7.85347e-74	SORCS2	Body	opensea
cg11481582	0.366234	5.79699e-97		IGR	shore
cg11370748	0.366227	2.48806e-61	FBXO5	Body	opensea
cg05417332	0.366154	8.7451e-133	YPEL3	3'UTR	shore
cg04387597	0.366001	2.62761e-99	GPRC5C	3'UTR	island
cg23206160	0.365945	4.9784e-186	MAML3	Body	opensea
cg15167202	0.365877	1.05324e-108	SYNPO	5'UTR	opensea
cg13727618	0.365781	6.18228e-66	INSR	Body	shelf
cg02782634	0.365718	2.53755e-137	TMEM49	Body	opensea
cg08267250	0.36571	6.83402e-88		IGR	opensea
cg01279413	0.365682	9.63157e-106		IGR	shore
cg05349016	0.365635	9.34906e-95	NMT1	Body	opensea
cg07952182	0.365591	3.94252e-64	DDR2	5'UTR	opensea
cg14370448	0.365575	1.6208e-113	YPEL3	3'UTR	shore
cg24749089	0.365483	1.92362e-94	FMNL2	Body	opensea
cg20445053	0.365422	7.99279e-90	LASS6	Body	opensea
cg00973309	0.365371	2.40969e-130	LMAN1L	Body	opensea
cg25015038	0.365238	1.41848e-113		IGR	opensea
cg20994118	0.365201	1.89851e-153	CAMK1G	Body	opensea
cg08554554	0.365191	4.08115e-107	ARFRP1	3'UTR	shelf
cg00184457	0.365123	3.6441e-64		IGR	opensea
cg09958065	0.364969	4.97815e-88	CAMK1D	Body	opensea
cg16592658	0.364923	1.57325e-136	EBI3	Body	opensea
cg11382133	0.364904	2.66854e-118	RFTN1	5'UTR	shore
cg06753086	0.364693	7.74959e-89		IGR	opensea
cg23844527	0.364599	1.80489e-96	EPB41L5	Body	opensea
cg09993145	0.364581	1.71949e-71	RUNX3	TSS1500	opensea
cg19371349	0.364578	3.57792e-187	HMGB2	Body	shore
cg26846864	0.364502	3.47271e-104	MEFV	TSS1500	shelf
cg08711320	0.364473	2.78403e-89	ARHGEF16	Body	opensea
cg02766539	0.364318	3.51493e-76	TMEM49	Body	opensea
cg20609883	0.3643	4.97997e-128		IGR	shore
cg16594913	0.364172	7.13743e-105		IGR	shelf
cg11484413	0.364065	1.20251e-65		IGR	opensea
cg11577097	0.363944	2.94532e-104	AQP9	5'UTR	opensea
cg21114334	0.36386	3.85363e-113	IFITM4P	TSS1500	shore
cg17518550	0.363782	4.16219e-80	C1orf150	TSS200	opensea
cg15731317	0.363772	1.5845e-102	SYTL2	5'UTR	opensea
cg08918658	0.363704	5.48956e-128	SYNJ2	Body	opensea
cg27431500	0.363634	2.32311e-71	HN1L	Body	opensea
cg16015593	0.36363	4.38514e-128		IGR	opensea
cg19929194	0.363599	2.26297e-136	RAPGEF5	5'UTR	opensea
cg12265878	0.363527	9.27461e-126		IGR	opensea
cg02185007	0.363484	1.89088e-65		IGR	opensea
cg00221718	0.363464	3.70939e-88		IGR	opensea
cg22149419	0.36346	6.16089e-58	PHF12	Body	opensea
cg06538426	0.3634	6.04248e-118		IGR	shelf
cg21462844	0.363358	5.02423e-107	SGK3	5'UTR	shelf
cg26600192	0.363263	3.66751e-79	NOL3	3'UTR	shore
cg08015107	0.363257	3.16181e-81		IGR	shelf
cg07886914	0.36322	2.93016e-102	PNOC	3'UTR	opensea
cg12307200	0.363133	1.98459e-91		IGR	shore
cg08284233	0.363041	4.81478e-75	PDILT	3'UTR	opensea
cg04556646	0.36304	4.73206e-95	PHF21B	Body	shore
cg24497361	0.363013	2.86503e-90	RHOG	5'UTR	shelf
cg07625619	0.362895	3.58028e-69	TMCO7	Body	opensea
cg09781028	0.362887	7.40919e-78	CDK14	Body	opensea
cg22032946	0.362871	8.18321e-93	KSR1	Body	shore
cg13049398	0.362853	1.82378e-85	ZNF516	5'UTR	shelf
cg17475467	0.362677	2.90658e-130	DHCR24	3'UTR	opensea
cg18739537	0.362603	7.60938e-153	NFKBIE	Body	shore
cg05762671	0.362587	3.15992e-92	KCTD19	Body	opensea
cg24300607	0.362449	3.73919e-85		IGR	opensea
cg17501395	0.362379	1.83791e-126	ZC3H12D	TSS200	opensea
cg01298514	0.362365	6.65364e-104	VEGFA	TSS1500	shore
cg00156230	0.362319	1.12146e-78	CCM2	Body	opensea
cg01413582	0.36223	2.66051e-64	KIAA1949	Body	shore
cg00782811	0.362131	5.70825e-122	RCAN2	TSS1500	opensea
cg11199506	0.362116	2.73156e-108		IGR	opensea
cg17128799	0.36211	3.04801e-111	PANK4	TSS1500	shore
cg01077100	0.361852	6.68137e-135	BTBD16	Body	opensea
cg27410595	0.361767	8.43686e-128	TRIM29	Body	opensea
cg00484083	0.361741	2.15831e-70		IGR	shelf
cg21731304	0.361688	9.70042e-89	NMNAT3	5'UTR	opensea
cg16224951	0.361673	9.06866e-107		IGR	opensea
cg09776041	0.361661	1.11897e-133	NADSYN1	Body	opensea
cg04645070	0.361648	6.1758e-179		IGR	opensea
cg01440333	0.361504	2.45589e-126	CHI3L2	TSS200	opensea
cg10230190	0.361494	2.98837e-108	MCOLN2	Body	opensea
cg11412468	0.361466	4.32929e-71		IGR	opensea
cg17165848	0.361424	1.15487e-61	WIPF1	5'UTR	opensea
cg22129276	0.361342	1.71082e-74	DHRS9	5'UTR	opensea
cg18814699	0.361238	1.03642e-79		IGR	opensea
cg10790685	0.361127	1.33616e-75	VIM	TSS1500	shore
cg15686949	0.361068	6.77411e-82		IGR	opensea
cg18082788	0.361062	1.53711e-121	ZC3H12D	TSS200	opensea
cg12481212	0.361013	6.10256e-113		IGR	opensea
cg08419450	0.360926	4.34017e-93		IGR	opensea
cg18189288	0.360852	3.91603e-69	SPATS2L	Body	opensea
cg08459746	0.36083	2.01517e-110		IGR	opensea
cg16282892	0.36078	1.85724e-89		IGR	island
cg23708209	0.360737	1.72779e-90		IGR	opensea
cg21727359	0.360644	8.1721e-76	FAM46A	3'UTR	shelf
cg06032302	0.360632	1.10143e-72	C5orf56	Body	opensea
cg13823169	0.360515	3.12015e-155		IGR	shelf
cg02452732	0.360509	2.60611e-68	IFI35	TSS200	opensea
cg08866634	0.360366	6.05134e-93	RNF44	5'UTR	shore
cg04635364	0.360354	7.42376e-64		IGR	opensea
cg19412669	0.360239	1.4781e-112	STK40	5'UTR	opensea
cg04275695	0.36019	7.64059e-116	ZC3H12D	TSS200	opensea
cg07875068	0.360141	2.34826e-120		IGR	opensea
cg06389019	0.360098	4.2787e-75	SLC9A3R1	Body	opensea
cg02555944	0.36009	1.15278e-94		IGR	shore
cg08284263	0.360085	4.65458e-51		IGR	opensea
cg03081173	0.360073	4.23231e-61	HCG27	Body	shore
cg17484237	0.360066	7.63833e-100	HAVCR2	5'UTR	opensea
cg25951430	0.360061	1.84521e-128	SLC43A3	Body	shore
cg14064762	0.360061	5.05104e-119	TRAF1	5'UTR	shelf
cg00280235	0.360034	9.63567e-67	NRCAM	1stExon	opensea
cg19811994	0.360027	3.48103e-97	RASSF1	Body	shore
cg01492656	0.359851	5.75313e-171	N4BP2	TSS1500	shore
cg16814786	0.359822	1.34704e-70	NCOA4	5'UTR	shelf
cg15500907	0.359807	6.28543e-56	LAMA4	Body	opensea
cg10061342	0.359804	2.00249e-113	C1orf21	5'UTR	shore
cg01866434	0.359767	1.37408e-82	ANKRD55	Body	opensea
cg13974313	0.359753	1.49717e-80	TXK	Body	opensea
cg00044372	0.359643	7.0333e-91	KIAA0513	5'UTR	opensea
cg19762427	0.359539	7.72226e-89		IGR	opensea
cg13928490	0.359499	1.12171e-58	GUCY1B2	TSS200	opensea
cg06633978	0.359309	2.93285e-42	CFDP1	Body	opensea
cg27544046	0.359205	1.51113e-71	VCAM1	Body	opensea
cg01426475	0.359137	3.78539e-82	RAPGEF5	TSS1500	shore
cg21330896	0.359086	1.5835e-103	ZNF395	3'UTR	opensea
cg06164260	0.35905	6.03447e-140	BCL6	5'UTR	shore
cg27337540	0.358881	3.48807e-100	FLJ43663	Body	opensea
cg26839512	0.35882	1.04627e-86	SPATA18	Body	shore
cg26878655	0.35858	4.90959e-74	RARA	5'UTR	opensea
cg07600499	0.358435	1.146e-82	CDO1	3'UTR	opensea
cg19262563	0.358353	2.25069e-79	SEMA3C	Body	opensea
cg23296791	0.358188	1.34248e-66	CLC	TSS1500	opensea
cg21044933	0.358092	9.21887e-84		IGR	opensea
cg01963224	0.357951	3.48775e-84		IGR	shelf
cg10615591	0.35793	3.54876e-128	RTEL1	Body	island
cg23460943	0.357911	1.53005e-65	SCARB1	Body	opensea
cg09981464	0.357829	7.16964e-70	ZCCHC14	3'UTR	island
cg06777902	0.357783	9.18801e-123	FANK1	Body	opensea
cg01612140	0.357763	1.0069e-77		IGR	opensea
cg20168964	0.35766	7.41451e-84	TMEM132D	Body	opensea
cg12393668	0.357628	6.94687e-125	CCDC43	TSS1500	shore
cg14706317	0.357613	1.21739e-90		IGR	shelf
cg00009553	0.357613	3.82819e-76	CDH8	Body	opensea
cg22897715	0.357541	9.17721e-71	SLC43A3	Body	shelf
cg02101876	0.357537	5.6664e-87		IGR	opensea
cg17466696	0.357453	4.30376e-105		IGR	opensea
cg07267600	0.357446	6.33152e-150	CACNA1C	Body	opensea
cg03140412	0.357364	6.94586e-58	SIGIRR	5'UTR	shore
cg09548780	0.357351	1.00273e-84	TNS1	5'UTR	opensea
cg00101629	0.357257	1.34884e-99	KIAA1026	Body	opensea
cg02181594	0.357193	6.77e-104	FAM176A	5'UTR	shelf
cg25883348	0.357164	1.04916e-120	TRPM8	Body	opensea
cg21307155	0.357115	2.09912e-148	SLC4A11	Body	shore
cg24095303	0.357039	9.09477e-72	BARX2	Body	shelf
cg17724147	0.357037	2.34908e-80		IGR	opensea
cg19816080	0.356991	5.62694e-91		IGR	opensea
cg23899168	0.356936	8.82681e-76	CHST15	Body	shore
cg15835664	0.35683	1.58361e-96		IGR	shelf
cg00658590	0.356768	2.60769e-93	FHIT	5'UTR	opensea
cg08061755	0.356653	6.68227e-98		IGR	shore
cg07181702	0.356619	1.98756e-131	MIR21	Body	opensea
cg00890049	0.356556	6.70406e-64		IGR	opensea
cg15621656	0.356547	1.95184e-111	TNFAIP8	Body	opensea
cg23228178	0.356534	1.67262e-97	PADI4	TSS1500	opensea
cg04322486	0.35635	2.2383e-145	VOPP1	Body	opensea
cg05372727	0.356247	4.61807e-72		IGR	opensea
cg25072336	0.356163	2.52657e-78	FMNL1	Body	opensea
cg23786580	0.356154	6.969e-95	HECW1	5'UTR	opensea
cg16736279	0.356113	1.15843e-102	SDK1	Body	opensea
cg13860281	0.355856	6.63834e-63	VOPP1	Body	shore
cg20970886	0.355807	3.75208e-79	C3orf59	Body	opensea
cg13289884	0.355682	5.78189e-154	CDKN1B	3'UTR	shore
cg21669326	0.355579	7.5247e-126		IGR	opensea
cg16071681	0.355504	7.34879e-61		IGR	shelf
cg04246167	0.355497	3.94618e-100	C3orf67	5'UTR	opensea
cg23299618	0.355491	7.37019e-107		IGR	opensea
cg00827382	0.355336	2.20041e-70	NCKAP5	Body	opensea
cg13982366	0.355334	2.05099e-89		IGR	opensea
cg26925463	0.3553	2.70956e-54	AKR1B1	Body	shelf
cg20315150	0.355114	9.00688e-77	CREB5	Body	opensea
cg23656322	0.355105	5.51455e-92	S100A2	Body	opensea
cg10463299	0.355104	3.26327e-73	CASS4	5'UTR	opensea
cg00676711	0.355089	1.11477e-95		IGR	opensea
cg25856811	0.355085	2.07599e-100	SPRR3	TSS1500	opensea
cg20127899	0.355071	4.9788e-70	NRG1	Body	opensea
cg06099439	0.355008	9.51148e-100	PRDM16	Body	shore
cg04637264	0.354718	3.52225e-86		IGR	opensea
cg03653573	0.354634	1.34031e-67	C5orf56	Body	opensea
cg02920600	0.354541	3.61048e-73	DGKI	Body	opensea
cg20003368	0.354535	2.03425e-199		IGR	opensea
cg08912666	0.354484	1.15384e-64		IGR	opensea
cg10529845	0.354482	6.32229e-114		IGR	shelf
cg10764891	0.354425	7.02143e-97		IGR	shelf
cg03290522	0.354409	1.34216e-104		IGR	opensea
cg22500261	0.354397	1.69135e-101		IGR	opensea
cg13840308	0.354389	1.19505e-90	FAM107B	Body	opensea
cg20449074	0.35436	3.93983e-80		IGR	opensea
cg01200021	0.354309	1.42041e-89		IGR	shore
cg16684817	0.354163	3.11656e-84	C1orf38	Body	shelf
cg00869941	0.354145	1.93184e-83	LPP	TSS1500	opensea
cg25626375	0.354122	2.01987e-67	OC90	TSS1500	opensea
cg21376454	0.354075	6.18559e-97	ERN1	Body	shelf
cg14615152	0.354033	2.35305e-108	CSMD2	Body	shelf
cg27090988	0.354007	6.80105e-83	BRPF1	3'UTR	shelf
cg16692277	0.353999	1.43132e-85	GUCY1B2	TSS1500	opensea
cg01544580	0.35399	2.85234e-63	CBX1	TSS1500	shore
cg02483661	0.353982	7.88734e-73	HES5	3'UTR	shore
cg00920938	0.353969	5.31895e-122	BMP1	Body	shore
cg18513357	0.353958	5.85004e-68	TRPC7	Body	shelf
cg27145347	0.353864	1.14546e-86	ALDH3B1	3'UTR	shelf
cg15551881	0.353837	5.06176e-81	TRAF1	5'UTR	shelf
cg20758789	0.353826	6.06971e-86		IGR	opensea
cg04599946	0.35375	2.02461e-71	IRF8	5'UTR	shelf
cg26937434	0.353687	2.32045e-65	ANKS4B	1stExon	opensea
cg07178994	0.353627	6.21355e-115		IGR	opensea
cg14292522	0.353623	1.62936e-118	UHRF1BP1L	Body	shore
cg25408314	0.353591	1.24235e-82	RFFL	Body	opensea
cg15412815	0.353523	4.23393e-43	C11orf75	5'UTR	opensea
cg17067226	0.353409	2.14492e-76	VEPH1	Body	opensea
cg00060649	0.353377	1.53933e-88		IGR	opensea
cg16532262	0.353363	6.07598e-73	KRT3	TSS1500	opensea
cg15454698	0.35332	2.18285e-137	SLC6A6	5'UTR	opensea
cg02304370	0.353285	6.52671e-91	PHRF1	Body	shore
cg14359798	0.353218	1.47788e-82		IGR	shelf
cg04730794	0.353151	1.03982e-71	DOCK2	Body	opensea
cg02054542	0.35315	7.42867e-89		IGR	shore
cg07745671	0.353096	4.58983e-72		IGR	opensea
cg01720616	0.353068	1.40192e-91		IGR	opensea
cg05004855	0.353057	6.30676e-103	CAMK2A	Body	opensea
cg25992382	0.353044	2.09421e-84	RIN3	Body	opensea
cg14528056	0.35299	1.04914e-108	GBAP1	Body	shelf
cg15016771	0.352984	1.31841e-89	ARL4C	3'UTR	shore
cg21898844	0.352943	1.15522e-81	FOXN3	3'UTR	shore
cg02849956	0.35291	3.44888e-67		IGR	shore
cg06800962	0.352896	2.13238e-102	TM4SF1	TSS1500	opensea
cg03317642	0.352869	7.31681e-114		IGR	shore
cg16245261	0.352796	1.17848e-54	PRKCDBP	TSS1500	shore
cg10423842	0.352627	8.57465e-93		IGR	opensea
cg26651837	0.352545	4.05107e-90		IGR	opensea
cg22341848	0.352318	1.89715e-124	C1orf128	Body	shore
cg04902968	0.352255	5.38561e-87		IGR	shore
cg18666748	0.352217	9.63386e-91	PALM	Body	shelf
cg20893936	0.352214	9.69498e-96	TBC1D8	Body	opensea
cg02097120	0.352193	1.49569e-138	TDRD10	Body	opensea
cg01015123	0.352185	9.96454e-68	OTOL1	1stExon	opensea
cg03339910	0.352143	1.11999e-121	RTEL1	Body	island
cg07955474	0.352117	2.46136e-118	IRF8	5'UTR	shelf
cg21488876	0.352024	7.27683e-95	PTPRS	Body	shore
cg27109748	0.352005	4.4865e-93	MAD1L1	Body	opensea
cg05821464	0.351952	1.29456e-139	GRAMD4	Body	shore
cg06968788	0.351901	9.12789e-81	SDC4P	TSS200	opensea
cg22507756	0.3519	1.19946e-76	KIAA1026	Body	shore
cg16411857	0.35176	2.1034e-155	NLRC5	TSS1500	island
cg23021796	0.351684	5.11704e-60		IGR	shelf
cg10142520	0.35153	1.30327e-55	EHBP1L1	Body	shore
cg26842802	0.351524	1.47553e-56	CASP8	5'UTR	opensea
cg16754455	0.351512	1.72511e-71		IGR	opensea
cg08553950	0.35138	5.74206e-120	SRC	5'UTR	shore
cg15694422	0.351343	2.54785e-72	MGLL	Body	opensea
cg22806907	0.351327	3.90744e-131	PLEKHH3	Body	shore
cg18205883	0.351294	2.55081e-73		IGR	opensea
cg07551060	0.35129	6.10639e-59	GRK5	Body	opensea
cg07348418	0.351152	3.08675e-82	RNF220	Body	opensea
cg05538432	0.35114	8.72663e-94	C1S	TSS1500	opensea
cg23722096	0.351032	3.32281e-100	SND1	Body	opensea
cg16001422	0.35103	2.61388e-138	PLEC1	Body	shore
cg07132492	0.350734	5.11432e-74	ATP11A	Body	shore
cg00340127	0.350712	1.41043e-68		IGR	opensea
cg00226580	0.35067	1.84092e-74		IGR	opensea
cg11299991	0.350657	9.05366e-74	PTX3	5'UTR	shore
cg25258033	0.350637	1.19642e-61	RNASET2	Body	shore
cg11911769	0.350637	7.22068e-127	CUX1	Body	opensea
cg26244164	0.350613	3.984e-70	DLC1	Body	shore
cg22454022	0.350603	7.9423e-90	C8orf34	Body	opensea
cg21140898	0.350564	1.12251e-60		IGR	shore
cg07029024	0.350478	3.52844e-79		IGR	shelf
cg18765405	0.350411	4.82144e-83		IGR	opensea
cg13427361	0.350383	1.6173e-97		IGR	shelf
cg25710298	0.350381	9.11084e-82	FAM150B	Body	shore
cg08003402	0.350344	2.04906e-66	SH3BP5	Body	opensea
cg07328688	0.350213	1.96326e-61	ANK2	3'UTR	opensea
cg01210113	0.350001	1.19619e-94		IGR	shelf
cg14271862	0.349917	2.58716e-64		IGR	opensea
cg13897388	0.349854	2.2354e-66	RORB	Body	opensea
cg04397137	0.349826	1.14032e-85	TIMP2	Body	opensea
cg07804289	0.349819	1.64691e-70	SPRR2C	TSS1500	opensea
cg21580456	0.3498	2.14667e-101	SLC41A3	Body	opensea
cg16431978	0.349781	7.66982e-95	KRTAP13-3	1stExon	opensea
cg05468458	0.349749	8.72253e-77		IGR	shelf
cg08090640	0.349719	1.54608e-114	IFI35	Body	opensea
cg24743155	0.349707	3.39872e-75	FARS2	5'UTR	opensea
cg06962748	0.349674	9.73698e-75	MYO16	Body	shore
cg24441922	0.349656	3.29977e-50	ARL4C	3'UTR	shelf
cg13205848	0.34958	2.06567e-71	ANO2	Body	opensea
cg02153041	0.349567	4.25398e-118	GPR133	Body	opensea
cg19350197	0.349459	4.27637e-104	HLA-DOB	Body	opensea
cg03678566	0.349412	1.53199e-77	LRP5	Body	opensea
cg17315454	0.349383	1.59066e-73	CCL24	TSS200	opensea
cg25983901	0.349174	1.75231e-55		IGR	opensea
cg02298094	0.349097	3.60705e-82	SH2B3	5'UTR	shore
cg15858970	0.349087	3.38739e-85	LOC100287718	TSS1500	opensea
cg15867307	0.348969	3.48196e-105		IGR	opensea
cg27494897	0.348923	8.75013e-77		IGR	opensea
cg06790305	0.348903	2.49091e-68	KRTAP19-8	TSS1500	opensea
cg02207219	0.34883	5.38039e-86	TRIM31	TSS200	opensea
cg21403759	0.348823	8.77483e-75		IGR	opensea
cg13244293	0.348737	9.02448e-113	NGLY1	TSS1500	opensea
cg09555736	0.348718	8.33434e-97	RAB11FIP3	TSS1500	shore
cg09629675	0.348683	1.50612e-101	PRMT8	Body	opensea
cg25016420	0.348676	1.01059e-94	SPTLC3	TSS1500	opensea
cg01692279	0.348625	7.32003e-101		IGR	shore
cg03032677	0.348575	4.81776e-92	CDKN1A	5'UTR	shore
cg01062020	0.348566	2.91551e-64	SH2D1B	TSS1500	opensea
cg17022548	0.348558	3.64387e-53	NRG2	Body	opensea
cg07732336	0.34852	5.72527e-85	CUBN	Body	opensea
cg16426215	0.348428	4.35535e-87		IGR	shelf
cg15141868	0.348379	1.23986e-82	EPDR1	TSS200	shore
cg06218344	0.34833	2.98821e-106		IGR	opensea
cg11969108	0.348132	6.2311e-78	DPP6	Body	shelf
cg23611697	0.348126	7.36474e-70		IGR	opensea
cg14043253	0.34806	1.53926e-118		IGR	opensea
cg13708803	0.347826	7.32084e-163		IGR	opensea
cg05817709	0.347786	1.05239e-96	RARRES3	TSS200	opensea
cg01462537	0.34772	2.61745e-68		IGR	opensea
cg16267322	0.347607	3.18794e-92	SLC24A4	Body	opensea
cg23274984	0.34759	9.51119e-70		IGR	opensea
cg26969933	0.347557	3.04638e-79	C6orf47	TSS1500	shore
cg05594873	0.347459	6.15671e-65	ROBO1	5'UTR	shore
cg00316800	0.347443	1.18409e-69		IGR	opensea
cg17023034	0.347405	1.31475e-85	CACNB4	Body	opensea
cg19318218	0.34739	7.58739e-94	MAEA	Body	shelf
cg02659568	0.347384	2.90926e-81	VANGL1	Body	opensea
cg25378181	0.347201	3.35474e-87	BAHCC1	Body	shore
cg12403889	0.347195	1.58615e-159	C1orf187	5'UTR	shore
cg07537821	0.347115	1.04991e-111	CRTAM	Body	opensea
cg05684715	0.346969	5.98088e-91		IGR	shelf
cg04205616	0.346924	2.46895e-74		IGR	opensea
cg25957300	0.34688	5.03477e-78		IGR	shelf
cg23108232	0.346879	4.59164e-80		IGR	opensea
cg05995576	0.346854	3.16974e-72		IGR	shelf
cg19919590	0.346805	8.72079e-59	LAPTM5	Body	opensea
cg13408344	0.346759	3.86321e-134	KLF13	Body	opensea
cg14176942	0.346644	1.17557e-70	PTGS1	Body	opensea
cg20054157	0.346357	4.97929e-55	SFTA1P	TSS1500	opensea
cg26170244	0.346351	1.42547e-158		IGR	opensea
cg02100150	0.346351	3.87669e-101	PVT1	Body	opensea
cg23088157	0.346319	1.26761e-100	MTHFR	Body	opensea
cg21699506	0.346282	2.46188e-104		IGR	opensea
cg26042300	0.346205	1.7534e-93	SMAP2	3'UTR	opensea
cg16686273	0.346168	6.08475e-59	IQCE	Body	opensea
cg00525931	0.346161	6.11222e-81	RRN3P2	TSS1500	shore
cg19312404	0.345996	1.84579e-87	NT5DC3	Body	opensea
cg21506299	0.345922	1.47409e-95	MAP3K5	Body	opensea
cg12829045	0.345862	3.71454e-100		IGR	opensea
cg26426488	0.345776	7.08127e-65	SLC12A9	Body	shelf
cg09671309	0.345721	7.86554e-87	TMEM120B	Body	opensea
cg16242615	0.345714	1.76316e-72	ZBTB7A	5'UTR	island
cg06677416	0.345699	3.0915e-53		IGR	opensea
cg27305460	0.345661	1.86222e-73		IGR	shore
cg06828143	0.345619	8.83231e-65		IGR	opensea
cg00735595	0.345608	1.80538e-85		IGR	opensea
cg00464946	0.345596	4.11026e-80		IGR	shelf
cg04659689	0.345529	1.81031e-118		IGR	opensea
cg00159243	0.345522	1.02254e-108	SELPLG	5'UTR	opensea
cg24315710	0.345494	1.94915e-72	COL29A1	3'UTR	opensea
cg26623753	0.345453	8.33153e-155	CAPN12	Body	shelf
cg12970171	0.345357	1.20877e-134		IGR	opensea
cg25937451	0.345353	1.11895e-70	C21orf29	Body	opensea
cg25479708	0.34532	1.16453e-133	VAMP2	TSS1500	shore
cg24425972	0.345297	1.29595e-94	GJB2	5'UTR	shore
cg02862467	0.345296	2.38413e-64	UBR4	Body	opensea
cg25105990	0.345224	6.61733e-94		IGR	shelf
cg02457319	0.345135	6.82369e-85	KCNT1	Body	shore
cg07340025	0.344971	2.18588e-93		IGR	opensea
cg26027052	0.344925	7.56631e-87		IGR	opensea
cg14479709	0.344772	1.28336e-90		IGR	shelf
cg27625456	0.344735	2.52329e-72	LGALS9	Body	opensea
cg17476701	0.344673	4.29605e-108	KIAA1949	Body	shelf
cg22294773	0.344655	1.14615e-96	GNG7	5'UTR	shore
cg04338890	0.344651	2.16616e-143		IGR	shelf
cg21944455	0.344636	2.63621e-89	GFAP	TSS1500	opensea
cg23691223	0.344622	2.23072e-64	DAB1	5'UTR	opensea
cg24021846	0.344614	5.71771e-66	RELN	Body	opensea
cg08543028	0.344469	2.26949e-59		IGR	opensea
cg25625127	0.34442	2.79839e-101		IGR	opensea
cg02879423	0.344379	1.15092e-70	WDFY1	Body	shelf
cg06000878	0.344347	1.41567e-91	LOC399959	Body	opensea
cg18781031	0.344304	1.23739e-76	FBN2	Body	opensea
cg14284257	0.344283	7.00291e-96	PON2	Body	shelf
cg16865965	0.344224	1.23078e-94	VAMP5	Body	island
cg01329005	0.344218	5.90065e-65	BST2	TSS1500	opensea
cg27051318	0.344209	8.30772e-90	CHRNA6	TSS200	opensea
cg11203397	0.344178	9.65854e-89		IGR	opensea
cg13144059	0.343995	1.28501e-80	SPATS2L	5'UTR	opensea
cg11606261	0.343961	8.9965e-101	SP1	5'UTR	shore
cg12479098	0.343952	4.5655e-87	PRKCDBP	TSS1500	shore
cg16897462	0.343938	4.39243e-136		IGR	shelf
cg01652514	0.343826	2.31306e-70	RASA3	Body	opensea
cg18352935	0.343818	1.30152e-73	OR51F2	1stExon	opensea
cg17136275	0.343817	4.19445e-102		IGR	opensea
cg14831085	0.343805	9.40479e-82	PCSK6	Body	opensea
cg08754088	0.34378	4.07455e-69	UNC5D	Body	opensea
cg11859922	0.343713	1.68635e-60	GREM2	TSS1500	opensea
cg05875421	0.343689	1.02391e-62	GPR68	5'UTR	opensea
cg20825022	0.343555	1.02104e-66	CNTNAP5	Body	opensea
cg11826008	0.343486	1.41802e-55	CPNE1	5'UTR	shelf
cg05827190	0.343435	1.25363e-79	MFSD7	Body	island
cg24990317	0.343408	1.01706e-110	NCOR2	Body	shelf
cg19373760	0.343368	7.06727e-74		IGR	shore
cg13177275	0.343358	3.15351e-107	NAV1	Body	opensea
cg14356225	0.343156	1.19031e-70		IGR	opensea
cg10909790	0.343124	3.60075e-108	ALOX5	Body	shelf
cg05977776	0.343099	9.80516e-87	ALLC	Body	opensea
cg23801544	0.343069	1.29958e-94	SGSM1	TSS1500	shore
cg00061520	0.343026	8.80874e-56	ADCY9	Body	opensea
cg16371230	0.342991	2.29451e-79	RASSF6	Body	opensea
cg11560431	0.342946	6.08021e-95	SLC22A23	Body	opensea
cg14556677	0.342929	1.26174e-119	NEK6	TSS1500	opensea
cg14286732	0.342928	4.79218e-97	DAPK1	Body	opensea
cg09758894	0.342835	1.22119e-92	MMP27	TSS200	opensea
cg24023487	0.342779	1.16709e-65	SPTLC3	TSS1500	opensea
cg23866916	0.342758	8.88371e-111	SBNO2	5'UTR	shore
cg03875678	0.342751	2.44236e-94	GZMB	TSS200	opensea
cg09802818	0.342605	2.23527e-79	LOC283404	TSS200	opensea
cg27449200	0.34258	2.25409e-60		IGR	opensea
cg10547050	0.342535	6.62814e-58	PHF12	Body	opensea
cg15021031	0.342461	1.22864e-63	PPP2R2B	5'UTR	opensea
cg07807470	0.342448	1.27481e-87	SNHG3-RCC1	Body	opensea
cg19791637	0.342441	3.15117e-96		IGR	opensea
cg11426157	0.3424	3.07361e-110	SYNPO	TSS1500	opensea
cg23033158	0.342386	7.70672e-79		IGR	opensea
cg15371617	0.342346	2.93139e-103	HAVCR2	5'UTR	opensea
cg03944072	0.342304	3.47065e-94	CMIP	Body	opensea
cg05514299	0.342266	1.66789e-52	MGAT5B	Body	shelf
cg06383241	0.342245	1.36087e-68	MAP1LC3B2	TSS200	opensea
cg13461178	0.342235	2.08532e-98		IGR	shore
cg15200711	0.342223	1.4899e-59	LPCAT1	Body	opensea
cg16265859	0.342186	1.79108e-66	UBR4	3'UTR	opensea
cg09071280	0.342166	6.12144e-100		IGR	opensea
cg01537445	0.342119	2.73075e-94		IGR	opensea
cg06473288	0.342095	5.69548e-74	TAP1	Body	shore
cg21157904	0.342071	1.16996e-86	TRIM14	3'UTR	opensea
cg13619074	0.341997	6.08699e-88	DMRT1	Body	opensea
cg01889574	0.34198	3.4291e-147	CD82	5'UTR	shelf
cg07812589	0.341977	2.4544e-63		IGR	opensea
cg20808613	0.341776	1.02325e-95	AEN	5'UTR	shelf
cg01513078	0.34177	9.91609e-92	AHNAK2	Body	opensea
cg19526685	0.341732	1.02959e-55		IGR	opensea
cg03502601	0.341651	1.1024e-62	RPTOR	Body	shore
cg14129735	0.341608	9.75289e-128		IGR	opensea
cg05014727	0.341534	2.10526e-60	PFKFB3	Body	opensea
cg08445740	0.341512	1.1914e-84	FAM71B	TSS1500	opensea
cg04522310	0.341245	5.95365e-79		IGR	opensea
cg00622702	0.341125	2.76469e-67	IFNAR1	3'UTR	opensea
cg04177287	0.341118	6.20287e-69	KCNIP4	5'UTR	opensea
cg27588356	0.341113	1.32835e-88	MAP3K4	Body	opensea
cg14234912	0.341093	2.12527e-91		IGR	opensea
cg26470501	0.341085	4.01298e-121	BCL3	Body	shore
cg14212038	0.341059	2.21187e-106		IGR	opensea
cg10628035	0.340886	1.22043e-73	LOC150622	Body	opensea
cg25161912	0.340783	2.2979e-78	HMGA2	Body	shore
cg25988204	0.340776	2.47082e-70	HAVCR1	Body	opensea
cg13405631	0.340751	2.15848e-110	PNPLA1	5'UTR	opensea
cg04554195	0.34075	1.61128e-81	FPR2	5'UTR	opensea
cg20557603	0.340686	1.8677e-72		IGR	opensea
cg07546943	0.340653	6.94611e-81	AGAP1	Body	opensea
cg12285118	0.340632	7.65245e-72	FAM107B	TSS200	opensea
cg23666117	0.340632	1.43273e-72	C6orf47	TSS1500	shore
cg23050705	0.340527	2.251e-71	TSNAX-DISC1	Body	opensea
cg08339172	0.340458	1.67737e-93	CCDC46	Body	opensea
cg00687714	0.340422	6.16209e-91	CRYM	Body	opensea
cg26192309	0.340333	4.05315e-110		IGR	opensea
cg09185990	0.340292	1.05603e-64	ABCC9	TSS1500	shelf
cg18400281	0.340234	1.09278e-53	KIAA1217	Body	opensea
cg11130630	0.340225	4.22246e-64	KCTD10	Body	opensea
cg15211996	0.340208	3.88194e-98	ACTRT2	TSS1500	shore
cg05931231	0.340165	6.74476e-89		IGR	opensea
cg01530803	0.340144	1.29677e-68	SDC4P	TSS200	opensea
cg26389955	0.340137	6.82386e-83	PRKCA	Body	opensea
cg08220149	0.340131	8.1095e-57	NDE1	Body	opensea
cg13077865	0.340083	4.92559e-70		IGR	opensea
cg04118741	0.340079	1.28046e-71	LOH12CR1	Body	opensea
cg11300208	0.339917	3.50279e-91	KCNMB2	5'UTR	opensea
cg01393234	0.3398	2.98853e-136		IGR	opensea
cg06595154	0.339786	1.04131e-70	MRVI1	TSS1500	opensea
cg16588163	0.339786	5.25946e-101	IL1RAP	5'UTR	opensea
cg06552160	0.339776	3.30809e-76	MYT1L	Body	opensea
cg21924447	0.3397	1.83514e-71	THSD7B	Body	opensea
cg24260359	0.339612	3.00478e-66	DNASE1L3	TSS200	opensea
cg15698244	0.339505	4.16017e-92	FILIP1	Body	opensea
cg21663359	0.3395	1.15256e-86	TSNARE1	Body	shelf
cg26815454	0.33941	1.35378e-68	GRAP2	TSS1500	opensea
cg07235218	0.339249	2.99764e-152		IGR	shelf
cg22122098	0.339178	1.73193e-82	UBR3	Body	opensea
cg06181567	0.338947	1.80076e-88	NOD2	1stExon	opensea
cg07959986	0.338934	1.09505e-93	FAM19A5	Body	opensea
cg25937598	0.338813	1.11709e-101	CALHM3	TSS1500	opensea
cg02482438	0.338708	6.4106e-69	PGK2	3'UTR	opensea
cg04744713	0.338705	1.76381e-60	FLJ43860	TSS200	opensea
cg06716730	0.338615	7.9735e-104	DUSP14	5'UTR	shore
cg16617723	0.338604	1.19671e-115	AQP4	TSS1500	shore
cg02714666	0.338579	1.71171e-61		IGR	opensea
cg14260889	0.338509	5.87665e-56	VIM	Body	shelf
cg09093656	0.338481	4.63881e-67	TRPV2	Body	opensea
cg20986665	0.33836	5.07214e-68		IGR	opensea
cg20928777	0.338357	4.08581e-58	HS3ST3B1	Body	opensea
cg26946769	0.338344	7.51667e-67	MAPK4	5'UTR	shore
cg13195526	0.338298	3.91106e-67	IL22	TSS1500	opensea
cg23371476	0.338238	4.87463e-71		IGR	opensea
cg04846710	0.338206	6.05833e-97	LIX1L	Body	shore
cg10753610	0.338199	2.01338e-133	ITGB3	Body	shelf
cg01432692	0.338176	1.19689e-76		IGR	opensea
cg02825728	0.338124	7.20369e-69	CLDN17	TSS1500	opensea
cg15006828	0.338109	5.52812e-89		IGR	opensea
cg12121162	0.338063	1.97963e-73	UTRN	Body	opensea
cg12550597	0.337979	1.12005e-70	FAM129C	3'UTR	shore
cg07366503	0.337856	2.57949e-88	GUK1	Body	shore
cg17431952	0.337782	4.97992e-74	KCNN2	Body	opensea
cg02072834	0.337525	1.07593e-75		IGR	opensea
cg14663914	0.337524	5.66881e-131	AZU1	TSS200	opensea
cg16973527	0.337496	1.44104e-54		IGR	opensea
cg10327756	0.3374	3.34126e-78	ADAM29	5'UTR	opensea
cg08857797	0.337375	3.22519e-72	VPS25	Body	opensea
cg23551494	0.337361	3.83879e-76		IGR	opensea
cg10316357	0.337325	1.35177e-95	LY9	Body	shelf
cg08250187	0.337319	1.08102e-64		IGR	opensea
cg07050504	0.337268	8.41889e-72		IGR	opensea
cg16640358	0.337256	1.06487e-176		IGR	shelf
cg16477611	0.337241	1.53315e-88		IGR	opensea
cg06624951	0.337208	3.04476e-128		IGR	shore
cg13413719	0.337168	1.52175e-53		IGR	opensea
cg15161854	0.337121	5.74407e-77	SNHG3-RCC1	Body	opensea
cg08548284	0.337059	2.46739e-94		IGR	opensea
cg21147063	0.337032	1.39852e-63		IGR	shelf
cg09364122	0.337017	3.13136e-81		IGR	opensea
cg03213374	0.336979	1.35044e-70		IGR	opensea
cg20051949	0.336906	4.96728e-93	KIRREL3	Body	opensea
cg03769055	0.336901	4.29248e-73	TRIM10	Body	opensea
cg04633676	0.336872	2.54473e-68	CCL2	TSS1500	opensea
cg03384920	0.336822	2.52626e-62		IGR	opensea
cg22203867	0.33681	1.71448e-70	EFCAB9	Body	opensea
cg04742384	0.336806	3.58543e-88	CBLN4	Body	shelf
cg22009908	0.336792	1.04942e-46	EFNA5	Body	opensea
cg04204669	0.336779	6.22692e-102	TH	TSS1500	opensea
cg12534147	0.33669	1.3815e-85		IGR	opensea
cg21132686	0.336642	1.07965e-90		IGR	opensea
cg01054938	0.336562	2.34648e-103	ABCC3	Body	shore
cg05256605	0.336464	2.48363e-77	LOX	Body	shore
cg27192248	0.336434	1.31321e-55		IGR	shelf
cg20220678	0.336303	1.21059e-62	SH2D4A	Body	opensea
cg24327877	0.33617	5.27007e-96	EPB41L2	Body	opensea
cg25341313	0.336116	3.508e-91		IGR	opensea
cg04569152	0.336097	2.72506e-80	FLJ10357	Body	shelf
cg09315887	0.336049	2.49105e-82	SYPL1	TSS1500	shore
cg26327040	0.336022	1.97165e-77	GPR133	Body	opensea
cg17382048	0.335755	3.35958e-85	CXCR5	TSS200	opensea
cg20157339	0.335721	3.85765e-65	RRM2B	Body	shore
cg23192683	0.335607	1.08949e-43		IGR	shore
cg09010707	0.335569	8.28901e-125		IGR	opensea
cg02070740	0.335545	8.64662e-75	CHD1L	Body	opensea
cg16649560	0.335522	4.834e-114	IL4R	5'UTR	opensea
cg14014731	0.335393	3.22863e-79	RPS6	Body	shore
cg09277749	0.335375	1.91272e-72	UCK2	Body	opensea
cg17494199	0.335328	1.52635e-78		IGR	opensea
cg07931844	0.335323	1.1146e-114	NR2E3	TSS1500	shore
cg10005998	0.335275	8.29967e-52	DNMBP	5'UTR	opensea
cg16978268	0.335177	4.1937e-69	PHLPP1	3'UTR	opensea
cg23006040	0.334954	1.50657e-88		IGR	opensea
cg19279257	0.334879	1.04698e-105	SLC12A9	Body	shore
cg05387565	0.334791	9.53561e-106		IGR	opensea
cg14415629	0.334652	9.31109e-109		IGR	shelf
cg02849507	0.334623	3.88337e-132		IGR	opensea
cg19300549	0.33461	7.24721e-83	TINAG	Body	opensea
cg05346256	0.334593	5.14413e-64		IGR	opensea
cg04822621	0.334578	6.76032e-79	LCP2	1stExon	opensea
cg24686551	0.334572	1.42885e-57		IGR	opensea
cg07900344	0.334521	7.48189e-108		IGR	opensea
cg08669096	0.334502	5.07227e-87		IGR	shelf
cg10113526	0.334452	1.13745e-65	DENND3	Body	opensea
cg04999352	0.334398	9.09076e-156	RARRES3	Body	opensea
cg23309670	0.334246	6.91873e-72	CPNE5	Body	opensea
cg07798731	0.334235	3.80429e-61	C10orf99	TSS1500	opensea
cg09479286	0.334205	1.23762e-75	NOSTRIN	5'UTR	opensea
cg06267075	0.334111	3.69991e-88	TMCO7	Body	opensea
cg06680863	0.334055	6.28867e-91	IFLTD1	Body	opensea
cg09476006	0.333896	1.10858e-65		IGR	opensea
cg20321319	0.333878	2.12836e-141		IGR	shore
cg24641737	0.333847	1.86225e-121	DENND2D	1stExon	shelf
cg09884146	0.33384	1.23295e-52	SPRED2	5'UTR	opensea
cg12027068	0.333827	2.20927e-83	SCHIP1	Body	opensea
cg02107844	0.333809	2.14233e-106	SLCO3A1	Body	opensea
cg14549976	0.333781	1.76262e-74		IGR	shore
cg25724842	0.333762	8.30106e-59	PACRG	Body	shelf
cg05999692	0.333743	3.48301e-91		IGR	opensea
cg25841625	0.33367	1.50643e-59	SCARB2	Body	opensea
cg26853536	0.333657	7.5554e-158	UBC	TSS1500	shore
cg02810967	0.333637	3.55605e-71	NCAPG	Body	shore
cg04535966	0.333615	5.48253e-68	LPP	5'UTR	opensea
cg27423445	0.333571	1.33173e-82	APOLD1	Body	shore
cg00927256	0.333472	4.15229e-57		IGR	opensea
cg11324467	0.333341	1.05199e-96		IGR	opensea
cg04737759	0.333263	6.7683e-75		IGR	opensea
cg09244071	0.33314	6.39677e-129	CUX1	Body	opensea
cg13445177	0.333129	3.38102e-63	S100A10	TSS1500	shore
cg14972576	0.332987	1.44251e-45		IGR	opensea
cg03220543	0.332963	2.13892e-108	ACTL8	5'UTR	opensea
cg25338563	0.33289	8.67272e-85		IGR	shore
cg02458188	0.332881	5.12908e-101	RORA	Body	opensea
cg08530036	0.332852	1.00768e-56	UBR4	Body	opensea
cg12550241	0.332742	1.01409e-69		IGR	shelf
cg17960629	0.332587	1.64887e-119		IGR	opensea
cg25259754	0.332578	2.83556e-82	FCRL3	Body	opensea
cg01426968	0.33257	1.28477e-130	C16orf45	Body	opensea
cg13976502	0.332469	1.86177e-101	C14orf43	5'UTR	shore
cg07175433	0.332456	3.24434e-64	KCNIP4	5'UTR	shelf
cg13388769	0.332443	6.3734e-83		IGR	opensea
cg22413056	0.332377	1.32481e-126	KIAA1949	Body	opensea
cg12019893	0.332324	1.00816e-81	ZNF662	Body	shore
cg21142398	0.33231	8.36316e-79	GLIS1	TSS1500	shelf
cg16790374	0.332294	2.8481e-80	SDR16C5	3'UTR	opensea
cg12036303	0.332291	1.41586e-49	KIAA1949	Body	shore
cg00933411	0.33228	5.84928e-81	DLC1	TSS1500	opensea
cg12019614	0.332235	1.48217e-38	DOCK6	Body	island
cg24884084	0.332088	2.21079e-118	SPRR1B	TSS1500	opensea
cg24169915	0.332075	3.38317e-66	C14orf177	1stExon	opensea
cg18204684	0.332063	8.93555e-98		IGR	opensea
cg02303801	0.332012	6.52792e-108		IGR	opensea
cg26029221	0.331959	9.51695e-127	DHRS3	Body	shelf
cg06468347	0.331901	1.28784e-83	ITGAE	TSS1500	opensea
cg24207161	0.331859	4.32428e-54	TIAM2	Body	opensea
cg02101833	0.331813	3.9939e-123	HPCAL1	5'UTR	opensea
cg25702651	0.331788	7.16439e-52		IGR	opensea
cg03308120	0.331778	1.73109e-74	PTPRN2	Body	shelf
cg01904393	0.331733	2.23325e-165		IGR	shelf
cg22812413	0.331652	3.74683e-52		IGR	opensea
cg26300461	0.331646	2.86853e-77		IGR	shore
cg26578156	0.331509	1.9366e-71		IGR	shelf
cg10821261	0.331471	6.58136e-75		IGR	opensea
cg16049367	0.331417	2.1331e-83	ZC3H7B	5'UTR	shelf
cg16341979	0.331392	5.58018e-89	IFI27	TSS200	opensea
cg26446294	0.33126	9.9696e-78		IGR	opensea
cg00539360	0.331106	3.06065e-98	VEGFA	TSS1500	shore
cg14852603	0.330976	2.3187e-85		IGR	opensea
cg03064100	0.330862	1.39314e-65		IGR	opensea
cg08426898	0.330839	4.00641e-69		IGR	opensea
cg11069071	0.330719	2.24465e-64	MIR496	TSS1500	opensea
cg23635789	0.330682	3.52916e-63	SRC	Body	island
cg01234945	0.33066	5.67708e-104	SYNGAP1	Body	shelf
cg14170597	0.330656	2.86446e-77	PEX14	Body	opensea
cg09248694	0.330637	8.14998e-40		IGR	opensea
cg23207542	0.330585	4.29358e-66		IGR	opensea
cg03065107	0.330571	3.39492e-101		IGR	opensea
cg07161179	0.330571	7.76453e-109	TMEM80	Body	shore
cg00982519	0.330527	9.61824e-54	SFTA1P	TSS1500	opensea
cg07283896	0.330429	1.42271e-153		IGR	opensea
cg11201177	0.330408	7.96092e-77		IGR	shelf
cg11848788	0.330406	9.00338e-82		IGR	shelf
cg05133853	0.330302	8.28715e-75	HBBP1	TSS200	opensea
cg19450816	0.330243	1.53477e-105		IGR	opensea
cg20834178	0.330228	4.87599e-77	TBC1D14	Body	opensea
cg18061327	0.33021	2.07103e-111		IGR	shelf
cg24406344	0.33014	7.11248e-138	NEURL3	Body	shore
cg23729777	0.330134	1.96568e-82	IL16	Body	opensea
cg17799287	0.330083	1.08259e-88	MIR19A	TSS1500	shore
cg25388800	0.330077	4.9845e-42		IGR	opensea
cg13536080	0.330017	4.69266e-99		IGR	opensea
cg24118856	0.33	5.61589e-44	PPAN-P2RY11	Body	shore
cg14157435	0.32999	1.23971e-75	NRP2	Body	opensea
cg10663557	0.329971	2.72568e-71	CPLX2	3'UTR	opensea
cg06746274	0.329962	3.85796e-54	MS4A13	Body	opensea
cg17060964	0.329881	3.52389e-67	OR5AS1	TSS1500	opensea
cg25948831	0.329834	8.55123e-98	CCDC40	Body	shore
cg22730004	0.329829	3.21401e-50	SPTA1	TSS1500	opensea
cg25827670	0.329728	1.75868e-50		IGR	opensea
cg07101841	0.329716	1.208e-198	44448	5'UTR	opensea
cg09012091	0.329709	2.31544e-61	GPLD1	Body	opensea
cg18437039	0.329683	3.39064e-99		IGR	shore
cg00610577	0.329561	3.8415e-82	ETV6	Body	opensea
cg14556762	0.3295	1.17498e-53		IGR	opensea
cg25270178	0.329488	8.76439e-82		IGR	opensea
cg07874386	0.329471	2.7715e-61		IGR	opensea
cg01062113	0.329461	5.37325e-71	PANX1	Body	shelf
cg27635135	0.329336	1.0083e-69		IGR	opensea
cg13219080	0.329323	1.05347e-93		IGR	opensea
cg01519261	0.329304	2.72035e-47	RUNX1	5'UTR	opensea
cg12014181	0.329213	1.57963e-63	DIP2C	Body	opensea
cg24637261	0.329183	1.08946e-81	SYNPO2L	Body	shelf
cg01318557	0.32918	6.86482e-123	LAT2	5'UTR	opensea
cg13995230	0.329121	7.15407e-73	MIR654	TSS1500	opensea
cg19312305	0.328936	3.37571e-74	MIR122	TSS1500	opensea
cg19850370	0.328927	1.0666e-66	SLC4A4	Body	opensea
cg02636177	0.328856	7.64312e-88	SLC4A4	Body	opensea
cg22990967	0.328813	1.87158e-58		IGR	opensea
cg26651950	0.328802	9.7974e-93	LGALS2	TSS200	opensea
cg14062643	0.328768	9.83084e-76	PIP5KL1	Body	shore
cg25969122	0.328766	8.65427e-63		IGR	opensea
cg04196298	0.328655	6.39103e-132	SLC43A2	Body	shore
cg21527411	0.328516	2.77701e-70	GLYAT	1stExon	opensea
cg25631489	0.328487	6.01402e-71	PHC3	TSS1500	shore
cg01356198	0.32844	2.05911e-78	LPP	TSS1500	opensea
cg09429735	0.328419	9.50177e-54	EIF4E3	Body	opensea
cg22757362	0.32841	3.58504e-115	RASGEF1A	5'UTR	shelf
cg05057515	0.328367	1.36323e-94	CBFA2T3	Body	opensea
cg08654960	0.328354	1.61119e-91		IGR	shore
cg14555350	0.328308	1.38318e-85	ARHGAP26	Body	opensea
cg08166767	0.328297	6.8573e-65	LCE2A	5'UTR	opensea
cg01826354	0.328286	8.60204e-146	B3GNTL1	Body	shelf
cg08805500	0.328247	5.98565e-80	UHRF1BP1L	Body	opensea
cg00516092	0.328239	7.99943e-122		IGR	shelf
cg01793320	0.328146	1.36474e-68	SLC18A1	Body	opensea
cg01917716	0.32813	2.29999e-84	MS4A3	5'UTR	opensea
cg14065857	0.328112	1.48142e-45	LTBP1	Body	opensea
cg20682639	0.328079	9.15612e-81	PDZD2	5'UTR	opensea
cg07573872	0.328046	1.22119e-92	SBNO2	Body	shelf
cg10800346	0.327955	3.09532e-53	RASA3	Body	opensea
cg22780193	0.327901	2.76993e-69		IGR	opensea
cg08452327	0.327839	6.6477e-125	ETS1	Body	opensea
cg04011474	0.327809	2.53579e-126		IGR	opensea
cg07665510	0.327775	7.08497e-49	CUEDC1	Body	opensea
cg02006405	0.327731	1.55497e-69		IGR	shelf
cg01499522	0.327707	7.0998e-68	MLXIPL	Body	shore
cg02164741	0.327637	2.52307e-91		IGR	opensea
cg10937408	0.327587	5.83328e-59	HRNBP3	TSS200	opensea
cg01378158	0.32752	1.54961e-78	PLEKHG4	TSS1500	shore
cg08409642	0.327468	2.77794e-108	MT2A	TSS1500	shore
cg10902738	0.327461	2.93035e-55		IGR	opensea
cg08635395	0.327433	1.80016e-61	NDE1	5'UTR	shelf
cg04976792	0.327344	1.80081e-62		IGR	opensea
cg26564117	0.327331	3.16871e-55	PITPNB	3'UTR	opensea
cg16570669	0.327315	2.883e-85		IGR	opensea
cg02147231	0.327311	3.46529e-106		IGR	opensea
cg13840174	0.327228	1.50469e-74	IGSF21	Body	shore
cg06640279	0.327195	2.43513e-76	FAIM3	Body	opensea
cg13266096	0.327149	7.93804e-173	MTA2	Body	shore
cg11807188	0.3271	2.32004e-95	LEPR	5'UTR	opensea
cg01614643	0.327069	3.8886e-65	TRIM10	Body	opensea
cg09885622	0.327035	5.06778e-64	LPCAT1	Body	opensea
cg10338518	0.326961	8.16609e-71	AFF1	Body	opensea
cg06606386	0.32692	5.72653e-84	MIR27A	TSS200	shelf
cg19368016	0.326834	9.65791e-70	CUGBP2	Body	opensea
cg02229757	0.326792	7.49107e-72		IGR	opensea
cg01378159	0.326761	9.73089e-154	CYTH4	Body	opensea
cg01706991	0.326578	1.689e-94	BAALC	Body	opensea
cg12338137	0.326537	2.34068e-69	TNS1	Body	opensea
cg18376497	0.326491	4.3677e-57	INPP4B	5'UTR	opensea
cg05191919	0.326475	3.40924e-78		IGR	opensea
cg11034978	0.326385	2.03719e-105		IGR	opensea
cg24033471	0.326372	4.64791e-79	CACNA1C	Body	opensea
cg06097077	0.326319	6.60033e-77	NLGN1	Body	opensea
cg03943115	0.32625	5.10481e-86	SPRR2D	TSS1500	opensea
cg04642300	0.326246	1.35803e-54	ARMC2	Body	opensea
cg01687040	0.326219	4.39722e-68	DCD	TSS1500	opensea
cg25925578	0.32621	2.43168e-55		IGR	opensea
cg06728135	0.326198	6.27234e-95		IGR	opensea
cg23728189	0.326183	1.20484e-102	HPCAL1	5'UTR	opensea
cg07221438	0.326145	1.86382e-81		IGR	shore
cg05982301	0.326138	2.45669e-74	SNCAIP	Body	opensea
cg24168221	0.326042	3.33987e-77	CST9	TSS1500	opensea
cg08115553	0.326009	2.24448e-62		IGR	opensea
cg03558688	0.325905	8.05599e-76		IGR	opensea
cg03266686	0.325863	4.83215e-77		IGR	opensea
cg15745817	0.325861	5.74925e-76		IGR	opensea
cg23878404	0.325715	8.26875e-60	KRTAP1-5	TSS200	opensea
cg10501360	0.325681	5.16397e-64	ARHGAP22	Body	shelf
cg08549497	0.325677	1.61098e-50	WWOX	Body	opensea
cg19284277	0.325614	3.78528e-136	SLC16A3	TSS200	shore
cg23676369	0.325496	2.01179e-77	CASS4	TSS1500	opensea
cg21108085	0.325404	5.32538e-68	CD82	5'UTR	shelf
cg00548098	0.325368	1.16521e-85		IGR	opensea
cg11314684	0.325276	1.49304e-63	AKT3	Body	opensea
cg02219601	0.325275	9.74353e-87		IGR	shelf
cg13473274	0.325233	5.48549e-69		IGR	opensea
cg13610455	0.32515	1.44078e-94	LOC388796	Body	opensea
cg00287773	0.325095	3.23802e-49	C5orf32	Body	opensea
cg12586150	0.32509	4.79077e-67	SERPINB1	Body	shore
cg15034300	0.325019	3.97958e-188		IGR	shore
cg21860675	0.324942	3.05861e-86	FOXP1	5'UTR	opensea
cg03260621	0.324884	2.71893e-43		IGR	opensea
cg08715862	0.324841	2.13185e-85	FHOD1	Body	shelf
cg03845363	0.324822	3.87322e-94	TOM1L2	Body	opensea
cg12358050	0.32481	5.51542e-96		IGR	opensea
cg12251145	0.324807	5.79801e-95	TRIM10	Body	opensea
cg15319470	0.324796	8.27015e-94	FAM19A2	5'UTR	opensea
cg25630380	0.324623	8.85003e-102	SH2D2A	Body	shore
cg13552026	0.324576	3.65118e-110		IGR	opensea
cg04649598	0.324491	8.52191e-66	ODZ4	5'UTR	opensea
cg10453419	0.324461	1.50217e-76	PCSK6	Body	opensea
cg06373470	0.324436	7.21633e-71	AGAP11	5'UTR	shore
cg00221794	0.324404	6.40455e-53		IGR	opensea
cg09174555	0.324387	1.08699e-91	S100A8	TSS1500	opensea
cg18900271	0.324383	5.83579e-52	MALL	Body	opensea
cg03283235	0.324354	1.24972e-76	TMEM132D	Body	opensea
cg21148025	0.32435	1.76774e-79	CHODL	3'UTR	opensea
cg00986598	0.324335	1.30273e-83	TMCC1	3'UTR	opensea
cg17075352	0.324306	4.34569e-60	IGJ	TSS1500	opensea
cg00594278	0.324277	8.23646e-62	GRAP2	TSS1500	opensea
cg23014871	0.324264	6.98977e-53	CSGALNACT2	Body	opensea
cg22272100	0.324192	4.42655e-93	BMP1	3'UTR	opensea
cg19052164	0.324184	6.53249e-77		IGR	shelf
cg18351999	0.324183	4.63206e-77	SIGIRR	Body	island
cg10752676	0.324179	6.01823e-64	IQUB	TSS1500	shore
cg03497895	0.324133	2.53567e-63	MYO1E	Body	opensea
cg25918833	0.324118	1.57025e-69	OR51E2	1stExon	opensea
cg17440386	0.324062	1.05827e-83		IGR	opensea
cg08129310	0.324037	4.4672e-76	TMCC3	Body	opensea
cg27150896	0.324021	3.73831e-78	PLEKHG6	TSS200	shore
cg23400715	0.323961	9.59341e-89	FAM19A5	Body	opensea
cg19111408	0.323953	1.03521e-80		IGR	opensea
cg10087556	0.323897	6.58316e-113		IGR	opensea
cg26450106	0.323874	8.49439e-46	CST7	TSS1500	opensea
cg05917284	0.32363	5.55525e-80		IGR	shore
cg14547509	0.323624	1.0259e-62		IGR	shelf
cg13986272	0.323609	3.99873e-65		IGR	shelf
cg23717593	0.323582	2.3203e-57	COL24A1	Body	shelf
cg09220326	0.323579	3.91147e-80	CDCP1	Body	opensea
cg02927252	0.323571	2.50825e-76	KIAA1026	Body	shore
cg13710297	0.323493	1.37344e-53	ERC2	Body	opensea
cg16357353	0.323377	3.90818e-140		IGR	opensea
cg25322094	0.323292	4.01494e-71	FSTL4	Body	opensea
cg02213663	0.323129	2.10316e-93	DLG5	Body	opensea
cg22695351	0.323091	2.01869e-67	GALNT9	Body	shelf
cg13971504	0.323062	1.66478e-52		IGR	shelf
cg24134018	0.322935	8.70553e-61		IGR	shore
cg08835985	0.3229	1.27852e-61	PDF	3'UTR	shore
cg10671757	0.322858	2.71541e-73	ZNF385B	5'UTR	shelf
cg03953828	0.322781	2.88799e-102	DNAH17	Body	shore
cg12123019	0.322774	1.39837e-77	IL12RB1	TSS200	opensea
cg01586116	0.322757	5.75556e-71	NCKAP5	1stExon	opensea
cg14068057	0.322616	2.932e-70		IGR	opensea
cg19978416	0.322532	2.00075e-86		IGR	shelf
cg05379350	0.322496	2.64768e-99	GIT1	TSS1500	shore
cg09892262	0.322483	2.21062e-65	KRTAP24-1	TSS1500	opensea
cg11953516	0.322318	3.28771e-73	FNDC4	TSS1500	shore
cg23574281	0.322198	8.6647e-100	FAM110C	TSS1500	shore
cg16676292	0.322194	6.68206e-44	ARHGAP1	5'UTR	shelf
cg24828746	0.322042	7.21165e-67	ZBTB7A	Body	shelf
cg00638020	0.321994	8.25041e-83	PTPRN2	Body	shore
cg01298102	0.321985	3.96031e-152		IGR	opensea
cg15534052	0.321961	2.3827e-58		IGR	shelf
cg09966895	0.321879	5.95178e-49	ODZ4	Body	opensea
cg00238570	0.321844	1.08124e-67	MALL	Body	shore
cg04279139	0.321834	5.04082e-55	LOC100133893	TSS1500	opensea
cg10469791	0.32172	5.92659e-98	GRXCR1	TSS200	opensea
cg22693055	0.321716	1.48109e-94	SOBP	Body	opensea
cg06098215	0.321655	2.89658e-59	NCOA4	5'UTR	shelf
cg23922724	0.32164	5.56474e-80		IGR	opensea
cg07536328	0.321627	7.55378e-85	TIMM23	3'UTR	opensea
cg23099587	0.321539	4.25113e-93		IGR	opensea
cg10601943	0.321478	2.6259e-86	HLA-F	Body	shore
cg08939394	0.321461	2.72854e-77		IGR	opensea
cg14022913	0.321448	8.39533e-73	NEIL3	TSS1500	shore
cg03080336	0.321447	2.52916e-93		IGR	opensea
cg08939850	0.321425	2.34735e-50	RPTOR	Body	shore
cg27064337	0.321368	7.53831e-97		IGR	opensea
cg03653601	0.321331	3.51278e-43	ABCC1	Body	opensea
cg03340667	0.321273	8.25569e-71		IGR	shelf
cg02037681	0.321259	1.39081e-61	RAB40C	Body	shore
cg07429087	0.321217	1.2574e-56	NMUR2	3'UTR	opensea
cg19549902	0.321199	1.27703e-51		IGR	shelf
cg20219053	0.321157	3.28157e-59		IGR	opensea
cg01166876	0.321049	2.24074e-65		IGR	opensea
cg19627034	0.320929	6.53179e-83		IGR	opensea
cg09596131	0.320832	6.01254e-76		IGR	opensea
cg26986147	0.320757	2.18433e-120	GAL3ST1	5'UTR	opensea
cg18618815	0.320753	1.12771e-68	COL1A1	Body	shore
cg21690050	0.320711	1.13151e-84		IGR	opensea
cg12735966	0.320687	2.90868e-73		IGR	opensea
cg00231528	0.320606	3.88748e-80	C1orf200	Body	shore
cg22211507	0.320561	7.03802e-76	TRAT1	Body	opensea
cg15903562	0.320389	1.07303e-64	PIK3C2B	Body	opensea
cg01359236	0.32029	4.50212e-94		IGR	shelf
cg17638468	0.320214	2.2062e-56	CD200R1	TSS200	opensea
cg26253500	0.320052	3.4542e-60	CHRM2	5'UTR	opensea
cg21301148	0.320003	1.83919e-110	MYH6	TSS1500	opensea
cg02227879	0.319945	1.3845e-65	CAMK2G	Body	opensea
cg02819992	0.319825	1.66841e-62		IGR	opensea
cg26996569	0.319768	4.5522e-36		IGR	opensea
cg04029159	0.319751	1.30034e-56	SIGIRR	5'UTR	shore
cg01164141	0.319749	2.39711e-70		IGR	opensea
cg15041658	0.319587	1.12778e-93	OSBPL3	Body	opensea
cg14036402	0.31956	7.61833e-61	EFHD2	Body	opensea
cg12776171	0.319525	3.36705e-83	GPRC5C	Body	island
cg17098965	0.31948	9.55012e-38	ZNF217	5'UTR	shore
cg24080571	0.319465	9.61569e-92		IGR	opensea
cg25458147	0.319375	3.05398e-88	SIRPA	3'UTR	shore
cg03280245	0.319357	1.5982e-49	RTN4RL2	Body	shore
cg02557922	0.319218	5.65435e-79		IGR	opensea
cg09030212	0.319172	7.10512e-64	NTNG1	TSS1500	shore
cg08994060	0.319088	2.20627e-58	PFKFB3	Body	opensea
cg19674851	0.319009	7.60849e-70		IGR	opensea
cg26378984	0.319003	7.50931e-67		IGR	shelf
cg08327038	0.318953	2.53705e-76	CIRH1A	Body	opensea
cg27181375	0.318942	4.7763e-97		IGR	opensea
cg23906876	0.318896	7.34922e-71	DCDC2	Body	opensea
cg05226740	0.318891	2.33321e-74		IGR	opensea
cg20541752	0.318875	4.34266e-55		IGR	opensea
cg09767076	0.318841	3.80582e-48	ATP6V0A2	Body	shelf
cg09723635	0.318835	3.51774e-80	KIF13A	Body	opensea
cg00686132	0.318812	2.43811e-81	MLLT4	Body	opensea
cg23090529	0.318806	3.60491e-47		IGR	shore
cg16890093	0.318782	2.8436e-56	PSMB8	TSS1500	shore
cg10914292	0.318753	1.0407e-57		IGR	opensea
cg03799713	0.318736	8.33605e-54		IGR	shore
cg18735089	0.318687	1.79646e-66	SMURF1	Body	shelf
cg04349084	0.318623	2.26529e-45		IGR	opensea
cg24522654	0.318539	1.96513e-120		IGR	opensea
cg09395195	0.31853	2.35145e-44	EVI2A	Body	opensea
cg20945738	0.318264	9.8086e-106	TNFSF13B	5'UTR	opensea
cg00805193	0.318242	9.384e-87	SAMD10	Body	shore
cg25541968	0.318192	1.34828e-56	OR5P3	TSS1500	opensea
cg06547285	0.318189	2.2837e-92	FAM113B	3'UTR	shore
cg11038054	0.318099	1.4791e-53	LRP1B	Body	opensea
cg05582719	0.318058	1.27492e-65	RIMS1	Body	opensea
cg14574489	0.318052	2.51084e-60	SLC9A9	Body	opensea
cg07907517	0.318033	3.35705e-91	PSORS1C3	Body	shelf
cg24407086	0.318028	6.58035e-88		IGR	opensea
cg13942103	0.318001	1.98585e-85		IGR	opensea
cg17598552	0.317924	1.13107e-86	PSORS1C1	5'UTR	opensea
cg17344040	0.317909	1.72114e-97	EHD1	Body	shelf
cg19702194	0.317864	1.39278e-72	RALB	3'UTR	opensea
cg03510732	0.31786	7.45811e-86	TCF7L2	Body	opensea
cg14251009	0.317854	2.92985e-49		IGR	shore
cg21863546	0.317826	6.80766e-54		IGR	opensea
cg23702610	0.317819	4.96493e-58		IGR	opensea
cg23808165	0.31777	2.40072e-80		IGR	shelf
cg04687437	0.317735	9.90969e-83	C19orf20	Body	shelf
cg18907610	0.317678	3.92881e-90	ETV6	Body	opensea
cg00200755	0.317671	1.12871e-71		IGR	opensea
cg05901196	0.317668	4.58197e-89	CCDC6	Body	shore
cg10785340	0.317652	3.25664e-67	H2AFY	Body	opensea
cg09890077	0.317593	5.94577e-95	NAALADL2	Body	opensea
cg03280108	0.317547	9.82727e-56		IGR	opensea
cg14510905	0.317539	7.97918e-57		IGR	opensea
cg26395694	0.317534	7.26486e-104	ITPR1	Body	opensea
cg17819732	0.317523	1.11227e-85		IGR	opensea
cg01361499	0.317394	3.53635e-46		IGR	shelf
cg13432339	0.317388	2.33943e-64		IGR	opensea
cg03246478	0.317376	2.82871e-114		IGR	shore
cg26389380	0.317255	3.3571e-121	ATG7	5'UTR	opensea
cg06541733	0.317218	2.8452e-70		IGR	opensea
cg09577651	0.317154	1.04119e-103	SIRPB1	TSS200	opensea
cg07457213	0.317145	1.88622e-89	SH3PXD2A	Body	opensea
cg25720825	0.317106	2.06544e-100		IGR	shore
cg27408541	0.317034	5.66864e-58	TANC1	Body	opensea
cg26826729	0.317031	9.65598e-72	GAPDH	Body	shore
cg18287310	0.317	6.568e-107	DAB1	5'UTR	opensea
cg19955173	0.317	1.41569e-67	TNK2	Body	shore
cg07499317	0.316999	2.11866e-81	GFPT2	Body	opensea
cg25503804	0.31695	5.52755e-65	F2	TSS1500	opensea
cg03678098	0.316932	3.91764e-81		IGR	shelf
cg06614284	0.316914	3.86016e-72	HCK	3'UTR	opensea
cg07727594	0.316912	3.235e-121	SLC13A3	3'UTR	opensea
cg14072027	0.316839	1.15097e-73		IGR	opensea
cg08955099	0.316732	2.45394e-55	ERBB4	Body	opensea
cg01765174	0.316681	4.22484e-81	TRIM14	Body	shore
cg08410533	0.316676	6.71166e-83	DIP2C	Body	shelf
cg17018082	0.316509	7.88558e-62	SAMD12	Body	opensea
cg11962007	0.316509	1.18749e-49	RNF149	Body	shore
cg16657152	0.316427	1.57033e-89		IGR	opensea
cg12176793	0.316402	3.37537e-104		IGR	opensea
cg20886721	0.316377	8.43305e-66	OR8U8	Body	opensea
cg04098585	0.31634	2.81002e-69	CD28	5'UTR	opensea
cg01373189	0.316305	3.44512e-99	N4BP2L1	TSS1500	shore
cg06861115	0.316217	5.14035e-128		IGR	shelf
cg14165142	0.316187	4.6106e-68	CDC25B	Body	shore
cg25416067	0.316161	6.79274e-131	44448	5'UTR	opensea
cg05026403	0.316079	7.21618e-67	C10orf10	3'UTR	shore
cg07167933	0.316072	1.92459e-101	SFTPB	Body	opensea
cg08575688	0.316037	2.75028e-67	CCL20	TSS200	opensea
cg18458509	0.315952	2.4074e-108	SLC22A18AS	Body	shelf
cg08978665	0.315863	1.05909e-97	IL32	5'UTR	opensea
cg18192491	0.315808	5.14606e-86	HS3ST5	TSS1500	opensea
cg17719951	0.315759	1.23733e-77	ANXA4	5'UTR	shore
cg05632420	0.315696	8.06958e-49	MKLN1	TSS1500	shore
cg10973762	0.31569	2.06048e-60	DUT	Body	shore
cg07743730	0.315665	4.14472e-53		IGR	opensea
cg05775862	0.315655	2.02825e-48		IGR	opensea
cg16231917	0.31563	1.92981e-51	PVT1	Body	opensea
cg17122437	0.315608	3.78498e-78	FAM107B	1stExon	opensea
cg16055410	0.315559	2.23761e-83	PSORS1C3	TSS1500	shelf
cg16668651	0.315558	5.39526e-39		IGR	opensea
cg12651286	0.31554	4.12099e-80	MMP20	Body	opensea
cg05067125	0.315539	2.51643e-60	S100Z	5'UTR	opensea
cg20979153	0.31548	9.5864e-150	ZNF217	TSS200	shore
cg04861974	0.315428	7.12551e-78		IGR	shore
cg10236261	0.315416	3.78833e-43	IFT81	Body	opensea
cg17311132	0.315406	3.27354e-46		IGR	opensea
cg09310092	0.315357	3.59481e-69	SCN1B	Body	shelf
cg05622577	0.315353	8.34576e-99		IGR	opensea
cg13434489	0.31531	2.68183e-75	PRDM16	Body	opensea
cg22104103	0.315285	1.12186e-78	C21orf34	Body	opensea
cg06778183	0.315243	5.5476e-61	MCTP1	Body	opensea
cg14244439	0.315227	7.76109e-67	ROR2	Body	opensea
cg11982471	0.315185	1.27961e-47	TCF19	Body	shelf
cg08795557	0.315156	1.49349e-67	WBSCR17	Body	opensea
cg20745381	0.315078	1.68933e-105		IGR	opensea
cg07330438	0.315076	3.19551e-84		IGR	shore
cg26544722	0.31505	1.26863e-61		IGR	opensea
cg19787125	0.314987	7.78002e-93	SDK2	Body	opensea
cg16939187	0.314977	1.61089e-64	IQCE	Body	opensea
cg12422154	0.31495	7.52782e-71	TRIM15	TSS200	opensea
cg12370174	0.314916	5.88819e-61	MAML2	Body	opensea
cg24438354	0.314885	1.92661e-65		IGR	opensea
cg04681489	0.314869	8.55725e-44		IGR	opensea
cg23261327	0.314788	5.65061e-93	BAIAP2	Body	shore
cg00082912	0.31472	1.42004e-49		IGR	opensea
cg08804626	0.314629	1.00171e-62	GMDS	Body	opensea
cg20520115	0.314625	3.38666e-114	HK2	Body	shore
[truncated: 1,491 more rows]

## Sheet: Raw data figure 1c-d
Tag	logFC	adj.P	Gene	Cancer_to_Normal.feature	Cancer_to_Normal.cgi
cg02326386	0.743521	2.96561e-156	MOBKL2A	5'UTR	opensea
cg17738521	0.650884	5.71349e-137	HIVEP2	5'UTR	opensea
cg19519319	0.617818	1.19486e-175	MOBKL2A	5'UTR	opensea
cg22793129	0.597451	1.06599e-165	MOBKL2A	5'UTR	opensea
cg14731462	0.592001	6.79274e-131	PTPRE	5'UTR	opensea
cg17541002	0.589839	1.76407e-156	CAMKK2	5'UTR	shelf
cg23264429	0.573829	4.00967e-112	STAMBPL1	5'UTR	shore
cg16107628	0.552075	1.52361e-158	TAGLN2	5'UTR	shore
cg10183885	0.540553	9.40581e-179	SLC16A3	5'UTR	island
cg20597486	0.517593	5.11825e-98	IFI16	5'UTR	opensea
cg22047295	0.517456	4.66288e-111	WIPF1	5'UTR	opensea
cg21876918	0.514291	7.28728e-187	MOBKL2A	5'UTR	opensea
cg01944226	0.513403	6.13642e-158	SLC16A3	5'UTR	island
cg22274117	0.510883	2.27481e-246	ATXN1	5'UTR	opensea
cg23828876	0.5076	3.91183e-100	PCYT1A	5'UTR	opensea
cg14785527	0.50272	2.3463e-139	STAMBPL1	5'UTR	opensea
cg27376024	0.491051	2.29512e-128	LGALS12	5'UTR	opensea
cg09727050	0.489227	1.11707e-116	TNFAIP6	5'UTR	opensea
cg11183156	0.488453	2.53497e-140	LGALS12	5'UTR	opensea
cg20765408	0.485855	7.34208e-99	PARP4	5'UTR	shore
cg17571559	0.48451	1.24477e-133	HRH1	5'UTR	opensea
cg19319487	0.480203	3.11304e-147	FAM168A	5'UTR	opensea
cg00259834	0.472111	7.47565e-116	RFTN1	5'UTR	shore
cg13615963	0.468746	3.10809e-98	CCR6	5'UTR	opensea
cg09029902	0.460898	8.63452e-183	ZNF217	5'UTR	shore
cg25123566	0.456591	7.16261e-70	FAM113B	5'UTR	opensea
cg23114964	0.45577	5.99594e-80	HIVEP3	5'UTR	opensea
cg08897188	0.45318	7.96943e-119	PRKAG2	5'UTR	opensea
cg19239041	0.449375	8.94668e-94	RASSF2	5'UTR	opensea
cg07625783	0.446616	7.81056e-89	SLAMF8	5'UTR	opensea
cg17660833	0.44203	1.67206e-94	HRH1	5'UTR	opensea
cg14418802	0.441121	9.98884e-119	H6PD	5'UTR	opensea
cg09969528	0.440738	8.15991e-111	PRKAG2	5'UTR	opensea
cg16341836	0.439464	2.44567e-122	STAMBPL1	5'UTR	shore
cg12196045	0.439334	1.27108e-144	MAP1LC3B2	5'UTR	opensea
cg17394304	0.438329	6.00712e-141	BCL6	5'UTR	shore
cg09678939	0.437965	1.11048e-100	ZC3H12D	5'UTR	opensea
cg02512902	0.436473	6.21441e-134	KSR1	5'UTR	opensea
cg13030790	0.435634	1.43039e-67	RUNX1	5'UTR	opensea
cg15962197	0.434064	1.58455e-166	SCMH1	5'UTR	shelf
cg06764092	0.432629	3.73225e-110	SLAMF8	5'UTR	opensea
cg24956391	0.432349	5.64629e-117	SRC	5'UTR	shore
cg10502118	0.430941	5.89433e-136	RFTN1	5'UTR	shore
cg22208022	0.430579	2.20509e-106	ATF7IP	5'UTR	opensea
cg13942186	0.43036	4.64693e-167	EXD3	5'UTR	opensea
cg09182455	0.427917	1.79821e-134	CORO1C	5'UTR	opensea
cg20749059	0.42624	2.91651e-117	ARHGEF3	5'UTR	opensea
cg20312390	0.425622	7.64588e-113	ATP2B4	5'UTR	opensea
cg09643398	0.422921	1.43997e-120	BCL6	5'UTR	shore
cg04603130	0.422703	6.27872e-71	GNG7	5'UTR	shelf
cg20626249	0.422149	4.81558e-87	TEAD1	5'UTR	opensea
cg06035708	0.41862	4.09431e-88	A2BP1	5'UTR	shelf
cg25799109	0.417959	5.07003e-174	ARHGEF3	5'UTR	opensea
cg01778994	0.416558	3.96851e-130	ST3GAL1	5'UTR	opensea
cg14209518	0.415337	5.13869e-129	NNMT	5'UTR	opensea
cg07463059	0.414255	1.46585e-110	IFI16	5'UTR	opensea
cg03358636	0.412508	5.55924e-83	KIAA0226	5'UTR	shelf
cg06738887	0.410938	3.14692e-95	ANXA2	5'UTR	shore
cg01254707	0.410584	3.11037e-73	IL1RL1	5'UTR	opensea
cg25296938	0.410351	6.39659e-119	ARPC1B	5'UTR	shelf
cg00320216	0.409937	4.09512e-93	ETS1	5'UTR	opensea
cg03822198	0.409297	5.71432e-129	MAP1LC3B2	5'UTR	opensea
cg07000713	0.405068	9.22337e-79	FAM19A2	5'UTR	opensea
cg07846061	0.404578	2.2266e-99	MLKL	5'UTR	shore
cg23655939	0.402921	1.00883e-160	BCL6	5'UTR	shore
cg27305009	0.398575	6.80378e-100	WIPF1	5'UTR	opensea
cg19159011	0.397753	1.41865e-90	IKZF1	5'UTR	opensea
cg22878054	0.397019	1.62404e-98	CNTN5	5'UTR	opensea
cg26724841	0.396252	2.75054e-80	RNF216	5'UTR	shelf
cg24028809	0.395855	1.32386e-96	RGS17	5'UTR	opensea
cg21175685	0.394058	5.15843e-106	COL8A1	5'UTR	opensea
cg13544946	0.392734	1.61238e-44	TLN1	5'UTR	shelf
cg22339338	0.392512	9.46493e-92	TAGLN2	5'UTR	shelf
cg10609868	0.391728	1.36135e-108	PAG1	5'UTR	opensea
cg18882687	0.390917	8.23943e-84	ARF1	5'UTR	opensea
cg03478610	0.390714	6.11629e-82	PPP2R3A	5'UTR	opensea
cg17200850	0.390624	1.14126e-75	HRH2	5'UTR	opensea
cg06051311	0.390274	1.253e-92	TRIM15	5'UTR	opensea
cg09579281	0.39003	2.7359e-86	NOD1	5'UTR	shelf
cg27284120	0.389705	2.80957e-83	FPR3	5'UTR	opensea
cg13584882	0.388747	3.32657e-102	P4HA1	5'UTR	opensea
cg04633683	0.38866	1.92715e-139	MVP	5'UTR	opensea
cg15067015	0.38813	5.41955e-99	TNR	5'UTR	opensea
cg03487387	0.387929	3.72372e-118	SMOX	5'UTR	shelf
cg08698997	0.387134	1.51643e-96	CBFA2T3	5'UTR	opensea
cg26020982	0.384421	8.04068e-86	HRNR	5'UTR	opensea
cg14186336	0.384251	4.0683e-105	GSN	5'UTR	opensea
cg22734236	0.382797	1.27806e-86	FAM160A1	5'UTR	opensea
cg25784280	0.382584	4.59505e-103	DTNA	5'UTR	opensea
cg04063166	0.38057	2.75724e-119	KCNA4	5'UTR	shelf
cg19348484	0.379835	2.35534e-87	FURIN	5'UTR	shore
cg03449150	0.378356	4.22264e-80	SPRR2F	5'UTR	opensea
cg15819225	0.378314	5.21278e-75	TP73	5'UTR	opensea
cg18345406	0.377738	1.39675e-94	FAM160A1	5'UTR	opensea
cg03000596	0.377618	1.91117e-119	LAT2	5'UTR	opensea
cg18951352	0.377336	5.86756e-103	ZC3H12D	5'UTR	opensea
cg03142039	0.377285	3.60025e-71	CDON	5'UTR	shore
cg17134153	0.37614	1.77139e-81	FCRL3	5'UTR	opensea
cg12626882	0.374309	2.87897e-66	DNAH9	5'UTR	opensea
cg24682512	0.373685	3.55605e-71	GRM3	5'UTR	opensea
cg11702866	0.37343	1.19871e-114	HRH1	5'UTR	opensea
cg06143585	0.372942	2.33219e-97	OR9Q1	5'UTR	opensea
cg03567939	0.372687	5.2428e-114	PRKAG2	5'UTR	opensea
cg05367028	0.372476	5.24958e-114	PRKAG2	5'UTR	opensea
cg15978565	0.36998	2.4994e-104	LPIN1	5'UTR	opensea
cg14704968	0.36995	8.5356e-106	APBB1IP	5'UTR	shelf
cg08478685	0.369877	4.94379e-131	HPCAL1	5'UTR	opensea
cg08778148	0.368052	3.25615e-86	TFPI	5'UTR	opensea
cg04915566	0.366606	1.03502e-40	RUNX1	5'UTR	opensea
cg13136655	0.366514	3.25812e-106	ZC3H12D	5'UTR	opensea
cg15167202	0.365877	1.05324e-108	SYNPO	5'UTR	opensea
cg07952182	0.365591	3.94252e-64	DDR2	5'UTR	opensea
cg11382133	0.364904	2.66854e-118	RFTN1	5'UTR	shore
cg11577097	0.363944	2.94532e-104	AQP9	5'UTR	opensea
cg15731317	0.363772	1.5845e-102	SYTL2	5'UTR	opensea
cg19929194	0.363599	2.26297e-136	RAPGEF5	5'UTR	opensea
cg21462844	0.363358	5.02423e-107	SGK3	5'UTR	shelf
cg24497361	0.363013	2.86503e-90	RHOG	5'UTR	shelf
cg13049398	0.362853	1.82378e-85	ZNF516	5'UTR	shelf
cg21731304	0.361688	9.70042e-89	NMNAT3	5'UTR	opensea
cg17165848	0.361424	1.15487e-61	WIPF1	5'UTR	opensea
cg22129276	0.361342	1.71082e-74	DHRS9	5'UTR	opensea
cg08866634	0.360366	6.05134e-93	RNF44	5'UTR	shore
cg19412669	0.360239	1.4781e-112	STK40	5'UTR	opensea
cg17484237	0.360066	7.63833e-100	HAVCR2	5'UTR	opensea
cg14064762	0.360061	5.05104e-119	TRAF1	5'UTR	shelf
cg16814786	0.359822	1.34704e-70	NCOA4	5'UTR	shelf
cg10061342	0.359804	2.00249e-113	C1orf21	5'UTR	shore
cg00044372	0.359643	7.0333e-91	KIAA0513	5'UTR	opensea
cg06164260	0.35905	6.03447e-140	BCL6	5'UTR	shore
cg26878655	0.35858	4.90959e-74	RARA	5'UTR	opensea
cg03140412	0.357364	6.94586e-58	SIGIRR	5'UTR	shore
cg09548780	0.357351	1.00273e-84	TNS1	5'UTR	opensea
cg02181594	0.357193	6.77e-104	FAM176A	5'UTR	shelf
cg00658590	0.356768	2.60769e-93	FHIT	5'UTR	opensea
cg23786580	0.356154	6.969e-95	HECW1	5'UTR	opensea
cg04246167	0.355497	3.94618e-100	C3orf67	5'UTR	opensea
cg10463299	0.355104	3.26327e-73	CASS4	5'UTR	opensea
cg15551881	0.353837	5.06176e-81	TRAF1	5'UTR	shelf
cg04599946	0.35375	2.02461e-71	IRF8	5'UTR	shelf
cg15412815	0.353523	4.23393e-43	C11orf75	5'UTR	opensea
cg15454698	0.35332	2.18285e-137	SLC6A6	5'UTR	opensea
cg07955474	0.352117	2.46136e-118	IRF8	5'UTR	shelf
cg26842802	0.351524	1.47553e-56	CASP8	5'UTR	opensea
cg08553950	0.35138	5.74206e-120	SRC	5'UTR	shore
cg11299991	0.350657	9.05366e-74	PTX3	5'UTR	shore
cg24743155	0.349707	3.39872e-75	FARS2	5'UTR	opensea
cg02298094	0.349097	3.60705e-82	SH2B3	5'UTR	shore
cg03032677	0.348575	4.81776e-92	CDKN1A	5'UTR	shore
cg05594873	0.347459	6.15671e-65	ROBO1	5'UTR	shore
cg12403889	0.347195	1.58615e-159	C1orf187	5'UTR	shore
cg16242615	0.345714	1.76316e-72	ZBTB7A	5'UTR	island
cg00159243	0.345522	1.02254e-108	SELPLG	5'UTR	opensea
cg24425972	0.345297	1.29595e-94	GJB2	5'UTR	shore
cg22294773	0.344655	1.14615e-96	GNG7	5'UTR	shore
cg23691223	0.344622	2.23072e-64	DAB1	5'UTR	opensea
cg13144059	0.343995	1.28501e-80	SPATS2L	5'UTR	opensea
cg11606261	0.343961	8.9965e-101	SP1	5'UTR	shore
cg05875421	0.343689	1.02391e-62	GPR68	5'UTR	opensea
cg11826008	0.343486	1.41802e-55	CPNE1	5'UTR	shelf
cg23866916	0.342758	8.88371e-111	SBNO2	5'UTR	shore
cg15021031	0.342461	1.22864e-63	PPP2R2B	5'UTR	opensea
cg15371617	0.342346	2.93139e-103	HAVCR2	5'UTR	opensea
cg01889574	0.34198	3.4291e-147	CD82	5'UTR	shelf
cg20808613	0.341776	1.02325e-95	AEN	5'UTR	shelf
cg04177287	0.341118	6.20287e-69	KCNIP4	5'UTR	opensea
cg13405631	0.340751	2.15848e-110	PNPLA1	5'UTR	opensea
cg04554195	0.34075	1.61128e-81	FPR2	5'UTR	opensea
cg11300208	0.339917	3.50279e-91	KCNMB2	5'UTR	opensea
cg16588163	0.339786	5.25946e-101	IL1RAP	5'UTR	opensea
cg06716730	0.338615	7.9735e-104	DUSP14	5'UTR	shore
cg26946769	0.338344	7.51667e-67	MAPK4	5'UTR	shore
cg10327756	0.3374	3.34126e-78	ADAM29	5'UTR	opensea
cg16649560	0.335522	4.834e-114	IL4R	5'UTR	opensea
cg10005998	0.335275	8.29967e-52	DNMBP	5'UTR	opensea
cg09479286	0.334205	1.23762e-75	NOSTRIN	5'UTR	opensea
cg09884146	0.33384	1.23295e-52	SPRED2	5'UTR	opensea
cg04535966	0.333615	5.48253e-68	LPP	5'UTR	opensea
cg03220543	0.332963	2.13892e-108	ACTL8	5'UTR	opensea
cg13976502	0.332469	1.86177e-101	C14orf43	5'UTR	shore
cg07175433	0.332456	3.24434e-64	KCNIP4	5'UTR	shelf
cg02101833	0.331813	3.9939e-123	HPCAL1	5'UTR	opensea
cg16049367	0.331417	2.1331e-83	ZC3H7B	5'UTR	shelf
cg07101841	0.329716	1.208e-198	44448	5'UTR	opensea
cg01519261	0.329304	2.72035e-47	RUNX1	5'UTR	opensea
cg01318557	0.32918	6.86482e-123	LAT2	5'UTR	opensea
cg22757362	0.32841	3.58504e-115	RASGEF1A	5'UTR	shelf
cg08166767	0.328297	6.8573e-65	LCE2A	5'UTR	opensea
cg01917716	0.32813	2.29999e-84	MS4A3	5'UTR	opensea
cg20682639	0.328079	9.15612e-81	PDZD2	5'UTR	opensea
cg08635395	0.327433	1.80016e-61	NDE1	5'UTR	shelf
cg11807188	0.3271	2.32004e-95	LEPR	5'UTR	opensea
cg18376497	0.326491	4.3677e-57	INPP4B	5'UTR	opensea
cg23728189	0.326183	1.20484e-102	HPCAL1	5'UTR	opensea
cg21108085	0.325404	5.32538e-68	CD82	5'UTR	shelf
cg21860675	0.324942	3.05861e-86	FOXP1	5'UTR	opensea
cg15319470	0.324796	8.27015e-94	FAM19A2	5'UTR	opensea
cg04649598	0.324491	8.52191e-66	ODZ4	5'UTR	opensea
cg06373470	0.324436	7.21633e-71	AGAP11	5'UTR	shore
cg10671757	0.322858	2.71541e-73	ZNF385B	5'UTR	shelf
cg16676292	0.322194	6.68206e-44	ARHGAP1	5'UTR	shelf
cg06098215	0.321655	2.89658e-59	NCOA4	5'UTR	shelf
cg26986147	0.320757	2.18433e-120	GAL3ST1	5'UTR	opensea
cg26253500	0.320052	3.4542e-60	CHRM2	5'UTR	opensea
cg04029159	0.319751	1.30034e-56	SIGIRR	5'UTR	shore
cg17098965	0.31948	9.55012e-38	ZNF217	5'UTR	shore
cg20945738	0.318264	9.8086e-106	TNFSF13B	5'UTR	opensea
cg17598552	0.317924	1.13107e-86	PSORS1C1	5'UTR	opensea
cg26389380	0.317255	3.3571e-121	ATG7	5'UTR	opensea
cg18287310	0.317	6.568e-107	DAB1	5'UTR	opensea
cg04098585	0.31634	2.81002e-69	CD28	5'UTR	opensea
cg25416067	0.316161	6.79274e-131	44448	5'UTR	opensea
cg08978665	0.315863	1.05909e-97	IL32	5'UTR	opensea
cg17719951	0.315759	1.23733e-77	ANXA4	5'UTR	shore
cg05067125	0.315539	2.51643e-60	S100Z	5'UTR	opensea
cg02072495	0.314573	1.4687e-154	ANXA2	5'UTR	shore
cg13892570	0.313594	9.59336e-177	TAGLN2	5'UTR	shore
cg08622198	0.313371	1.34516e-100	CHRM3	5'UTR	opensea
cg23344780	0.312121	7.21068e-185	EMP3	5'UTR	shelf
cg08243465	0.311668	3.78752e-49	PMEPA1	5'UTR	opensea
cg24837219	0.310886	2.29325e-68	TMEM108	5'UTR	opensea
cg23410129	0.310545	1.18152e-97	SRC	5'UTR	shore
cg09300089	0.310413	3.72389e-69	ANKRD11	5'UTR	opensea
cg00830283	0.310271	1.84663e-77	PDZK1	5'UTR	opensea
cg01117384	0.310256	1.29732e-59	PMEPA1	5'UTR	opensea
cg27397757	0.31024	2.59554e-64	GLIS1	5'UTR	shelf
cg27041424	0.309409	3.38019e-81	VWF	5'UTR	opensea
cg06949933	0.309072	1.58735e-80	AHSA2	5'UTR	shore
cg12024564	0.308856	3.46414e-55	FAM19A2	5'UTR	opensea
cg00366359	0.308558	1.40353e-69	ODZ4	5'UTR	shelf
cg01955533	0.308012	4.99918e-130	CDKN1A	5'UTR	shore
cg02198625	0.307944	5.90846e-89	SIRPB1	5'UTR	opensea
cg26164712	0.307621	1.85675e-83	CXCR5	5'UTR	opensea
cg26123647	0.307444	9.16592e-69	MYT1L	5'UTR	shore
cg03002136	0.307256	1.28709e-68	CCDC70	5'UTR	opensea
cg16777510	0.305811	9.12364e-53	STAT5A	5'UTR	shore
cg18450254	0.305345	9.86608e-45	PRICKLE2	5'UTR	opensea
cg10044101	0.305321	1.53087e-41	VNN2	5'UTR	opensea
cg09830083	0.304733	5.00592e-57	P4HA2	5'UTR	shelf
cg00128482	0.30418	2.71525e-68	PI15	5'UTR	opensea
cg01965380	0.303993	5.20756e-63	LRRC8D	5'UTR	opensea
cg18273817	0.303787	1.93598e-78	ENO1	5'UTR	shore
cg03616827	0.303772	5.4441e-62	ZFAT	5'UTR	opensea
cg03771004	0.302398	5.18501e-68	NR1H4	5'UTR	opensea
cg20968743	0.302374	3.2676e-177	TSPAN18	5'UTR	opensea
cg21801176	0.302149	6.98839e-90	CCR6	5'UTR	opensea
cg09464206	0.301955	4.75438e-79	CASP8	5'UTR	opensea
cg02585906	0.301774	4.08718e-64	SIGIRR	5'UTR	shore
cg06792975	0.301737	5.26318e-46	MUC7	5'UTR	opensea
cg09968361	0.301315	2.21254e-92	SERPINA1	5'UTR	opensea
cg06644669	0.301042	1.68639e-65	KIAA1949	5'UTR	shore
cg23238530	0.300432	3.55478e-53	LEPREL1	5'UTR	shelf
cg10522125	0.300055	1.32651e-72	ITGAL	5'UTR	shore
cg02708956	0.300046	4.95745e-76	HDAC4	5'UTR	opensea
cg13863668	0.299532	1.70773e-84	GMEB1	5'UTR	opensea
cg25097946	0.299234	2.76011e-65	SORBS1	5'UTR	opensea
cg12782294	0.298519	2.57366e-50	PLD1	5'UTR	opensea
cg10362335	0.298335	1.34958e-50	TNFSF14	5'UTR	opensea
cg02185464	0.298259	4.77233e-44	CRISPLD2	5'UTR	opensea
cg00136405	0.298132	1.809e-57	IL21	5'UTR	opensea
cg07516148	0.297979	7.01696e-51	TAGAP	5'UTR	opensea
cg22054912	0.297329	1.27671e-64	MEGF11	5'UTR	opensea
cg00822241	0.297222	4.18928e-76	FUT2	5'UTR	shore
cg11335133	0.296279	1.01852e-73	LRRC8D	5'UTR	island
cg25521400	0.296236	5.46894e-71	B3GNT2	5'UTR	opensea
cg15354065	0.295862	2.67896e-85	DGKA	5'UTR	shore
cg01946364	0.295638	6.02439e-57	CPLX2	5'UTR	shelf
cg04650676	0.295343	1.87648e-146	44448	5'UTR	opensea
cg08429256	0.295243	3.89215e-105	SLC16A3	5'UTR	island
cg26645242	-0.295162	2.73819e-56	CHD9	5'UTR	shore
cg00921266	-0.295667	2.80045e-45	HOXA3	5'UTR	shore
cg05447023	-0.295816	7.84573e-53	PAK6	5'UTR	shore
cg11628880	-0.296449	1.25436e-67	CLDN14	5'UTR	opensea
cg23605961	-0.296787	2.93432e-55	PRKAR1B	5'UTR	shore
cg02616418	-0.297093	2.26129e-44	TRIM2	5'UTR	opensea
cg11701471	-0.298396	1.40179e-52	OPRK1	5'UTR	island
cg21157873	-0.298735	2.43962e-47	CGN	5'UTR	shelf
cg21304163	-0.300533	4.29771e-69	FXYD3	5'UTR	opensea
cg22694818	-0.301045	4.29264e-72	LHX8	5'UTR	island
cg12910797	-0.301193	1.28914e-55	HOXB3	5'UTR	shelf
cg05637536	-0.301212	4.37037e-85	TDRD10	5'UTR	island
cg15018704	-0.301307	5.13048e-67	ADAT3	5'UTR	island
cg16790847	-0.301641	1.14428e-111	ZIC4	5'UTR	shelf
cg02704949	-0.301895	1.72807e-71	FXYD3	5'UTR	opensea
cg17777592	-0.303004	7.17455e-51	CAB39L	5'UTR	opensea
cg15444217	-0.303324	1.51853e-111	PPP2R2D	5'UTR	shore
cg02650667	-0.304931	2.54446e-60	APBB2	5'UTR	opensea
cg19512268	-0.305954	1.26167e-52	GRM1	5'UTR	shore
cg20243900	-0.306389	5.95952e-85	ADAT3	5'UTR	island
cg26481727	-0.306999	2.32258e-81	ANKRD11	5'UTR	shelf
cg21865845	-0.307858	2.00404e-99	ROBO1	5'UTR	island
cg21429725	-0.307963	4.93761e-94	PIGZ	5'UTR	island
cg16467015	-0.310086	4.06253e-76	NEDD4L	5'UTR	opensea
cg09545918	-0.310362	3.02148e-62	COL8A1	5'UTR	opensea
cg09480190	-0.312466	2.33999e-49	KIAA0182	5'UTR	shore
cg08461451	-0.312693	3.06697e-67	LINGO3	5'UTR	island
cg15207619	-0.314625	3.23254e-51	CAB39L	5'UTR	opensea
cg05217312	-0.315031	8.05727e-62	KIAA1217	5'UTR	opensea
cg14659930	-0.317191	2.99426e-59	ZBTB20	5'UTR	opensea
cg18977891	-0.318555	6.58593e-62	ST3GAL1	5'UTR	opensea
cg05437692	-0.318912	2.3191e-59	NR3C2	5'UTR	shore
cg03478199	-0.319355	1.50673e-66	GRM1	5'UTR	shore
cg18322569	-0.322022	5.95394e-44	BARHL2	5'UTR	island
cg12453504	-0.322057	1.9463e-72	IRF2	5'UTR	opensea
cg21116087	-0.322449	1.4e-70	MBP	5'UTR	island
cg04403415	-0.323068	5.04601e-49	NCOR2	5'UTR	opensea
cg08027484	-0.324378	5.76381e-78	GCNT2	5'UTR	opensea
cg12793733	-0.328163	2.57327e-54	ATP10D	5'UTR	opensea
cg11696200	-0.328361	1.00894e-46	STARD13	5'UTR	opensea
cg15899738	-0.329242	5.14958e-59	CARD11	5'UTR	opensea
cg10841756	-0.332148	2.49889e-98	PVRL4	5'UTR	opensea
cg20941258	-0.332602	1.47299e-55	LRRC2	5'UTR	island
cg27468976	-0.333242	7.83289e-75	ANKRD11	5'UTR	shore
cg15215348	-0.333732	2.99457e-52	PDE4C	5'UTR	shore
cg25316172	-0.334163	2.7208e-77	CYFIP2	5'UTR	shore
cg00891541	-0.335615	2.57012e-73	SMPD3	5'UTR	island
cg16990945	-0.336717	8.24445e-84	MBP	5'UTR	island
cg05937737	-0.3401	1.23943e-75	SLC7A14	5'UTR	island
cg02172312	-0.3403	3.83811e-82	CDH8	5'UTR	island
cg10009968	-0.341275	6.89562e-51	CARD11	5'UTR	opensea
cg10982443	-0.342802	1.26517e-59	KLHL33	5'UTR	island
cg21653641	-0.343087	2.13713e-73	MAMSTR	5'UTR	shore
cg18675097	-0.34367	2.71899e-83	NKAPL	5'UTR	island
cg16536855	-0.3471	2.76861e-51	HK1	5'UTR	opensea
cg00989538	-0.354408	1.52906e-92	MBP	5'UTR	island
cg01696784	-0.35466	2.01884e-74	SH3BP4	5'UTR	opensea
cg17565051	-0.357116	9.3983e-112	PPP2R2D	5'UTR	island
cg04360793	-0.357505	1.0008e-66	ELTD1	5'UTR	island
cg25555059	-0.358023	5.92568e-87	SLC27A6	5'UTR	shore
cg08662052	-0.35851	1.65797e-73	ZNF233	5'UTR	shore
cg19104015	-0.360233	2.07203e-64	HOXB3	5'UTR	shelf
cg06873916	-0.36281	4.92084e-94	ANKRD11	5'UTR	shore
cg01397065	-0.367388	3.4315e-106	ADAT3	5'UTR	island
cg05674437	-0.370523	1.54886e-100	PIGZ	5'UTR	island
cg11898486	-0.375542	1.20897e-88	LYPD5	5'UTR	island
cg03928961	-0.378474	7.29725e-81	PIGZ	5'UTR	island
cg10289744	-0.378488	2.17209e-75	CHL1	5'UTR	opensea
cg04090697	-0.381377	1.25498e-116	PPP2R2D	5'UTR	island
cg04388901	-0.381617	9.59588e-92	MAP4	5'UTR	opensea
cg14711997	-0.388359	8.57864e-70	KCNH2	5'UTR	island
cg00716257	-0.388986	3.97604e-70	JDP2	5'UTR	shore
cg12096487	-0.392941	1.67878e-64	ZBTB4	5'UTR	shore
cg18170989	-0.393829	4.78081e-69	CAB39L	5'UTR	opensea
cg00868875	-0.394749	2.07556e-105	KCTD1	5'UTR	island
cg15084543	-0.426408	3.03478e-98	ELTD1	5'UTR	island
cg19254118	-0.442494	8.99092e-98	ADAT3	5'UTR	shore
cg09948419	0.52151	7.91854e-122	MYO1G	TSS1500	opensea
cg22286382	0.508853	5.52886e-152	SLC17A3	TSS1500	opensea
cg04474049	0.485789	4.80832e-169	CAV1	TSS1500	shore
cg17272620	0.485341	8.62352e-129	LRG1	TSS1500	shelf
cg23821329	0.483863	6.96289e-126	VIM	TSS1500	shore
cg07826859	0.48288	6.05018e-140	MYO1G	TSS1500	opensea
cg13585930	0.464828	6.02764e-124	NPFFR1	TSS1500	opensea
cg14665413	0.464112	5.86121e-164	TLR6	TSS1500	opensea
cg00502926	0.449919	2.60133e-126	RNASE7	TSS1500	opensea
cg14042308	0.448716	1.53104e-142	RIN1	TSS1500	shelf
cg00160981	0.446672	1.44599e-137	FCRLB	TSS1500	shelf
cg09960641	0.44553	3.3876e-77	LOC100128675	TSS1500	opensea
cg25960769	0.439222	3.87166e-107	TREML2	TSS1500	opensea
cg11959387	0.436625	3.2331e-124	C3	TSS1500	opensea
cg18773937	0.436497	2.49184e-73	IL1B	TSS1500	opensea
cg26954174	0.429784	2.16368e-162	NOD2	TSS1500	opensea
cg26875384	0.428958	1.72783e-103	FAM107B	TSS1500	opensea
cg24315815	0.428835	2.55376e-93	PLSCR4	TSS1500	shore
cg24926465	0.424397	1.62231e-101	KCNAB1	TSS1500	shore
cg08548498	0.420975	1.92115e-64	SLPI	TSS1500	opensea
cg24843609	0.420664	2.3073e-112	BGLAP	TSS1500	shelf
cg14562054	0.420319	8.9737e-116	RIN1	TSS1500	shelf
cg19256731	0.420109	1.16051e-113	SIRPA	TSS1500	shore
cg03677952	0.418068	1.52762e-109	MLC1	TSS1500	shelf
cg17612991	0.417625	3.4152e-122	C3	TSS1500	opensea
cg06698332	0.412933	3.69895e-108	S100A10	TSS1500	shore
cg00913954	0.411449	1.18236e-102	STK40	TSS1500	shore
cg05177629	0.411151	5.55961e-93	SEMG1	TSS1500	opensea
cg04988978	0.409331	6.95123e-136	MPO	TSS1500	shelf
cg15013617	0.404978	4.35989e-119	C20orf141	TSS1500	opensea
cg15888097	0.404146	4.84888e-130	HTR1E	TSS1500	shore
cg10683527	0.403313	2.26422e-67	NEIL3	TSS1500	shore
cg12686273	0.397656	2.10516e-109	CCDC64B	TSS1500	shore
cg23031196	0.397389	5.15187e-113	SLC38A1	TSS1500	shore
cg25742326	0.3919	1.12479e-108	PLEKHN1	TSS1500	island
cg12659981	0.391024	3.59779e-61	ODZ2	TSS1500	opensea
cg03263337	0.390346	6.91359e-76	CLVS1	TSS1500	opensea
cg14963724	0.388563	1.78082e-123	CNDP2	TSS1500	shelf
cg05939560	0.387794	1.52658e-96	RIMBP2	TSS1500	opensea
cg05490029	0.387075	5.59446e-89	IL7	TSS1500	shore
cg04096619	0.386928	4.9724e-67	SNORD123	TSS1500	shore
cg15952370	0.384895	2.51386e-74	OR8D2	TSS1500	opensea
cg06530558	0.384183	1.90901e-67	UNC13C	TSS1500	opensea
cg23220439	0.383596	1.75594e-100	RIN1	TSS1500	shelf
cg19131731	0.383521	3.45808e-125	LIF	TSS1500	shore
cg16677191	0.383192	2.12459e-77	GLRX	TSS1500	opensea
cg00083659	0.383038	8.97563e-72	C22orf33	TSS1500	opensea
cg13800769	0.382263	8.31461e-97	KCNA6	TSS1500	shore
cg23698269	0.382234	3.85187e-93	SBF2	TSS1500	shore
cg12560128	0.382012	1.31545e-69	OAS2	TSS1500	opensea
cg13563074	0.378054	1.18494e-79	OVCH2	TSS1500	opensea
cg02743878	0.376929	6.47344e-104	DHRS9	TSS1500	opensea
cg04943586	0.376725	3.88795e-90	RFX4	TSS1500	opensea
cg01907761	0.376394	3.75076e-90	SPINK5L3	TSS1500	opensea
cg00184953	0.375535	2.94924e-97	PSORS1C3	TSS1500	shelf
cg00451397	0.372719	5.61755e-77	GTF2A1L	TSS1500	shore
cg25850808	0.372186	8.81474e-91	CD109	TSS1500	shore
cg19554257	0.371868	1.12805e-83	MAP1LC3B2	TSS1500	opensea
cg03852144	0.370817	9.31659e-93	GLRX	TSS1500	opensea
cg24876187	0.369296	1.60763e-143	CCHCR1	TSS1500	shore
cg22405653	0.368801	7.3819e-78	KRTAP21-1	TSS1500	opensea
cg02901136	0.368101	8.8139e-93	S100A12	TSS1500	opensea
cg00275828	0.367992	3.05084e-62	KRTAP2-4	TSS1500	opensea
cg15745401	0.366996	2.87439e-96	P2RY6	TSS1500	shore
cg09993145	0.364581	1.71949e-71	RUNX3	TSS1500	opensea
cg26846864	0.364502	3.47271e-104	MEFV	TSS1500	shelf
cg21114334	0.36386	3.85363e-113	IFITM4P	TSS1500	shore
cg01298514	0.362365	6.65364e-104	VEGFA	TSS1500	shore
cg00782811	0.362131	5.70825e-122	RCAN2	TSS1500	opensea
cg17128799	0.36211	3.04801e-111	PANK4	TSS1500	shore
cg10790685	0.361127	1.33616e-75	VIM	TSS1500	shore
cg01492656	0.359851	5.75313e-171	N4BP2	TSS1500	shore
cg01426475	0.359137	3.78539e-82	RAPGEF5	TSS1500	shore
cg23296791	0.358188	1.34248e-66	CLC	TSS1500	opensea
cg12393668	0.357628	6.94687e-125	CCDC43	TSS1500	shore
cg23228178	0.356534	1.67262e-97	PADI4	TSS1500	opensea
cg25856811	0.355085	2.07599e-100	SPRR3	TSS1500	opensea
cg00869941	0.354145	1.93184e-83	LPP	TSS1500	opensea
cg25626375	0.354122	2.01987e-67	OC90	TSS1500	opensea
cg16692277	0.353999	1.43132e-85	GUCY1B2	TSS1500	opensea
cg01544580	0.35399	2.85234e-63	CBX1	TSS1500	shore
cg16532262	0.353363	6.07598e-73	KRT3	TSS1500	opensea
cg06800962	0.352896	2.13238e-102	TM4SF1	TSS1500	opensea
cg16245261	0.352796	1.17848e-54	PRKCDBP	TSS1500	shore
cg16411857	0.35176	2.1034e-155	NLRC5	TSS1500	island
cg05538432	0.35114	8.72663e-94	C1S	TSS1500	opensea
cg07804289	0.349819	1.64691e-70	SPRR2C	TSS1500	opensea
cg15858970	0.349087	3.38739e-85	LOC100287718	TSS1500	opensea
cg06790305	0.348903	2.49091e-68	KRTAP19-8	TSS1500	opensea
cg13244293	0.348737	9.02448e-113	NGLY1	TSS1500	opensea
cg09555736	0.348718	8.33434e-97	RAB11FIP3	TSS1500	shore
cg25016420	0.348676	1.01059e-94	SPTLC3	TSS1500	opensea
cg01062020	0.348566	2.91551e-64	SH2D1B	TSS1500	opensea
cg26969933	0.347557	3.04638e-79	C6orf47	TSS1500	shore
cg20054157	0.346357	4.97929e-55	SFTA1P	TSS1500	opensea
cg00525931	0.346161	6.11222e-81	RRN3P2	TSS1500	shore
cg25479708	0.34532	1.16453e-133	VAMP2	TSS1500	shore
cg21944455	0.344636	2.63621e-89	GFAP	TSS1500	opensea
cg01329005	0.344218	5.90065e-65	BST2	TSS1500	opensea
cg12479098	0.343952	4.5655e-87	PRKCDBP	TSS1500	shore
cg11859922	0.343713	1.68635e-60	GREM2	TSS1500	opensea
cg23801544	0.343069	1.29958e-94	SGSM1	TSS1500	shore
cg14556677	0.342929	1.26174e-119	NEK6	TSS1500	opensea
cg24023487	0.342779	1.16709e-65	SPTLC3	TSS1500	opensea
cg11426157	0.3424	3.07361e-110	SYNPO	TSS1500	opensea
cg08445740	0.341512	1.1914e-84	FAM71B	TSS1500	opensea
cg23666117	0.340632	1.43273e-72	C6orf47	TSS1500	shore
cg09185990	0.340292	1.05603e-64	ABCC9	TSS1500	shelf
cg15211996	0.340208	3.88194e-98	ACTRT2	TSS1500	shore
cg06595154	0.339786	1.04131e-70	MRVI1	TSS1500	opensea
cg26815454	0.33941	1.35378e-68	GRAP2	TSS1500	opensea
cg25937598	0.338813	1.11709e-101	CALHM3	TSS1500	opensea
cg16617723	0.338604	1.19671e-115	AQP4	TSS1500	shore
cg13195526	0.338298	3.91106e-67	IL22	TSS1500	opensea
cg02825728	0.338124	7.20369e-69	CLDN17	TSS1500	opensea
cg04633676	0.336872	2.54473e-68	CCL2	TSS1500	opensea
cg04204669	0.336779	6.22692e-102	TH	TSS1500	opensea
cg09315887	0.336049	2.49105e-82	SYPL1	TSS1500	shore
cg07931844	0.335323	1.1146e-114	NR2E3	TSS1500	shore
cg07798731	0.334235	3.80429e-61	C10orf99	TSS1500	opensea
cg26853536	0.333657	7.5554e-158	UBC	TSS1500	shore
cg13445177	0.333129	3.38102e-63	S100A10	TSS1500	shore
cg21142398	0.33231	8.36316e-79	GLIS1	TSS1500	shelf
cg00933411	0.33228	5.84928e-81	DLC1	TSS1500	opensea
cg24884084	0.332088	2.21079e-118	SPRR1B	TSS1500	opensea
cg06468347	0.331901	1.28784e-83	ITGAE	TSS1500	opensea
cg00539360	0.331106	3.06065e-98	VEGFA	TSS1500	shore
cg11069071	0.330719	2.24465e-64	MIR496	TSS1500	opensea
cg00982519	0.330527	9.61824e-54	SFTA1P	TSS1500	opensea
cg17799287	0.330083	1.08259e-88	MIR19A	TSS1500	shore
cg17060964	0.329881	3.52389e-67	OR5AS1	TSS1500	opensea
cg22730004	0.329829	3.21401e-50	SPTA1	TSS1500	opensea
cg13995230	0.329121	7.15407e-73	MIR654	TSS1500	opensea
cg19312305	0.328936	3.37571e-74	MIR122	TSS1500	opensea
cg25631489	0.328487	6.01402e-71	PHC3	TSS1500	shore
cg01356198	0.32844	2.05911e-78	LPP	TSS1500	opensea
cg01378158	0.32752	1.54961e-78	PLEKHG4	TSS1500	shore
cg08409642	0.327468	2.77794e-108	MT2A	TSS1500	shore
cg03943115	0.32625	5.10481e-86	SPRR2D	TSS1500	opensea
cg01687040	0.326219	4.39722e-68	DCD	TSS1500	opensea
cg24168221	0.326042	3.33987e-77	CST9	TSS1500	opensea
cg23676369	0.325496	2.01179e-77	CASS4	TSS1500	opensea
cg09174555	0.324387	1.08699e-91	S100A8	TSS1500	opensea
cg17075352	0.324306	4.34569e-60	IGJ	TSS1500	opensea
cg00594278	0.324277	8.23646e-62	GRAP2	TSS1500	opensea
cg10752676	0.324179	6.01823e-64	IQUB	TSS1500	shore
cg26450106	0.323874	8.49439e-46	CST7	TSS1500	opensea
cg05379350	0.322496	2.64768e-99	GIT1	TSS1500	shore
cg09892262	0.322483	2.21062e-65	KRTAP24-1	TSS1500	opensea
cg11953516	0.322318	3.28771e-73	FNDC4	TSS1500	shore
cg23574281	0.322198	8.6647e-100	FAM110C	TSS1500	shore
cg04279139	0.321834	5.04082e-55	LOC100133893	TSS1500	opensea
cg14022913	0.321448	8.39533e-73	NEIL3	TSS1500	shore
cg21301148	0.320003	1.83919e-110	MYH6	TSS1500	opensea
cg09030212	0.319172	7.10512e-64	NTNG1	TSS1500	shore
cg16890093	0.318782	2.8436e-56	PSMB8	TSS1500	shore
cg25541968	0.318192	1.34828e-56	OR5P3	TSS1500	opensea
cg25503804	0.31695	5.52755e-65	F2	TSS1500	opensea
cg01373189	0.316305	3.44512e-99	N4BP2L1	TSS1500	shore
cg18192491	0.315808	5.14606e-86	HS3ST5	TSS1500	opensea
cg05632420	0.315696	8.06958e-49	MKLN1	TSS1500	shore
cg16055410	0.315559	2.23761e-83	PSORS1C3	TSS1500	shelf
cg07906724	0.314609	3.16835e-62	CHRNA6	TSS1500	opensea
cg17459635	0.314435	2.69249e-87	ISG20	TSS1500	opensea
cg16454426	0.314047	1.28211e-61	C8orf22	TSS1500	opensea
cg15719255	0.313754	2.55283e-82	LRRC25	TSS1500	opensea
cg26509318	0.31332	2.09472e-71	KDM2B	TSS1500	shore
cg13440894	0.313194	1.26178e-91	BLK	TSS1500	opensea
cg05643339	0.312734	1.40613e-54	TNN	TSS1500	opensea
cg00798281	0.312589	1.51261e-37	HLA-DPA1	TSS1500	opensea
cg06349754	0.311542	3.00944e-79	PLEKHG4	TSS1500	shore
cg02744249	0.311156	1.09708e-52	CTSZ	TSS1500	shore
cg15099037	0.310514	5.95365e-79	SLC11A1	TSS1500	opensea
cg05631194	0.309936	9.18253e-77	PSORS1C3	TSS1500	shore
cg08119452	0.309713	5.99249e-54	OLFM4	TSS1500	opensea
cg24635860	0.30942	1.77935e-89	ZC3H12A	TSS1500	shore
cg23735482	0.309269	9.39193e-83	MYO3A	TSS1500	shore
cg13826459	0.308403	8.69084e-75	SERPINA1	TSS1500	opensea
cg27222669	0.308323	5.93368e-79	ABCC3	TSS1500	shore
cg07641807	0.307931	5.80336e-94	MIR19A	TSS1500	shore
cg07538206	0.307844	6.74407e-82	C2CD2	TSS1500	shore
cg07042532	0.307289	9.45536e-67	CREB5	TSS1500	opensea
cg12755421	0.307261	2.3497e-41	PRKCDBP	TSS1500	shore
cg11435943	0.30708	2.71924e-74	SERPINB12	TSS1500	opensea
cg12580445	0.306301	2.12135e-81	LOX	TSS1500	shore
cg02121427	0.306164	6.77656e-69	LRRC15	TSS1500	opensea
cg19241878	0.305576	1.94396e-81	C17orf73	TSS1500	opensea
cg00802237	0.30537	4.92891e-79	SERPINA1	TSS1500	opensea
cg08752459	0.305109	2.60158e-29	CLEC2B	TSS1500	opensea
cg21748751	0.304975	5.33984e-49	PPARD	TSS1500	shore
cg01472101	0.304408	9.88819e-76	CLEC10A	TSS1500	opensea
cg26864526	0.303961	3.2608e-87	HRH1	TSS1500	opensea
cg13662121	0.303765	9.01888e-83	CDKN1A	TSS1500	shore
cg10103850	0.30289	1.38514e-40	SLC8A1	TSS1500	opensea
cg18973101	0.302845	1.14692e-205	TMEM79	TSS1500	opensea
cg15023858	0.302789	4.84168e-71	MITF	TSS1500	opensea
cg15599832	0.302686	4.10749e-62	OSMR	TSS1500	shore
cg01313732	0.302282	9.13448e-62	CLEC1A	TSS1500	opensea
cg00191458	0.301854	2.83381e-72	LOC257358	TSS1500	opensea
cg04781494	0.301341	7.81859e-62	CASP10	TSS1500	opensea
cg26226988	0.301124	9.61041e-66	MUC6	TSS1500	shore
cg07286253	0.301032	6.13456e-72	SNORA13	TSS1500	shore
cg08378932	0.300466	1.28685e-82	TM4SF4	TSS1500	opensea
cg20765441	0.300279	8.63929e-78	SLC17A2	TSS1500	opensea
cg15202552	0.299961	5.2579e-57	FCRL3	TSS1500	opensea
cg17921439	0.299945	4.35898e-66	C10orf90	TSS1500	opensea
cg06574296	0.299864	1.08962e-69	ESPNL	TSS1500	shore
cg17594003	0.299795	1.22713e-54	ZEB2	TSS1500	shelf
cg04034685	0.299357	2.1352e-68	ICAM2	TSS1500	opensea
cg11353792	0.29929	2.40642e-62	LOC284379	TSS1500	opensea
cg20994097	0.299253	3.73909e-83	S100A10	TSS1500	shore
cg07303143	0.298905	5.54529e-89	KIAA1143	TSS1500	island
cg26405835	0.298856	4.78777e-82	NCRNA00160	TSS1500	opensea
cg27413008	0.298691	1.93936e-57	IL27	TSS1500	opensea
cg01467417	0.298378	7.16616e-66	IL1RN	TSS1500	opensea
cg16566391	0.298329	7.39242e-66	CRABP1	TSS1500	shore
cg01957582	0.298304	3.59053e-96	C22orf24	TSS1500	shore
cg10805440	0.298125	1.13336e-62	KRTAP27-1	TSS1500	opensea
cg03894990	0.297602	1.66194e-49	SPATS1	TSS1500	opensea
cg12591315	0.297412	1.89125e-33	CLEC2B	TSS1500	opensea
cg11721554	0.296993	3.53396e-73	MIR377	TSS1500	shelf
cg23348723	0.296978	6.30142e-73	C7orf16	TSS1500	opensea
cg17919966	0.296735	3.31905e-80	SH2D7	TSS1500	opensea
cg04670168	0.296584	3.25664e-78	MYOZ3	TSS1500	shelf
cg07369569	0.296177	5.13585e-57	HMGCLL1	TSS1500	shore
cg02059214	0.296149	9.63669e-64	HHLA2	TSS1500	opensea
cg00246451	0.296062	8.96716e-95	ARHGEF2	TSS1500	shore
cg04793268	0.296043	5.06604e-49	OVCH2	TSS1500	opensea
cg06805546	0.295858	4.31825e-48	TAGAP	TSS1500	opensea
cg09993699	0.295785	4.11329e-42	BST2	TSS1500	opensea
cg11562153	0.295682	3.43231e-58	GPX5	TSS1500	opensea
cg01311222	0.295524	9.56137e-71	HEG1	TSS1500	shore
cg08948808	0.295379	3.67987e-53	SPRR4	TSS1500	opensea
cg16616769	0.295144	5.55638e-84	IQCK	TSS1500	shelf
cg09580336	-0.29504	6.21825e-41	ATP1A1	TSS1500	shore
cg27563985	-0.295461	5.9507e-43	CBLN4	TSS1500	island
cg07996594	-0.295758	6.31045e-49	RUNX3	TSS1500	island
cg12545687	-0.295986	3.23477e-72	PCDH8	TSS1500	shore
cg13812230	-0.296135	4.63653e-49	MBD6	TSS1500	shore
cg19871235	-0.296994	1.89902e-44	TSPAN8	TSS1500	opensea
cg07935902	-0.297101	7.60796e-50	SLC2A9	TSS1500	shelf
cg04209913	-0.297621	5.88156e-46	GDNF	TSS1500	shore
cg06544111	-0.298206	3.21331e-49	EVX1	TSS1500	shore
cg07526439	-0.298333	2.08555e-67	ZHX3	TSS1500	opensea
cg03127558	-0.29853	3.56461e-64	MAMSTR	TSS1500	island
cg22198044	-0.299347	1.17352e-55	SH3BP2	TSS1500	island
cg15564098	-0.300145	3.03641e-48	EVX1	TSS1500	shore
cg16529477	-0.301557	6.75948e-52	PAX3	TSS1500	shore
cg13393830	-0.301671	2.22431e-47	ZNF577	TSS1500	shore
cg13879483	-0.303087	1.77685e-40	USP44	TSS1500	island
cg13934406	-0.303693	3.61655e-42	PPT2	TSS1500	shore
cg04221877	-0.303933	7.30339e-78	RUNX3	TSS1500	island
cg20492034	-0.303961	5.89313e-58	CYTH3	TSS1500	shore
cg13829089	-0.304267	1.08509e-52	TNFSF13	TSS1500	shelf
cg06549238	-0.305067	1.46893e-38	C11orf75	TSS1500	shore
cg23449696	-0.306203	3.10756e-78	ZIC1	TSS1500	shore
cg12821804	-0.306523	2.82174e-51	KCNQ1DN	TSS1500	island
cg16291917	-0.306642	1.39913e-94	SNORA38	TSS1500	shore
cg13209298	-0.307398	2.7734e-85	SEMA3B	TSS1500	opensea
cg09704116	-0.307644	1.94565e-62	LOC404266	TSS1500	shelf
cg12733396	-0.30772	1.62124e-40	COL9A2	TSS1500	shore
cg06870213	-0.308912	1.03149e-56	HMGCLL1	TSS1500	shore
cg00962755	-0.309062	1.69226e-66	PHLDA3	TSS1500	shore
cg10402698	-0.309466	1.20538e-58	SMAD6	TSS1500	shelf
cg09792926	-0.310969	9.51333e-52	CBLN1	TSS1500	island
cg00646731	-0.311198	3.24555e-133	LOC404266	TSS1500	shore
cg24435747	-0.311843	2.85443e-47	IL28RA	TSS1500	shore
cg17976205	-0.312131	1.06851e-55	C20orf151	TSS1500	opensea
cg13399773	-0.312475	1.86929e-71	EPB41L1	TSS1500	opensea
cg09687907	-0.312919	1.09398e-68	MBD6	TSS1500	shore
cg01682111	-0.314159	2.25269e-39	UNKL	TSS1500	island
cg03289872	-0.315045	1.31691e-49	ZNF667	TSS1500	island
cg25968569	-0.315165	2.2572e-39	KCTD12	TSS1500	shore
cg25426302	-0.315947	7.24357e-50	PPT2	TSS1500	shore
cg02836478	-0.316349	1.60784e-60	HOXB3	TSS1500	shore
cg02811197	-0.316858	2.01668e-82	TMEM213	TSS1500	opensea
cg05796704	-0.316866	1.633e-73	FBXO44	TSS1500	island
cg01971181	-0.317383	2.12062e-67	MFSD1	TSS1500	shore
cg17779676	-0.317712	5.59203e-90	CUEDC1	TSS1500	opensea
cg24463471	-0.319629	7.2038e-49	RUNX3	TSS1500	island
cg05774699	-0.319957	3.65775e-116	HOXA5	TSS1500	island
cg18470456	-0.32076	2.23972e-82	CLDN10	TSS1500	shore
cg20817131	-0.320878	3.59482e-74	HOXA5	TSS1500	island
cg02639181	-0.321308	1.08705e-69	KIDINS220	TSS1500	shore
cg12782180	-0.321631	2.08e-86	LEP	TSS1500	island
cg05702218	-0.321895	2.28017e-67	RABGAP1L	TSS1500	opensea
cg14058329	-0.321971	1.19325e-128	HOXA5	TSS1500	island
cg24389585	-0.323761	1.99065e-139	HOXA5	TSS1500	island
cg12015737	-0.325025	3.26857e-83	HOXA5	TSS1500	island
cg17493885	-0.325512	3.37911e-52	NSD1	TSS1500	island
cg14658493	-0.326238	1.69362e-96	HOXA5	TSS1500	island
cg08070327	-0.327056	3.15379e-90	HOXA5	TSS1500	island
cg02866106	-0.327751	4.78365e-70	CHRM2	TSS1500	shore
cg15014975	-0.32818	1.03332e-53	RUNX3	TSS1500	island
cg19196335	-0.33056	1.41977e-139	HOXA5	TSS1500	island
cg03890691	-0.33366	1.39521e-58	DOC2A	TSS1500	shore
cg16997642	-0.336946	4.33676e-100	HOXA5	TSS1500	island
cg00017489	-0.33732	4.42506e-63	DPP6	TSS1500	island
cg08519905	-0.338203	2.83029e-69	CD9	TSS1500	shore
cg18674980	-0.339047	4.05317e-57	CA3	TSS1500	shore
cg09880291	-0.340768	5.3849e-124	HOXA5	TSS1500	island
cg13916459	-0.34135	2.22574e-58	ALX1	TSS1500	shore
cg22221831	-0.342315	1.0028e-50	MGP	TSS1500	opensea
cg13280788	-0.342727	1.54787e-68	HOXB3	TSS1500	shore
cg00931644	-0.344391	5.56373e-41	KCTD12	TSS1500	shore
cg20161965	-0.344428	1.00182e-100	HOXA4	TSS1500	shore
cg24137774	-0.344599	1.11944e-54	NAV2	TSS1500	shelf
cg02993070	-0.344989	1.94193e-51	FERMT2	TSS1500	shore
cg16481280	-0.348271	2.11533e-50	PPT2	TSS1500	shore
cg01206211	-0.35031	5.3691e-62	FEZ2	TSS1500	shore
cg04851268	-0.351252	3.3626e-59	GHSR	TSS1500	shore
cg24995083	-0.353032	8.12255e-74	CLMN	TSS1500	shore
cg03207666	-0.35646	2.26033e-134	HOXA5	TSS1500	island
cg21870145	-0.356647	9.15505e-60	RANBP3L	TSS1500	opensea
cg14882265	-0.358005	1.98115e-135	HOXA5	TSS1500	island
cg22660299	-0.359607	1.32683e-90	LOC404266	TSS1500	shore
cg12883279	-0.362379	1.15602e-63	PPT2	TSS1500	shore
cg07600533	-0.363317	6.17805e-54	KLHDC7B	TSS1500	island
cg08070771	-0.365365	9.99071e-63	ZIC4	TSS1500	shore
cg25506432	-0.366983	8.30861e-105	HOXA5	TSS1500	island
cg23212751	-0.368919	4.87954e-84	ARTN	TSS1500	shore
cg07290269	-0.369891	5.75283e-58	FAM60A	TSS1500	shore
cg14195216	-0.370007	1.43471e-63	ANKS1B	TSS1500	opensea
cg24702147	-0.370179	5.47127e-109	MIR141	TSS1500	opensea
cg18077971	-0.372881	3.31003e-57	PAX3	TSS1500	shore
cg08697689	-0.373872	3.09405e-73	SLITRK1	TSS1500	shelf
cg00969405	-0.381828	9.69434e-124	HOXA5	TSS1500	island
cg27223047	-0.385701	4.45549e-60	FBN2	TSS1500	island
cg01977762	-0.387925	1.70355e-79	UHRF1	TSS1500	shore
cg14013695	-0.393331	2.89933e-107	HOXA5	TSS1500	island
cg22222281	-0.397126	1.34449e-85	CD9	TSS1500	shore
cg12098750	-0.399721	1.06798e-64	ANKS1B	TSS1500	opensea
cg12626589	-0.412878	8.55816e-67	PPT2	TSS1500	shore
cg17432857	-0.414668	6.62125e-119	HOXA5	TSS1500	island
cg01323381	-0.426415	6.53652e-128	HOXA5	TSS1500	island
cg19643053	-0.446682	3.38479e-152	HOXA5	TSS1500	island
cg23189410	-0.451676	2.34513e-92	ZIC4	TSS1500	shore
cg11201447	0.731566	2.64693e-219	MIR1204	TSS200	shore
cg25247520	0.615458	5.83006e-201	MIR1204	TSS200	shore
cg13439241	0.554127	8.52539e-136	LGALS12	TSS200	opensea
cg13775050	0.527691	1.97449e-87	CARD16	TSS200	opensea
cg27285720	0.508808	7.91157e-85	GBP4	TSS200	opensea
cg26366091	0.504928	1.18371e-151	CHI3L2	TSS200	opensea
cg26376241	0.49563	5.77919e-106	SPRED2	TSS200	opensea
cg09237790	0.479652	1.83945e-115	LOC285194	TSS200	opensea
cg01942558	0.473584	5.36572e-112	TNFAIP6	TSS200	opensea
cg00282706	0.471223	3.788e-95	ANO2	TSS200	opensea
cg15360181	0.461086	1.53744e-91	SLC9A9	TSS200	opensea
cg12506165	0.44002	1.03349e-139	MAP1LC3B2	TSS200	opensea
cg21737444	0.439984	7.37357e-152	LGALS1	TSS200	shore
cg11098259	0.4399	1.43787e-112	AQP9	TSS200	opensea
cg08995609	0.437505	1.59127e-176	RIN1	TSS200	shore
cg18367578	0.430077	3.75634e-95	NNMT	TSS200	opensea
cg06510261	0.426323	2.51301e-82	GCET2	TSS200	opensea
cg02515217	0.423594	2.4337e-156	MIR21	TSS200	opensea
cg04276626	0.421011	1.26554e-153	MIR21	TSS200	opensea
cg18615133	0.418432	1.29668e-111	MAP1LC3B2	TSS200	opensea
cg14520913	0.417428	1.79359e-92	NNMT	TSS200	opensea
cg18072282	0.416782	6.2094e-137	LGALS2	TSS200	opensea
cg08467103	0.414936	7.46964e-64	SPRED2	TSS200	opensea
cg09462575	0.412621	6.76135e-129	PI3	TSS200	opensea
cg14391855	0.404121	2.26694e-144	RIN1	TSS200	shore
cg14153654	0.403313	2.63303e-190	TNFRSF9	TSS200	shore
cg23877608	0.398285	5.3145e-127	CCDC114	TSS200	shore
cg26514492	0.396215	9.61706e-114	GPR132	TSS200	opensea
cg15026767	0.391473	3.2584e-102	S100A3	TSS200	opensea
cg02147126	0.391075	5.52096e-121	AZU1	TSS200	opensea
cg08656816	0.391061	9.74653e-87	CCL5	TSS200	opensea
cg18757155	0.390705	1.49979e-70	ADAM28	TSS200	opensea
cg02772121	0.385365	2.95253e-87	TRIM15	TSS200	opensea
cg08415592	0.384448	7.69843e-74	APOL1	TSS200	opensea
cg25258233	0.377878	1.06623e-103	HLA-DRA	TSS200	opensea
cg13027458	0.377648	8.33234e-109	LOC644649	TSS200	shore
cg10752406	0.376519	1.61829e-119	AZU1	TSS200	opensea
cg09432376	0.376256	1.66538e-77	APOL6	TSS200	opensea
cg11267802	0.374872	1.39047e-86	SPRR2G	TSS200	opensea
cg16565154	0.374347	7.41066e-67	TNFAIP8L2	TSS200	opensea
cg02872426	0.373225	5.49684e-103	DDO	TSS200	opensea
cg14550985	0.369971	1.55764e-94	RIN1	TSS200	shore
cg02544502	0.369654	3.47326e-92	HEPACAM2	TSS200	opensea
cg13586051	0.36913	2.39462e-90	DNASE1L3	TSS200	opensea
cg05784862	0.368867	2.45021e-111	KSR1	TSS200	opensea
cg11009736	0.367911	1.12693e-72	MARCO	TSS200	opensea
cg17518550	0.363782	4.16219e-80	C1orf150	TSS200	opensea
cg17501395	0.362379	1.83791e-126	ZC3H12D	TSS200	opensea
cg01440333	0.361504	2.45589e-126	CHI3L2	TSS200	opensea
cg18082788	0.361062	1.53711e-121	ZC3H12D	TSS200	opensea
cg02452732	0.360509	2.60611e-68	IFI35	TSS200	opensea
cg04275695	0.36019	7.64059e-116	ZC3H12D	TSS200	opensea
cg13928490	0.359499	1.12171e-58	GUCY1B2	TSS200	opensea
cg06968788	0.351901	9.12789e-81	SDC4P	TSS200	opensea
cg17315454	0.349383	1.59066e-73	CCL24	TSS200	opensea
cg02207219	0.34883	5.38039e-86	TRIM31	TSS200	opensea
cg15141868	0.348379	1.23986e-82	EPDR1	TSS200	shore
cg05817709	0.347786	1.05239e-96	RARRES3	TSS200	opensea
cg27051318	0.344209	8.30772e-90	CHRNA6	TSS200	opensea
cg09758894	0.342835	1.22119e-92	MMP27	TSS200	opensea
cg03875678	0.342751	2.44236e-94	GZMB	TSS200	opensea
cg09802818	0.342605	2.23527e-79	LOC283404	TSS200	opensea
cg06383241	0.342245	1.36087e-68	MAP1LC3B2	TSS200	opensea
cg12285118	0.340632	7.65245e-72	FAM107B	TSS200	opensea
cg01530803	0.340144	1.29677e-68	SDC4P	TSS200	opensea
cg24260359	0.339612	3.00478e-66	DNASE1L3	TSS200	opensea
cg04744713	0.338705	1.76381e-60	FLJ43860	TSS200	opensea
cg14663914	0.337524	5.66881e-131	AZU1	TSS200	opensea
cg17382048	0.335755	3.35958e-85	CXCR5	TSS200	opensea
cg16341979	0.331392	5.58018e-89	IFI27	TSS200	opensea
cg05133853	0.330302	8.28715e-75	HBBP1	TSS200	opensea
cg26651950	0.328802	9.7974e-93	LGALS2	TSS200	opensea
cg10937408	0.327587	5.83328e-59	HRNBP3	TSS200	opensea
cg06606386	0.32692	5.72653e-84	MIR27A	TSS200	shelf
cg23878404	0.325715	8.26875e-60	KRTAP1-5	TSS200	opensea
cg19284277	0.325614	3.78528e-136	SLC16A3	TSS200	shore
cg27150896	0.324021	3.73831e-78	PLEKHG6	TSS200	shore
cg12123019	0.322774	1.39837e-77	IL12RB1	TSS200	opensea
cg10469791	0.32172	5.92659e-98	GRXCR1	TSS200	opensea
cg17638468	0.320214	2.2062e-56	CD200R1	TSS200	opensea
cg09577651	0.317154	1.04119e-103	SIRPB1	TSS200	opensea
cg08575688	0.316037	2.75028e-67	CCL20	TSS200	opensea
cg20979153	0.31548	9.5864e-150	ZNF217	TSS200	shore
cg12422154	0.31495	7.52782e-71	TRIM15	TSS200	opensea
cg14990808	0.313464	7.03283e-42	GPX5	TSS200	opensea
cg23817981	0.313315	5.02075e-48	CCR4	TSS200	opensea
cg09228833	0.31233	6.02003e-105	ZNF217	TSS200	shore
cg04021074	0.31185	4.52777e-75	FAM107B	TSS200	opensea
cg23765993	0.311803	6.2836e-65	SPINLW1	TSS200	opensea
cg12769118	0.311367	3.55617e-63	C1orf150	TSS200	opensea
cg12894524	0.31083	1.83642e-75	MAP1LC3B2	TSS200	opensea
cg26225893	0.310586	3.14286e-72	MUC13	TSS200	opensea
cg10377153	0.310134	3.60996e-72	PTPDC1	TSS200	opensea
cg02184413	0.310123	3.21051e-39	VNN1	TSS200	opensea
cg00731062	0.308348	9.9351e-60	C3orf79	TSS200	opensea
cg11807006	0.307792	2.7184e-73	ACAP1	TSS200	opensea
cg14885762	0.307339	2.25492e-111	44448	TSS200	shore
cg22108567	0.306423	9.4571e-55	MIR589	TSS200	shore
cg15095917	0.305229	1.0878e-114	CD68	TSS200	shelf
cg07998554	0.303973	4.71429e-58	EMR3	TSS200	opensea
cg09571345	0.303533	1.28242e-87	LOC731789	TSS200	opensea
cg05305434	0.302608	6.18242e-80	LSP1	TSS200	opensea
cg19828516	0.302446	2.56113e-83	GPR132	TSS200	opensea
cg13568258	0.301338	1.7171e-146	CCDC114	TSS200	shore
cg26024682	0.301223	2.98272e-55	MIR670	TSS200	opensea
cg02325250	0.300587	2.14178e-65	CSF2	TSS200	opensea
cg05711445	0.298294	2.61732e-52	TBXAS1	TSS200	opensea
cg26363039	0.298154	1.33513e-87	LOC100292680	TSS200	opensea
cg08208133	0.298052	7.94415e-73	HTR3A	TSS200	opensea
cg11429044	0.297121	3.80468e-71	MIR23A	TSS200	shelf
cg19654743	0.296856	6.2731e-103	44448	TSS200	shore
cg16791528	0.296261	1.69188e-68	REG1A	TSS200	opensea
cg05087623	0.295829	1.9607e-51	UBD	TSS200	opensea
cg18677603	0.295281	7.15916e-133	LOC100131551	TSS200	shelf
cg20060632	0.295166	1.61523e-74	SLC39A2	TSS200	opensea
cg01351315	-0.295481	1.59912e-60	LOC404266	TSS200	shore
cg26758986	-0.295528	2.12812e-49	P4HA3	TSS200	shore
cg27346707	-0.299011	1.26345e-75	MEGF10	TSS200	island
cg26214645	-0.299018	5.66766e-87	SECTM1	TSS200	island
cg15169829	-0.299295	8.13937e-54	TMPRSS12	TSS200	island
cg11525643	-0.301302	5.61456e-51	GJD2	TSS200	island
cg27500983	-0.302266	1.99291e-82	EPB41L1	TSS200	opensea
cg20095656	-0.302341	8.31601e-56	PFN3	TSS200	shore
cg13248581	-0.302365	9.49134e-57	CECR1	TSS200	opensea
cg09243900	-0.304789	1.84467e-58	RAB25	TSS200	opensea
cg15896939	-0.305851	3.95481e-71	RAB25	TSS200	opensea
cg05923226	-0.306099	1.52804e-91	CCDC105	TSS200	shore
cg07350977	-0.308582	1.03313e-65	CDH9	TSS200	opensea
cg26814987	-0.30924	5.4602e-46	FAM101A	TSS200	opensea
cg05016408	-0.309672	3.1322e-52	LOC134466	TSS200	island
cg22365906	-0.310477	1.01394e-58	ANKS1B	TSS200	opensea
cg05989861	-0.310515	1.81217e-82	PROM2	TSS200	opensea
cg06154311	-0.310699	3.72677e-55	C20orf151	TSS200	opensea
cg26485825	-0.311416	4.42423e-66	LAMA3	TSS200	opensea
cg12863545	-0.312065	8.907e-78	PIK3R5	TSS200	island
cg17985646	-0.313535	4.14498e-46	TBX20	TSS200	island
cg07950000	-0.313818	9.03975e-85	GRIK1	TSS200	shore
cg25942450	-0.313874	2.23493e-69	TLX3	TSS200	island
cg08304190	-0.315749	2.0963e-50	MIR663	TSS200	island
cg14231297	-0.31672	5.82242e-62	ZSCAN18	TSS200	island
cg15811515	-0.316804	4.25762e-42	CSDAP1	TSS200	island
cg13293524	-0.316852	4.87155e-67	HOXB3	TSS200	shelf
cg09232937	-0.319827	4.50589e-85	IRX1	TSS200	island
cg20429172	-0.32206	1.53285e-71	TRIM58	TSS200	island
cg19047868	-0.322201	4.95807e-64	LOC404266	TSS200	island
cg10828284	-0.323059	2.87798e-80	MOV10L1	TSS200	island
cg12569246	-0.323591	1.17758e-39	FILIP1	TSS200	opensea
cg20993403	-0.32657	3.39014e-71	EPB41L1	TSS200	opensea
cg14456683	-0.32832	2.15161e-97	ZIC1	TSS200	island
cg20945085	-0.331038	2.82196e-63	C2orf65	TSS200	island
cg10249734	-0.333431	3.27573e-84	SECTM1	TSS200	island
cg18568589	-0.336657	1.04793e-98	ZNF560	TSS200	shore
cg24963001	-0.340747	2.32865e-70	HOXB3	TSS200	shelf
cg07496545	-0.345349	6.72792e-75	SLC25A2	TSS200	island
cg11052143	-0.347164	1.81217e-82	ALS2CR11	TSS200	shore
cg00711072	-0.348163	4.32186e-76	LOC404266	TSS200	island
cg23063647	-0.348927	1.15199e-54	ZNF876P	TSS200	shore
cg17269633	-0.353962	2.01031e-82	C17orf104	TSS200	island
cg05845376	-0.355273	6.97172e-96	SLC25A2	TSS200	island
cg04117801	-0.35711	5.58516e-74	HOXB3	TSS200	shelf
cg12744859	-0.370691	1.02631e-73	LOC404266	TSS200	island
cg24767968	-0.382545	2.26627e-77	HOXB3	TSS200	shelf
cg12864235	-0.388754	4.51948e-65	CDH9	TSS200	opensea
cg09578475	-0.390992	1.9389e-73	ZNF177	TSS200	island
cg02537838	-0.395159	1.49185e-98	C20orf151	TSS200	opensea
cg00515954	-0.401436	1.30772e-76	ANKS1B	TSS200	opensea
cg07529658	-0.430096	1.12841e-91	NCRNA00175	TSS200	shelf

## Sheet: Raw data figure 1e
Tag	baseMean	log2FoldChange	padj	Symbol
ENSG00000249859	883.228	4.63118	0	PVT1
ENSG00000174514	3885.12	-5.2482	0	MFSD4A
ENSG00000263429	76.6039	-7.1832	1.39e-287	TMEM238L
ENSG00000224490	1739.27	8.44431	1.67e-269	TTC21B-AS1
ENSG00000213963	502.804	-3.62571	1.38e-263
ENSG00000061656	2584.4	4.10341	7.25e-263	SPAG4
ENSG00000185633	86731.7	5.79607	6.49e-246	NDUFA4L2
ENSG00000014257	442.256	-5.6068	3.3e-238	ACPP
ENSG00000273335	60.2851	-6.57894	1.01e-234
ENSG00000129521	30016.1	4.24406	1.1e-229	EGLN3
ENSG00000187730	865.4	5.25886	1.44e-227	GABRD
ENSG00000135245	12009.2	4.73919	4.01e-225	HILPDA
ENSG00000140939	6106.49	3.41593	2.25e-220	NOL3
ENSG00000073060	14063.7	4.07835	7.25e-210	SCARB1
ENSG00000214145	2215.72	5.57933	1.85e-204	LINC00887
ENSG00000050767	11419.8	5.17813	8.2e-204	COL23A1
ENSG00000159263	380.573	-4.50522	4.19e-203	SIM2
ENSG00000134574	2899.93	2.02265	1.76e-201	DDB2
ENSG00000107159	11937	6.04463	1.27e-200	CA9
ENSG00000113739	7497.02	4.24875	5.28e-197	STC2
ENSG00000102878	4259.79	5.70182	1.46e-195	HSF4
ENSG00000184661	1188.92	4.6888	5.09e-193	CDCA2
ENSG00000147889	446.324	4.94206	4.92e-192	CDKN2A
ENSG00000167772	45123.1	4.94209	2.98e-189	ANGPTL4
ENSG00000170231	1266.72	6.42933	1.13e-185	FABP6
ENSG00000164105	1020.6	2.4719	4.34e-183	SAP30
ENSG00000163399	72343.1	-2.77818	6.14e-183	ATP1A1
ENSG00000095970	1365.88	4.25184	1.54e-182	TREM2
ENSG00000149927	1798.22	6.1311	6.12e-178	DOC2A
ENSG00000105366	460.947	5.06243	1.06e-177	SIGLEC8
ENSG00000066926	2293.38	-1.98555	1.15e-177	FECH
ENSG00000112715	91659	3.45457	1.74e-177	VEGFA
ENSG00000082684	8889.45	3.88679	5.09e-176	SEMA5B
ENSG00000237517	4281.17	4.71154	4.13e-174	DGCR5
ENSG00000173567	99.3053	-3.56481	2.98e-173	ADGRF3
ENSG00000123610	2851.61	5.66211	2.35e-169	TNFAIP6
ENSG00000171208	3925.87	3.28634	2.81e-169	NETO2
ENSG00000088340	1300.28	5.5287	1.13e-167	FER1L4
ENSG00000026025	169879	2.56956	8.91e-167	VIM
ENSG00000141526	15185.2	3.04301	1.52e-166	SLC16A3
ENSG00000119715	473.833	-5.92847	1.76e-165	ESRRB
ENSG00000137135	339.834	2.70873	5.65e-164	ARHGEF39
ENSG00000113532	3279.41	3.51866	1.37e-163	ST8SIA4
ENSG00000240758	96.2222	5.31502	2.75e-163
ENSG00000130208	6025.15	5.2179	5.16e-163	APOC1
ENSG00000140795	96.1363	-4.07682	1.33e-162	MYLK3
ENSG00000233542	58.5326	5.14355	3.51e-162
ENSG00000080573	2214.81	3.54057	6.7e-159	COL5A3
ENSG00000179399	118.722	-5.8306	8.25e-159	GPC5
ENSG00000106236	10822	6.98135	2.35e-158	NPTX2
ENSG00000180354	3752.9	-3.08483	4.68e-157	MTURN
ENSG00000163873	1598.34	5.00126	3.53e-156	GRIK3
ENSG00000177807	1088.92	-6.19659	2.21e-154	KCNJ10
ENSG00000104972	859.171	2.91312	1.15e-153	LILRB1
ENSG00000164303	288.053	-5.1362	2.29e-153	ENPP6
ENSG00000126803	3095	-3.89359	3.32e-153	HSPA2
ENSG00000225205	200.763	2.03159	6.4e-153
ENSG00000256694	322.996	3.65944	1.9e-151
ENSG00000273032	420.288	3.9382	3.27e-151	DGCR9
ENSG00000135374	365.527	-7.87478	3.77e-151	ELF5
ENSG00000104327	2925.32	-7.55463	1.1e-150	CALB1
ENSG00000228271	112.031	5.55041	2.12e-149	LINC02048
ENSG00000125726	2991.34	6.09754	2.72e-149	CD70
ENSG00000231890	346.493	3.12088	3.35e-149	DARS-AS1
ENSG00000226419	292.819	3.15237	5.5e-149	SLC16A1-AS1
ENSG00000273585	196.529	6.00818	1.09e-148	NA
ENSG00000154269	15560.6	4.70988	1.45e-148	ENPP3
ENSG00000243144	277.529	5.27141	3.02e-148
ENSG00000181418	257.238	-6.35354	1.62e-146	DDN
ENSG00000247095	1386.76	3.25844	1.87e-146	MIR210HG
ENSG00000233610	776.809	6.36442	3.11e-146	LINC00462
ENSG00000130822	6633.04	6.62132	3.95e-146	PNCK
ENSG00000121966	11174	2.77551	1.18e-145	CXCR4
ENSG00000128805	439.121	2.75117	1.91e-145	ARHGAP22
ENSG00000272870	479.387	2.88555	5.31e-145	SAP30-DT
ENSG00000115902	2056.52	1.93382	8.87e-145	SLC1A4
ENSG00000204362	357.825	7.56613	4.92e-144	LINC02783
ENSG00000177989	1431.37	3.53522	5.12e-144	ODF3B
ENSG00000170561	248.411	-5.01677	5.85e-144	IRX2
ENSG00000159399	5427.7	3.42897	1.15e-143	HK2
ENSG00000168404	1372.7	1.91604	9.18e-143	MLKL
ENSG00000233154	60.7229	-4.64697	1.02e-142	LINC01762
ENSG00000186918	18655.7	2.61654	1.52e-142	ZNF395
ENSG00000125895	341.69	3.72086	4.5e-142	TMEM74B
ENSG00000089041	1062.07	2.65472	9.33e-142	P2RX7
ENSG00000172927	1444.75	7.08532	1.98e-141	MYEOV
ENSG00000136720	2817.78	-2.16054	4.5e-141	HS6ST1
ENSG00000188266	211.673	-2.02933	6.33e-141	HYKK
ENSG00000272711	150.213	3.3805	9.74e-141
ENSG00000135439	400.898	2.69228	1.1e-140	AGAP2
ENSG00000233695	723.607	4.11734	2.44e-140	GAS6-AS1
ENSG00000214827	497.716	3.24939	4.04e-140	MTCP1
ENSG00000142609	62.2817	4.00387	4.26e-138	CFAP74
ENSG00000111674	10793.4	3.20321	1.27e-137	ENO2
ENSG00000138134	834.962	2.44554	4.11e-137	STAMBPL1
ENSG00000129667	3011.92	1.95288	2.39e-136	RHBDF2
ENSG00000266968	132.376	-6.71476	1.99e-135
ENSG00000134202	3437.41	-3.31796	5.28e-135	GSTM3
ENSG00000137992	2300.97	-1.57362	6.24e-135	DBT
ENSG00000142319	9509.54	6.42262	1.36e-134	SLC6A3
ENSG00000164283	14420.3	3.5677	1.6e-134	ESM1
ENSG00000017797	4995.23	-1.48073	8.22e-134	RALBP1
ENSG00000088836	495.152	-4.4642	1.08e-133	SLC4A11
ENSG00000134716	8002.97	5.10641	1.64e-133	CYP2J2
ENSG00000074803	22849.7	-8.26787	1.84e-133	SLC12A1
ENSG00000182379	1327.85	4.53276	3.07e-133	NXPH4
ENSG00000271275	131.333	6.88988	9.31e-133
ENSG00000133619	3553.41	2.79233	1.27e-132	KRBA1
ENSG00000131080	1010.46	2.27763	2.61e-132	EDA2R
ENSG00000099219	4736.34	-2.49473	3.94e-132	ERMP1
ENSG00000176887	334.745	5.40447	7.58e-132	SOX11
ENSG00000135094	780.911	4.24823	9.94e-132	SDS
ENSG00000142046	2583.05	3.74292	1.04e-131
ENSG00000146094	795.028	2.63141	1.04e-131	DOK3
ENSG00000139370	5191.89	1.8429	2.95e-131	SLC15A4
ENSG00000050438	216.289	-2.73697	5.3e-131	SLC4A8
ENSG00000163083	4243.18	3.8239	1.98e-130	INHBB
ENSG00000261175	830.958	3.80237	4.96e-130	LINC02188
ENSG00000082929	144.041	5.15789	2.11e-129	LINC01587
ENSG00000185567	7349.73	4.07468	2.69e-129	AHNAK2
ENSG00000146674	135327	3.47853	1.32e-128	IGFBP3
ENSG00000256540	211.767	3.37348	2.05e-128
ENSG00000116014	529.883	6.39587	2.29e-128	KISS1R
ENSG00000186827	506.579	3.30127	1.8e-127	TNFRSF4
ENSG00000113578	1414	-4.23371	4.13e-127	FGF1
ENSG00000105122	978.547	2.66396	4.69e-127	RASAL3
ENSG00000183239	152.064	6.82963	1.05e-126
ENSG00000164112	97.7505	5.10889	2.06e-126	TMEM155
ENSG00000115652	3599.84	-1.44966	3.36e-126	UXS1
ENSG00000139971	644.216	-3.59737	4.78e-126	ARMH4
ENSG00000130309	7723.52	1.72261	5.66e-126	COLGALT1
ENSG00000079101	87.6606	-3.49181	6.1e-126	CLUL1
ENSG00000225383	71.8827	4.99386	1.68e-125	SFTA1P
ENSG00000138964	1139.65	2.86312	2.02e-125	PARVG
ENSG00000140678	1927.8	3.27489	4.51e-125	ITGAX
ENSG00000126882	866.35	2.35772	5.79e-125	FAM78A
ENSG00000141506	998.898	2.78561	8.86e-125	PIK3R5
ENSG00000204642	8575.91	2.44292	1.46e-124	HLA-F
ENSG00000187688	1351.65	1.95639	1.48e-124	TRPV2
ENSG00000188060	1667.68	4.86163	1.61e-124	RAB42
ENSG00000025708	5865.81	2.94192	1.73e-124	TYMP
ENSG00000132874	473.132	-6.74408	4.86e-124	SLC14A2
ENSG00000123095	7894	2.75123	5.05e-124	BHLHE41
ENSG00000131203	2087.44	3.95135	9.54e-124	IDO1
ENSG00000101017	3040.07	1.8245	1.63e-123	CD40
ENSG00000167851	1236.92	2.95504	2.72e-123	CD300A
ENSG00000044446	7915.22	2.17144	3.41e-123	PHKA2
ENSG00000113946	866.242	-5.92247	4.2e-122	CLDN16
ENSG00000166741	42306.1	3.91263	1.2e-121	NNMT
ENSG00000178776	906.392	7.70274	1.97e-121	C5orf46
ENSG00000258667	153.64	4.087	8.8e-121	HIF1A-AS3
ENSG00000197093	983.524	2.88784	1.5e-120	GAL3ST4
ENSG00000158473	494.193	2.26107	2.44e-120	CD1D
ENSG00000111254	98.227	-2.35462	7.08e-120	AKAP3
ENSG00000165125	136.684	-4.85333	7.08e-120	TRPV6
ENSG00000280334	315.401	5.68548	1.24e-119
ENSG00000233456	136.795	6.84894	4.5e-119	LINC01077
ENSG00000112769	9865.73	2.64082	4.96e-119	LAMA4
ENSG00000225174	356.064	7.31759	1.49e-118	OSTM1-AS1
ENSG00000167107	1953.81	-3.29058	1.59e-118	ACSF2
ENSG00000186074	296.707	2.99705	1.65e-118	CD300LF
ENSG00000237499	144.752	2.32694	1.78e-118	WAKMAR2
ENSG00000153246	1402.06	-3.13389	4.59e-118	PLA2R1
ENSG00000057657	2058.98	2.25805	7.06e-118	PRDM1
ENSG00000203747	8121.19	3.31554	7.8e-118	FCGR3A
ENSG00000234745	179530	1.92638	9.97e-118	HLA-B
ENSG00000232271	107.721	5.09952	1.84e-117
ENSG00000139354	2304.71	3.0837	2.49e-117	GAS2L3
ENSG00000171004	408.742	-6.25597	2.49e-117	HS6ST2
ENSG00000265743	103.764	2.40992	5.51e-117
ENSG00000161381	2829.83	2.86934	9.99e-117	PLXDC1
ENSG00000156886	133.543	4.76555	1.09e-116	ITGAD
ENSG00000130829	974.257	-6.79555	3.13e-116	DUSP9
ENSG00000087494	2608.78	6.39822	1.05e-115	PTHLH
ENSG00000164188	527.185	-5.35941	1.83e-115	RANBP3L
ENSG00000147378	108.304	3.52741	2.01e-115	FATE1
ENSG00000255774	424.607	6.26031	2.19e-115	LINC02747
ENSG00000101197	762.628	7.05612	2.32e-115	BIRC7
ENSG00000126562	1003.81	-4.07424	3.19e-115	WNK4
ENSG00000077044	2736.83	2.09676	8.58e-115	DGKD
ENSG00000182963	2191.76	2.72025	9.39e-115	GJC1
ENSG00000176890	1604.47	2.05255	2.32e-114	TYMS
ENSG00000182199	12078.5	1.93712	3.06e-114	SHMT2
ENSG00000164434	11898.9	7.43161	3.92e-114	FABP7
ENSG00000082438	6114.13	-2.42547	4.93e-114	COBLL1
ENSG00000043462	2888.37	2.20737	3.01e-113	LCP2
ENSG00000119630	9327.29	4.6732	3.57e-113	PGF
ENSG00000138798	3739.83	-5.50625	4.24e-113	EGF
ENSG00000235505	360.641	2.72826	5.05e-113	CASP17P
ENSG00000236064	97.026	6.19416	9.45e-113
ENSG00000148926	11672.2	2.71066	1.08e-112	ADM
ENSG00000100385	1532.1	2.99863	2.64e-112	IL2RB
ENSG00000198793	3381.08	-1.19579	4e-112	MTOR
ENSG00000121933	905.376	2.90668	6.22e-111	TMIGD3
ENSG00000168394	9126.81	1.91976	6.24e-111	TAP1
ENSG00000168575	2143.98	-1.39915	1.65e-110	SLC20A2
ENSG00000196968	3578.21	1.54819	5.03e-110	FUT11
ENSG00000119711	6963.23	-3.06843	5.26e-110	ALDH6A1
ENSG00000153395	14612.3	2.54264	7.03e-110	LPCAT1
ENSG00000140464	6618.57	1.21351	7.36e-110	PML
ENSG00000197705	264.925	-3.86358	2.01e-109	KLHL14
ENSG00000024422	19058.2	2.24763	3.19e-109	EHD2
ENSG00000142347	2093.45	2.49366	3.57e-109	MYO1F
ENSG00000142185	842.249	2.74861	8.25e-109	TRPM2
ENSG00000174564	1423.48	6.59142	8.95e-109	IL20RB
ENSG00000154760	2440.04	2.1499	1.64e-108	SLFN13
ENSG00000105971	9144.09	1.99577	2.37e-108	CAV2
ENSG00000231925	23035.3	1.6025	3.4e-108	TAPBP
ENSG00000132334	2238.2	1.65254	6.53e-108	PTPRE
ENSG00000105880	147.378	3.43437	1.02e-107	DLX5
ENSG00000169495	83.7559	4.83377	1.09e-107	HTRA4
ENSG00000180658	64.1241	6.8724	5.81e-107	OR2A4
ENSG00000141480	3421.5	1.5022	7.84e-107	ARRB2
ENSG00000145632	6309.86	2.21136	8.58e-107	PLK2
ENSG00000248323	214.435	5.53955	8.88e-107	LUCAT1
ENSG00000091879	6826.47	3.10871	1.11e-106	ANGPT2
ENSG00000011600	4703.96	2.66128	1.24e-106	TYROBP
ENSG00000166908	2883.63	-1.41509	1.35e-106	PIP4K2C
ENSG00000251442	303.714	2.78831	1.52e-106	LINC01094
ENSG00000099194	25764.2	3.0045	1.71e-106	SCD
ENSG00000148468	2488.88	-2.17548	2.17e-106	FAM171A1
ENSG00000071246	3090.99	2.15975	3.18e-106	VASH1
ENSG00000204540	363.74	2.95931	4.54e-106	PSORS1C1
ENSG00000162511	17746.6	2.53421	6.14e-106	LAPTM5
ENSG00000054967	471.956	2.07804	9.09e-106	RELT
ENSG00000105877	2094.77	4.52779	9.94e-106	DNAH11
ENSG00000168961	2939.42	2.18863	1.81e-105	LGALS9
ENSG00000276231	269.092	3.38101	2.16e-105	PIK3R6
ENSG00000272027	165.479	5.37192	2.74e-105
ENSG00000140749	1152.03	2.65598	3.13e-105	IGSF6
ENSG00000173786	5726.17	-1.30618	3.39e-105	CNP
ENSG00000157600	1886.9	-1.50286	4.49e-105	TMEM164
ENSG00000185482	241.612	2.27768	5.92e-105	STAC3
ENSG00000279496	1470.66	3.91983	6.56e-105	NA
ENSG00000114268	1638.84	2.41475	2.92e-104	PFKFB4
ENSG00000075673	142.276	-7.2447	3.06e-104	ATP12A
ENSG00000079691	1602.82	-1.49391	8.17e-104	CARMIL1
ENSG00000196220	489.968	-2.49675	1.11e-103	SRGAP3
ENSG00000095777	609.094	3.27431	1.82e-103	MYO3A
ENSG00000257108	173.516	-3.2131	2.58e-103	NHLRC4
ENSG00000240065	4049.77	2.22053	2.95e-103	PSMB9
ENSG00000140853	3124.15	2.22583	3.26e-103	NLRC5
ENSG00000204531	1825.91	3.38996	4.24e-103	POU5F1
ENSG00000163219	1820.02	1.75134	5.21e-103	ARHGAP25
ENSG00000237686	539.067	2.83865	6.19e-103
ENSG00000272941	211.992	2.05454	1.44e-102
ENSG00000100884	92.217	-6.61568	1.99e-102	CPNE6
ENSG00000081803	2703.14	-1.62562	2.12e-102	CADPS2
ENSG00000173546	8439.38	2.72579	2.59e-102	CSPG4
ENSG00000117598	397.196	6.3975	3.67e-102	PLPPR5
ENSG00000167613	2387.16	2.63183	3.85e-102	LAIR1
ENSG00000157873	7641.18	2.12895	4.01e-102	TNFRSF14
ENSG00000152256	3897.76	1.89002	6.33e-102	PDK1
ENSG00000248115	58.3558	-5.80949	7.04e-102
ENSG00000214922	244.965	1.69901	9.04e-102	HLA-F-AS1
ENSG00000172824	1800.02	4.14559	1.11e-101	CES4A
ENSG00000129226	233.398	3.16995	2.42e-101	CD68
ENSG00000186314	484.606	2.00719	2.55e-101	PRELID2
ENSG00000167261	330.408	2.26831	2.62e-101	DPEP2
ENSG00000100897	4527.17	-1.15253	4.57e-101	DCAF11
ENSG00000136378	763.379	2.43959	6.82e-101	ADAMTS7
ENSG00000153012	502.345	-3.28512	1.24e-100	LGI2
ENSG00000151715	575.519	-3.94978	1.24e-100	TMEM45B
ENSG00000156398	1295.26	-2.38979	1.78e-100	SFXN2
ENSG00000101842	224.158	3.9464	1.95e-100	VSIG1
ENSG00000107719	1954.58	1.94607	2.06e-100	PALD1
ENSG00000105219	67.6902	-4.77982	2.16e-100	CNTD2
ENSG00000125657	538.879	3.47143	2.34e-100	TNFSF9
ENSG00000142512	901.65	2.96552	3.04e-100	SIGLEC10
ENSG00000060237	12457.9	-1.54701	3.78e-100	WNK1
ENSG00000279460	67.0335	-9.15182	4.22e-100
ENSG00000118526	544.464	-3.53495	4.86e-100	TCF21
ENSG00000277883	52.4815	6.857	9.27e-100	NLRP3P1
ENSG00000248517	53.1167	-8.13689	9.57e-100	LINC02437
ENSG00000134955	1085.56	2.7175	1.01e-99	SLC37A2
ENSG00000026297	13769.3	3.35073	1.24e-99	RNASET2
ENSG00000089250	202.237	-4.45283	1.37e-99	NOS1
ENSG00000102871	2283.43	1.44901	1.47e-99	TRADD
ENSG00000104332	4007.26	-5.27406	1.89e-99	SFRP1
ENSG00000005249	565.19	-2.25355	2.44e-99	PRKAR2B
ENSG00000186818	1319.06	3.11403	4.18e-99	LILRB4
ENSG00000182749	1944.86	-1.60473	4.27e-99	PAQR7
ENSG00000137804	1092.11	2.12695	4.59e-99	NUSAP1
ENSG00000007402	182.632	-2.30319	7.88e-99	CACNA2D2
ENSG00000204264	7911.81	1.62756	8.55e-99	PSMB8
ENSG00000100302	824.949	2.88654	9.7e-99	RASD2
ENSG00000266976	1436.02	9.63111	1.24e-98
ENSG00000122254	355.888	4.89308	1.91e-98	HS3ST2
ENSG00000158869	2736.93	2.53648	2.66e-98	FCER1G
ENSG00000055163	16445.1	-2.27407	3.52e-98	CYFIP2
ENSG00000172765	5715.44	1.78078	3.6e-98	TMCC1
ENSG00000184060	1432.93	1.82121	4.36e-98	ADAP2
ENSG00000067057	28258.2	1.95848	4.37e-98	PFKP
ENSG00000120889	5795.64	1.49899	5.17e-98	TNFRSF10B
ENSG00000223784	99.4273	3.61952	5.34e-98	LINP1
ENSG00000110799	62478.9	3.00464	5.92e-98	VWF
ENSG00000147853	4796.26	-1.48093	6.01e-98	AK3
ENSG00000224057	827.488	5.86419	6.67e-98	EGFR-AS1
ENSG00000117266	17492.9	2.36294	6.75e-98	CDK18
ENSG00000225217	447.785	3.93451	9.23e-98	HSPA7
ENSG00000277639	291.303	-4.00911	1.01e-97
ENSG00000111348	14567.5	1.65958	1.59e-97	ARHGDIB
ENSG00000280721	59.0999	3.17987	1.64e-97	LINC01943
ENSG00000007923	2235.93	-1.32923	2.07e-97	DNAJC11
ENSG00000138796	3672.1	-1.78035	2.56e-97	HADH
ENSG00000172965	1850.65	1.9441	3.18e-97	MIR4435-2HG
ENSG00000105374	1653.68	3.48416	3.42e-97	NKG7
ENSG00000079482	630.435	-1.72245	4.95e-97	OPHN1
ENSG00000127564	140.863	2.94549	6.21e-97	PKMYT1
ENSG00000171700	882.584	1.72004	6.46e-97	RGS19
ENSG00000115109	2349.6	-1.7917	6.82e-97	EPB41L5
ENSG00000112425	526.998	-1.40755	7.28e-97	EPM2A
ENSG00000060971	3576.17	-1.62911	7.4e-97	ACAA1
ENSG00000227992	66.4169	2.39041	1.03e-96
ENSG00000163162	5344.09	1.308	1.49e-96	RNF149
ENSG00000204677	238.467	5.2101	3.7e-96	FAM153CP
ENSG00000189057	240.882	2.51143	3.84e-96	FAM111B
ENSG00000069493	864.033	2.53031	3.89e-96	CLEC2D
ENSG00000276980	462.209	5.07648	4.2e-96
ENSG00000170909	283.958	2.58244	5.72e-96	OSCAR
ENSG00000112782	2267.95	-3.82504	6.11e-96	CLIC5
ENSG00000232788	66.7252	2.90023	6.91e-96	ITGA6-AS1
ENSG00000164007	904.364	-5.76364	8.27e-96	CLDN19
ENSG00000226791	72.5191	2.87482	8.45e-96	LINC02611
ENSG00000133466	1283.34	2.2862	1.27e-95	C1QTNF6
ENSG00000184922	1978.78	2.23533	1.42e-95	FMNL1
ENSG00000026950	4530.6	1.85278	1.53e-95	BTN3A1
ENSG00000255750	73.789	4.67284	1.59e-95
ENSG00000213903	712.281	2.52964	1.7e-95	LTB4R
ENSG00000276067	55.8697	4.07937	1.84e-95
ENSG00000086730	936.99	2.14313	2.75e-95	LAT2
ENSG00000197989	839.618	2.97936	3.39e-95	SNHG12
ENSG00000206503	123440	1.69722	3.53e-95	HLA-A
ENSG00000131042	836.37	2.28028	3.55e-95	LILRB2
ENSG00000173598	3171.72	-1.81508	3.95e-95	NUDT4
ENSG00000215475	72.7399	-5.19402	3.98e-95	SIAH3
ENSG00000151704	3686.07	-6.34908	4.75e-95	KCNJ1
ENSG00000150337	485.312	3.09335	5.17e-95	FCGR1A
ENSG00000247774	508.491	2.68704	6.3e-95	PCED1B-AS1
ENSG00000066336	1843.38	2.35888	6.34e-95	SPI1
ENSG00000077238	4318.28	1.46213	6.34e-95	IL4R
ENSG00000166928	230.535	3.19161	6.68e-95	MS4A14
ENSG00000173369	15046.4	2.92181	7.19e-95	C1QB
ENSG00000203392	139.457	3.53789	8.29e-95
ENSG00000134333	96261.1	1.68073	1e-94	LDHA
ENSG00000115523	695.771	3.11843	1.15e-94	GNLY
ENSG00000248866	115.616	-1.49226	1.21e-94	USP46-AS1
ENSG00000215277	50.3177	-4.18073	2.02e-94	RNF212B
ENSG00000109189	1054.85	-1.33358	2.73e-94	USP46
ENSG00000158955	97.8391	-4.11772	3.74e-94	WNT9B
ENSG00000259969	113.274	-3.50287	5.17e-94
ENSG00000054356	348.755	5.34804	5.86e-94	PTPRN
ENSG00000163629	3383.21	-1.87452	1.05e-93	PTPN13
ENSG00000146070	502.659	3.65108	1.3e-93	PLA2G7
ENSG00000100504	4121.09	2.00558	1.34e-93	PYGL
ENSG00000168619	112.117	8.22287	1.44e-93	ADAM18
ENSG00000117707	553.456	-4.35136	1.5e-93	PROX1
ENSG00000237471	65.3986	6.49292	2.13e-93
ENSG00000185585	8754.61	2.67708	2.58e-93	OLFML2A
ENSG00000122122	1423.87	2.46784	4.56e-93	SASH3
ENSG00000096996	388.075	2.58285	4.75e-93	IL12RB1
ENSG00000170190	878.228	-3.05723	5.96e-93	SLC16A5
ENSG00000075886	675.805	6.49967	7.68e-93	TUBA3D
ENSG00000198890	1051.08	-1.29693	7.89e-93	PRMT6
ENSG00000115468	4618.66	-2.62661	8.29e-93	EFHD1
ENSG00000107438	10787.9	1.67368	8.65e-93	PDLIM1
ENSG00000136630	1319.21	2.54405	9.47e-93	HLX
ENSG00000059377	1687.68	1.78863	9.85e-93	TBXAS1
ENSG00000172578	749.837	2.58675	1.05e-92	KLHL6
ENSG00000183044	2767.08	-3.06236	1.97e-92	ABAT
ENSG00000239713	1629.45	2.32147	2.02e-92	APOBEC3G
ENSG00000134539	390.712	2.29175	2.23e-92	KLRD1
ENSG00000119535	1094.99	2.7375	3.04e-92	CSF3R
ENSG00000166130	3139.77	1.82028	4.47e-92	IKBIP
ENSG00000105974	14881	2.23145	5.15e-92	CAV1
ENSG00000085276	3659.16	-2.60767	1.01e-91	MECOM
ENSG00000093009	147.383	2.72016	1.03e-91	CDC45
ENSG00000110092	45762.3	2.287	1.03e-91	CCND1
ENSG00000020633	1398.14	2.67158	1.21e-91	RUNX3
ENSG00000155849	2591.27	1.78619	1.9e-91	ELMO1
ENSG00000113905	415.224	-7.04783	2.23e-91	HRG
ENSG00000213654	1856.45	1.93264	3.82e-91	GPSM3
ENSG00000010030	520.842	2.67257	3.91e-91	ETV7
ENSG00000125730	103921	3.73178	4.21e-91	C3
ENSG00000146112	4766.68	1.65926	6.51e-91	PPP1R18
ENSG00000007001	279.577	-4.33526	8.29e-91	UPP2
ENSG00000169860	847.477	2.40273	9.59e-91	P2RY1
ENSG00000168071	1005.03	2.57591	1.16e-90	CCDC88B
ENSG00000100505	937.88	2.83879	1.25e-90	TRIM9
ENSG00000167941	150.447	-6.82846	1.31e-90	SOST
ENSG00000106462	437.52	1.84525	1.39e-90	EZH2
ENSG00000152315	197.479	-2.64011	1.64e-90	KCNK13
ENSG00000244682	330.643	3.44139	1.74e-90	FCGR2C
ENSG00000180353	4489.46	1.89574	1.89e-90	HCLS1
ENSG00000224281	115.158	-2.02438	2.02e-90	SLC25A5-AS1
ENSG00000143110	1746.75	2.33728	2.03e-90	C1orf162
ENSG00000130270	647.51	4.23562	2.09e-90	ATP8B3
ENSG00000155265	281.486	3.8558	2.22e-90	GOLGA7B
ENSG00000112799	712.531	2.47469	2.65e-90	LY86
ENSG00000169427	253.614	4.55086	3.03e-90	KCNK9
ENSG00000205129	378.88	2.51271	3.61e-90	C4orf47
ENSG00000251320	116.337	7.29292	3.96e-90
ENSG00000237352	105.264	5.49236	5.01e-90	LINC01358
ENSG00000104321	380.148	3.7315	5.37e-90	TRPA1
ENSG00000205089	68.9403	-2.94725	5.37e-90	CCNI2
ENSG00000268758	57.3309	4.08054	5.44e-90	ADGRE4P
ENSG00000162946	701.404	1.62524	6.01e-90	DISC1
ENSG00000158748	108.016	6.45106	7.42e-90	HTR6
ENSG00000100298	105.534	2.90723	1.32e-89	APOBEC3H
ENSG00000186470	6963.57	1.9815	1.64e-89	BTN3A2
ENSG00000159189	12223.1	2.74799	1.75e-89	C1QC
ENSG00000090104	6837.33	3.07501	1.81e-89	RGS1
ENSG00000140600	52.3677	-5.62613	2.02e-89	SH3GL3
ENSG00000225783	430.691	4.41056	2.99e-89	MIAT
ENSG00000172183	842.125	2.35723	3.09e-89	ISG20
ENSG00000198691	403.467	-4.70464	3.18e-89	ABCA4
ENSG00000101265	3034.96	2.17243	3.77e-89	RASSF2
ENSG00000054598	1508.91	-2.18023	3.8e-89	FOXC1
ENSG00000160111	856.13	-2.79689	4.52e-89	CPAMD8
ENSG00000143340	85.2445	3.22202	4.53e-89	FAM163A
ENSG00000281103	151.494	2.64285	6.23e-89	TRG-AS1
ENSG00000237836	59.0096	2.7773	7.52e-89	PHKA2-AS1
ENSG00000186094	59.7206	-2.51029	9.67e-89	AGBL4
ENSG00000256128	109.581	3.8748	1.13e-88	LINC00944
ENSG00000254481	55.889	2.98195	1.15e-88	PTP4A2P2
ENSG00000198805	4675.24	-1.47777	1.24e-88	PNP
ENSG00000273164	51.1468	3.62928	1.31e-88	DGCR10
ENSG00000137872	1116.51	-2.95188	1.37e-88	SEMA6D
ENSG00000142623	510.46	5.71461	1.4e-88	PADI1
ENSG00000180644	1418.87	2.62721	1.45e-88	PRF1
ENSG00000204261	952.441	1.4788	1.7e-88	PSMB8-AS1
ENSG00000138152	197.689	3.57439	2.06e-88	BTBD16
ENSG00000061337	2486.25	2.38469	2.82e-88	LZTS1
ENSG00000235366	129.855	-6.38219	2.82e-88	LINC01055
ENSG00000034510	70149.1	2.13497	3.8e-88	TMSB10
ENSG00000142611	491.083	-3.73264	4.06e-88	PRDM16
ENSG00000269985	162.872	3.68482	4.34e-88
ENSG00000226887	164.937	-4.70095	5.63e-88	ERVMER34-1
ENSG00000198019	89.818	2.84625	6.17e-88	FCGR1B
ENSG00000151532	1015.79	-0.857191	6.92e-88	VTI1A
ENSG00000130755	1985.45	1.84619	9.74e-88	GMFG
ENSG00000160255	8665.06	2.38137	9.8e-88	ITGB2
ENSG00000123329	796.697	2.54472	1.03e-87	ARHGAP9
ENSG00000151490	1165.49	-3.21724	1.05e-87	PTPRO
ENSG00000137752	1658.13	1.72602	1.34e-87	CASP1
ENSG00000128285	707.333	5.72519	1.91e-87	MCHR1
ENSG00000139597	1326.59	1.32526	2.05e-87	N4BP2L1
ENSG00000136379	673.694	-2.05398	2.05e-87	ABHD17C
ENSG00000113083	19013.3	4.0517	2.29e-87	LOX
ENSG00000159322	3426.67	0.849651	2.44e-87	ADPGK
ENSG00000235568	896.417	2.10689	2.58e-87	NFAM1
ENSG00000088179	1517.52	-1.30553	3.5e-87	PTPN4
ENSG00000198821	644.427	2.57142	3.89e-87	CD247
ENSG00000100450	397.048	2.98465	5.42e-87	GZMH
ENSG00000166793	140.555	2.65056	5.42e-87	YPEL4
ENSG00000167895	1085.2	2.51644	6.55e-87	TMC8
ENSG00000122884	8872.29	1.6892	6.59e-87	P4HA1
ENSG00000049541	1562.49	1.10294	7.5e-87	RFC2
ENSG00000166927	3424.46	2.37902	7.66e-87
ENSG00000162745	3730.81	2.68686	7.94e-87	OLFML2B
ENSG00000275385	913.27	5.6902	9.67e-87	CCL18
ENSG00000229628	57.6279	5.66538	1.14e-86
ENSG00000204577	209.172	2.45721	1.28e-86	LILRB3
ENSG00000164970	2058.3	1.06314	1.54e-86	FAM219A
ENSG00000115896	1999.23	-2.65721	1.54e-86	PLCL1
ENSG00000087266	9813.5	1.65767	2.33e-86	SH3BP2
ENSG00000146192	816.593	2.47587	2.47e-86	FGD2
ENSG00000219607	525.033	2.13484	2.87e-86	PPP1R3G
ENSG00000161270	622.073	-5.94327	3.19e-86	NPHS1
ENSG00000229953	134.96	2.80449	4.45e-86
ENSG00000110934	956.231	2.00466	4.82e-86	BIN2
ENSG00000129450	286.575	2.29922	5.46e-86	SIGLEC9
ENSG00000089351	4008.88	1.31239	5.83e-86	GRAMD1A
ENSG00000143412	813.847	-1.92849	6.35e-86	ANXA9
ENSG00000165655	1303.45	-1.93021	6.69e-86	ZNF503
ENSG00000147570	79.995	3.74798	7.07e-86	DNAJC5B
ENSG00000133246	255.018	2.45372	7.86e-86	PRAM1
ENSG00000117560	156.54	3.47651	8.37e-86	FASLG
ENSG00000135638	1204.1	-2.61955	8.37e-86	EMX1
ENSG00000267121	153.644	3.92978	8.46e-86
ENSG00000135451	179.087	3.25122	8.98e-86	TROAP
ENSG00000196975	41839.5	1.84491	1.41e-85	ANXA4
ENSG00000225511	164.383	4.13231	1.58e-85	LINC00475
ENSG00000279196	232.159	2.94322	1.91e-85
ENSG00000276043	267.437	2.75818	1.92e-85	UHRF1
ENSG00000265962	104.328	4.98637	1.94e-85	GACAT2
ENSG00000176532	296.518	-3.92145	2.2e-85	PRR15
ENSG00000232807	188.51	2.25368	3.52e-85
ENSG00000188282	61.9735	4.95805	3.8e-85	RUFY4
ENSG00000261795	76.3005	-3.742	4.34e-85
ENSG00000152154	342.436	-3.23084	5.34e-85	TMEM178A
ENSG00000175879	2346.49	-1.77825	5.35e-85	HOXD8
ENSG00000105643	4876.66	1.95867	6.71e-85	ARRDC2
ENSG00000181577	2957.13	3.48588	7.68e-85	C6orf223
ENSG00000181026	2094.04	1.38487	8.56e-85	AEN
ENSG00000157470	319.519	-2.55723	1.01e-84	FAM81A
ENSG00000271044	58.777	3.92003	1.03e-84
ENSG00000271503	4145.22	3.22911	1.35e-84	CCL5
ENSG00000224367	73.354	4.23308	1.38e-84	OACYLP
ENSG00000267369	75.5073	3.22002	1.46e-84
ENSG00000196177	4028.13	-2.03375	1.57e-84	ACADSB
ENSG00000137101	426.022	2.71495	1.63e-84	CD72
ENSG00000145708	406.235	-4.08457	1.82e-84	CRHBP
ENSG00000147872	55058.8	2.89985	2.06e-84	PLIN2
ENSG00000259236	63.2869	3.10322	2.2e-84	GOLGA8VP
ENSG00000163541	6413.23	-1.759	2.41e-84	SUCLG1
ENSG00000204947	168.37	-1.23003	3.08e-84	ZNF425
ENSG00000060138	16600.2	1.51491	3.45e-84	YBX3
ENSG00000179593	243.087	4.28965	4.39e-84	ALOX15B
ENSG00000261971	535.828	2.373	5.57e-84	MMP25-AS1
ENSG00000126878	15486.3	-3.22364	6.22e-84	AIF1L
ENSG00000101412	366.256	2.1877	9.08e-84	E2F1
ENSG00000073861	139.597	2.46096	9.11e-84	TBX21
ENSG00000233038	152.323	2.74372	1.11e-83
ENSG00000128242	8664.65	2.93763	1.38e-83	GAL3ST1
ENSG00000173548	6021	1.30207	1.44e-83	SNX33
ENSG00000119669	2452.92	-1.48038	1.84e-83	IRF2BPL
ENSG00000112319	278.759	-3.50965	2.42e-83	EYA4
ENSG00000261051	271.64	2.8172	2.88e-83
ENSG00000170153	1204.21	-3.15221	3.06e-83	RNF150
ENSG00000204482	1053.62	2.25185	3.79e-83	LST1
ENSG00000092068	4073.87	-3.58306	3.9e-83	SLC7A8
ENSG00000145649	1019.38	3.12173	4.06e-83	GZMA
ENSG00000159388	10110.6	-2.10648	4.8e-83	BTG2
ENSG00000101082	305.704	2.9044	5.05e-83	SLA2
ENSG00000148218	3826.44	-1.2888	5.15e-83	ALAD
ENSG00000100889	4012.29	-2.30446	5.76e-83	PCK2
ENSG00000105711	1072.42	1.99271	7.82e-83	SCN1B
ENSG00000135722	451.023	1.90871	1.13e-82	FBXL8
ENSG00000211584	2364.15	-1.43508	1.47e-82	SLC48A1
ENSG00000131242	1210.88	-1.98213	1.59e-82	RAB11FIP4
ENSG00000049249	514.884	4.04438	1.87e-82	TNFRSF9
ENSG00000076641	2804.04	1.70527	2.03e-82	PAG1
ENSG00000155380	5176.86	2.03136	2.07e-82	SLC16A1
ENSG00000141968	801.91	2.29369	2.65e-82	VAV1
ENSG00000163406	498.919	-3.10523	3.61e-82	SLC15A2
ENSG00000182472	1612.29	3.14198	3.76e-82	CAPN12
ENSG00000153902	5236.09	4.58507	3.77e-82	LGI4
ENSG00000130707	14210.2	-2.72428	5.02e-82	ASS1
ENSG00000248362	81.455	7.4972	5.75e-82
ENSG00000047457	25561.5	4.5598	6.05e-82	CP
ENSG00000249042	107.47	-1.71734	6.14e-82
ENSG00000154451	1932.06	3.47938	6.4e-82	GBP5
ENSG00000229474	167.711	2.81131	6.55e-82	PATL2
ENSG00000128917	5194.15	2.42533	7.72e-82	DLL4
ENSG00000113889	7926.48	-7.5105	7.86e-82	KNG1
ENSG00000196460	82.1713	3.41991	8.14e-82	RFX8
ENSG00000102879	3794.55	2.42593	1.24e-81	CORO1A
ENSG00000117477	108.787	-3.10671	1.28e-81	CCDC181
ENSG00000260877	75.0772	7.17392	1.31e-81
ENSG00000143590	267.128	2.41098	1.42e-81	EFNA3
ENSG00000279500	70.0177	2.97407	1.45e-81
ENSG00000149781	1727.34	2.10304	1.64e-81	FERMT3
ENSG00000136286	995.621	2.63163	1.86e-81	MYO1G
ENSG00000043039	2592.96	2.6325	2.02e-81	BARX2
ENSG00000115085	487.426	2.88481	2.3e-81	ZAP70
ENSG00000141756	11939.5	2.79855	2.49e-81	FKBP10
ENSG00000122121	1855.61	-5.3834	3.05e-81	XPNPEP2
ENSG00000186185	170.949	3.23035	3.07e-81	KIF18B
ENSG00000130940	399.872	-2.05914	3.23e-81	CASZ1
ENSG00000196405	4589.5	1.67249	3.85e-81	EVL
ENSG00000152969	106.645	3.55306	5.07e-81	JAKMIP1
ENSG00000105642	198.578	4.30156	5.38e-81	KCNN1
ENSG00000188373	998.106	7.23879	5.39e-81	C10orf99
ENSG00000160883	317.355	2.58585	5.7e-81	HK3
ENSG00000204397	568.428	1.93079	5.99e-81	CARD16
ENSG00000119682	2142.98	-1.20491	6.36e-81	AREL1
ENSG00000114742	2420.65	-0.961096	8.43e-81	WDR48
ENSG00000172543	817.572	3.02311	1.12e-80	CTSW
ENSG00000165507	20667.5	2.25785	1.12e-80	DEPP1
ENSG00000163154	401.905	2.25154	1.16e-80	TNFAIP8L2
ENSG00000163508	389.487	3.48801	1.89e-80	EOMES
ENSG00000115935	5854.11	1.38829	2.27e-80	WIPF1
ENSG00000169347	91.4919	-6.87034	2.27e-80	GP2
ENSG00000010671	601.15	2.16683	2.44e-80	BTK
ENSG00000050393	2236.63	-0.951239	2.57e-80	MCUR1
ENSG00000166012	3443.28	1.4795	2.64e-80	TAF1D
ENSG00000225733	7064.07	-1.13402	2.64e-80	FGD5-AS1
ENSG00000151006	182.838	3.51095	2.69e-80	PRSS53
ENSG00000036828	1086.61	-5.517	3.76e-80	CASR
ENSG00000076706	24868.7	2.06555	4.26e-80	MCAM
ENSG00000197857	1114.14	-1.36147	4.84e-80	ZNF44
ENSG00000162645	8214.09	1.97866	4.97e-80	GBP2
ENSG00000227947	62.5482	3.82455	8.38e-80	LINC01738
ENSG00000240694	4442.68	2.81966	9.1e-80	PNMA2
ENSG00000244509	3715.26	2.10358	9.92e-80	APOBEC3C
ENSG00000264772	153.472	1.98428	1.05e-79
ENSG00000077984	911.153	3.11435	1.23e-79	CST7
ENSG00000010295	1403.78	1.76888	1.72e-79	IFFO1
ENSG00000185986	956.499	2.53797	1.78e-79	SDHAP3
ENSG00000126500	87.9072	-4.13692	1.96e-79
ENSG00000173372	12778.9	2.60782	2.89e-79	C1QA
ENSG00000168918	2948.5	1.67429	3.13e-79	INPP5D
ENSG00000136367	205.384	-1.76118	3.9e-79	ZFHX2
ENSG00000169894	1272.52	3.42174	5.11e-79	MUC3A
ENSG00000101255	3415.4	3.13738	5.4e-79	TRIB3
ENSG00000166912	3944.52	-1.18107	5.74e-79	MTMR10
ENSG00000005844	2409.71	2.50905	6.68e-79	ITGAL
ENSG00000277559	301.457	2.63826	8.41e-79
ENSG00000257681	69.4866	3.99012	8.98e-79
ENSG00000087088	2885.84	1.23571	9.03e-79	BAX
ENSG00000158006	1682.39	-1.0674	1.04e-78	PAFAH2
ENSG00000234546	82.1096	2.09097	1.11e-78	LNCTAM34A
ENSG00000165685	2032.04	-5.04866	1.17e-78	TMEM52B
ENSG00000156475	218.886	-2.29625	1.29e-78	PPP2R2B
ENSG00000243989	551.553	-2.19738	1.45e-78	ACY1
ENSG00000204632	2245.55	3.84342	1.46e-78	HLA-G
ENSG00000123094	2188.79	-1.53662	1.86e-78	RASSF8
ENSG00000111716	31942.3	-1.55465	2.23e-78	LDHB
ENSG00000266274	55.6777	2.27572	2.62e-78	RN7SL138P
ENSG00000170955	2895.99	2.30685	2.81e-78	CAVIN3
ENSG00000228638	200.385	-0.918066	2.97e-78	FCF1P2
ENSG00000103496	3316.29	1.17149	2.98e-78	STX4
ENSG00000175538	4851.89	2.11373	3e-78	KCNE3
ENSG00000160219	487.72	1.5917	3.41e-78	GAB3
ENSG00000023892	778.955	2.26476	3.81e-78	DEF6
ENSG00000167550	56.7703	1.91057	4.8e-78	RHEBL1
ENSG00000134042	535.081	-2.99991	5.9e-78	MRO
ENSG00000152213	175.061	1.92702	6.25e-78	ARL11
ENSG00000101057	387.316	3.41379	6.45e-78	MYBL2
ENSG00000170647	1122.68	1.49435	7.83e-78	NA
ENSG00000265413	73.7098	2.72236	9e-78
ENSG00000138639	4730.73	-1.64625	9.24e-78	ARHGAP24
ENSG00000175309	4204.7	1.61126	9.54e-78	PHYKPL
ENSG00000153563	2102.57	3.58313	9.85e-78	CD8A
ENSG00000270231	350.548	2.25039	1.01e-77	NBPF8
ENSG00000234883	214.789	3.32954	1.14e-77	MIR155HG
ENSG00000104894	1616.16	2.13859	1.31e-77	CD37
ENSG00000111012	241.496	-3.64369	1.36e-77	CYP27B1
ENSG00000145782	2416.43	0.985124	1.7e-77	ATG12
ENSG00000005469	1206.31	-1.27964	1.76e-77	CROT
ENSG00000207148	75.4836	3.33316	1.97e-77
ENSG00000137767	3292.02	1.26961	2.02e-77	SQOR
ENSG00000110876	1752.09	2.04873	2.29e-77	SELPLG
ENSG00000135373	704.283	-5.33602	2.34e-77	EHF
ENSG00000146859	6679.57	1.4173	2.91e-77	TMEM140
ENSG00000229754	247.888	4.52359	3.06e-77	CXCR2P1
ENSG00000116117	1327.28	-1.44766	3.07e-77	PARD3B
ENSG00000101336	1403.72	2.03471	3.13e-77	HCK
ENSG00000130775	2155.64	2.04977	3.22e-77	THEMIS2
ENSG00000170549	158.539	-4.55825	3.93e-77	IRX1
ENSG00000084628	146.106	4.02879	4.27e-77	NKAIN1
ENSG00000188820	755.002	2.95486	4.84e-77	CALHM6
ENSG00000140368	435.456	2.77255	5.14e-77	PSTPIP1
ENSG00000171388	5774.53	2.46001	6.46e-77	APLN
ENSG00000253837	123.795	2.12268	6.5e-77
ENSG00000015285	1027.22	2.17665	7.26e-77	WAS
ENSG00000138028	1659.47	3.03529	9e-77	CGREF1
ENSG00000065328	114.643	2.50783	1.8e-76	MCM10
ENSG00000224616	52.9154	-1.65958	1.86e-76	RTCA-AS1
ENSG00000149091	4499.2	1.27968	2.02e-76	DGKZ
ENSG00000105639	1797.17	2.42974	2.05e-76	JAK3
ENSG00000178999	176.792	3.03977	2.46e-76	AURKB
ENSG00000243811	400.661	2.01253	2.66e-76	APOBEC3D
ENSG00000163564	248.184	2.94687	2.87e-76	PYHIN1
ENSG00000107819	4916.92	1.21915	2.94e-76	SFXN3
ENSG00000154319	406.148	-3.54051	3.02e-76	FAM167A
ENSG00000168333	492.654	8.02512	3.14e-76	PPDPFL
ENSG00000213347	273.23	2.55859	4.72e-76	MXD3
ENSG00000176083	153.011	3.38608	5.5e-76	ZNF683
ENSG00000166833	2150.88	-1.62971	7.26e-76	NAV2
ENSG00000273001	137.309	2.18916	8.9e-76
ENSG00000181458	2600.64	3.49387	1.13e-75	TMEM45A
ENSG00000244482	127.392	2.5115	1.13e-75	LILRA6
ENSG00000156127	200.44	3.01952	1.24e-75	BATF
ENSG00000169129	2088.47	-1.86792	1.3e-75	AFAP1L2
ENSG00000180739	237.634	2.39987	1.47e-75	S1PR5
ENSG00000142002	4947.99	1.4221	1.67e-75	DPP9
ENSG00000079215	1256.8	2.69574	1.81e-75	SLC1A3
ENSG00000171612	392.237	-1.74047	1.92e-75	SLC25A33
ENSG00000116824	1311.75	3.00596	2.13e-75	CD2
ENSG00000125735	398.741	3.78185	2.4e-75	TNFSF14
ENSG00000198929	84.9247	-2.82037	2.63e-75	NOS1AP
ENSG00000163631	1734.84	-5.07866	2.78e-75	ALB
ENSG00000137225	122.677	3.3417	2.88e-75	CAPN11
ENSG00000130038	257.445	2.13298	3.35e-75	CRACR2A
ENSG00000077420	3236.04	2.41861	3.38e-75	APBB1IP
ENSG00000150394	120.641	3.42951	3.42e-75	CDH8
ENSG00000048540	179.611	-3.38631	4.56e-75	LMO3
ENSG00000163565	6098.39	1.60893	4.74e-75	IFI16
ENSG00000100433	73.5891	-3.36149	5.19e-75	KCNK10
ENSG00000066294	1792.81	2.74831	5.78e-75	CD84
ENSG00000204978	59.627	-3.62388	7.35e-75	ERICH4
ENSG00000163673	56.1019	3.30468	8.15e-75	DCLK3
ENSG00000168209	15889.4	2.16614	9.12e-75	DDIT4
ENSG00000152137	13429.4	2.16122	9.15e-75	HSPB8
ENSG00000249341	98.4865	-6.73781	9.92e-75
ENSG00000138755	4575.18	3.57596	1.03e-74	CXCL9
ENSG00000198049	208.856	3.7235	1.16e-74	AVPR1B
ENSG00000146857	147.095	3.30473	1.38e-74	STRA8
ENSG00000165023	1641.35	2.97776	1.85e-74	DIRAS2
ENSG00000160791	1117.32	2.87476	1.98e-74	CCR5
ENSG00000092445	729.886	-2.24526	2.15e-74	TYRO3
ENSG00000256546	190.914	3.06127	2.22e-74
ENSG00000113140	147500	1.82184	2.34e-74	SPARC
ENSG00000168502	2096.84	2.23226	2.39e-74	MTCL1
ENSG00000116852	517.603	2.10753	3.07e-74	KIF21B
ENSG00000169245	2071.87	3.35436	3.13e-74	CXCL10
ENSG00000110852	1084	2.30722	3.35e-74	CLEC2B
ENSG00000205277	154.441	4.34269	3.39e-74	MUC12
ENSG00000140675	346.876	-4.71643	3.4e-74	SLC5A2
ENSG00000099331	5078.02	1.15696	3.51e-74	MYO9B
ENSG00000262691	73.0702	2.11766	3.88e-74
ENSG00000168487	3151.02	1.86172	5.01e-74	BMP1
ENSG00000271270	181.395	1.73887	5.45e-74	TMCC1-AS1
ENSG00000204136	1255.51	1.90721	5.47e-74	GGTA1P
ENSG00000279970	387.512	3.22121	5.9e-74
ENSG00000164535	1456.89	0.909782	6.32e-74	DAGLB
ENSG00000177694	520.383	-1.93942	6.58e-74	NAALADL2
ENSG00000145386	355.198	2.24074	7.11e-74	CCNA2
ENSG00000128045	383.101	-4.25884	7.73e-74	RASL11B
ENSG00000144476	5129.12	2.29035	7.77e-74	ACKR3
ENSG00000106397	7023.15	1.38833	7.96e-74	PLOD3
ENSG00000090924	3045.8	1.74446	8.06e-74	PLEKHG2
ENSG00000175463	616.526	2.53086	8.37e-74	TBC1D10C
ENSG00000173442	3489.33	1.42809	8.53e-74	EHBP1L1
ENSG00000198108	316.649	2.19949	1.25e-73	CHSY3
ENSG00000250303	655.821	2.52055	1.47e-73	LINC02762
ENSG00000115289	863.261	1.03442	1.64e-73	PCGF1
ENSG00000165813	1857.87	-1.32399	1.73e-73	CCDC186
ENSG00000269086	66.7933	2.39465	1.79e-73
ENSG00000110077	4495.58	2.22734	1.79e-73	MS4A6A
ENSG00000003096	979.917	-2.18083	1.85e-73	KLHL13
ENSG00000164199	271.899	-2.92117	1.88e-73	ADGRV1
ENSG00000276649	172.927	2.73112	2.12e-73
ENSG00000138435	58.5739	5.34408	2.46e-73	CHRNA1
ENSG00000172794	744.782	1.89553	2.79e-73	RAB37
ENSG00000089639	1142.82	1.59605	2.98e-73	GMIP
ENSG00000206344	185.161	2.86571	2.99e-73	HCG27
ENSG00000188032	57.0911	5.16102	3.26e-73	C19orf67
ENSG00000228888	118.415	3.69991	3.76e-73	LINC01428
ENSG00000239887	370.636	-2.77345	4.09e-73	C1orf226
ENSG00000196954	3296.65	1.24493	4.1e-73	CASP4
ENSG00000072786	3239.42	1.18007	6.88e-73	STK10
ENSG00000243147	1679.88	-1.08367	9.72e-73	MRPL33
ENSG00000259660	51.2912	2.73483	1.13e-72	DNM1P47
ENSG00000172243	829.797	2.31534	1.55e-72	CLEC7A
ENSG00000167513	327.613	2.27893	1.87e-72	CDT1
ENSG00000170379	684.591	1.65814	1.98e-72	TCAF2
ENSG00000159128	6482.47	1.10675	1.99e-72	IFNGR2
ENSG00000184489	3247.29	1.88689	2.04e-72	PTP4A3
ENSG00000172081	4506.99	1.08927	2.08e-72	MOB3A
ENSG00000144355	50.9464	3.19551	2.16e-72	DLX1
ENSG00000092929	841.843	2.1707	2.53e-72	UNC13D
ENSG00000196209	352.2	2.11438	2.9e-72	SIRPB2
ENSG00000198911	6169.97	-1.26071	3.06e-72	SREBF2
ENSG00000118193	118.261	2.7239	3.27e-72	KIF14
ENSG00000205791	90.9477	-1.40814	3.64e-72	LOH12CR2
ENSG00000013503	650.333	-1.23602	4.29e-72	POLR3B
ENSG00000237399	79.3018	1.95807	5.32e-72	PITRM1-AS1
ENSG00000115756	12645.4	1.8382	6e-72	HPCAL1
ENSG00000101194	605.44	3.34889	6.69e-72	SLC17A9
ENSG00000119408	7107.16	1.9562	6.72e-72	NEK6
ENSG00000270547	569.46	3.69459	7.64e-72	LINC01235
ENSG00000142549	365.321	6.1937	7.79e-72	IGLON5
ENSG00000105011	391.729	2.16311	7.79e-72	ASF1B
ENSG00000205659	635.293	-1.12385	8.71e-72	LIN52
ENSG00000105327	597.04	1.70709	8.89e-72	BBC3
ENSG00000163644	1550.02	-1.5523	9.2e-72	PPM1K
ENSG00000123338	2917.83	2.2854	9.44e-72	NCKAP1L
ENSG00000116128	1363.23	-1.06983	9.83e-72	BCL9
ENSG00000138378	324.107	1.86021	1.06e-71	STAT4
ENSG00000198885	143.86	1.77702	1.14e-71	ITPRIPL1
ENSG00000172322	235.5	2.78092	1.2e-71	CLEC12A
ENSG00000186517	2094.17	2.01135	1.2e-71	ARHGAP30
ENSG00000163293	349.517	-3.25446	1.36e-71	NIPAL1
ENSG00000124299	7862.13	-1.87688	1.76e-71	PEPD
ENSG00000213906	132.396	2.18022	1.77e-71	LTB4R2
ENSG00000139155	102.407	2.49508	1.79e-71	SLCO1C1
ENSG00000110665	127.592	2.62968	1.93e-71	C11orf21
ENSG00000237181	114.288	2.38661	1.96e-71
ENSG00000150054	898.489	-2.83851	2e-71	MPP7
ENSG00000167580	23924.3	-8.89199	2.12e-71	AQP2
ENSG00000105700	3435.04	0.836206	2.14e-71	KXD1
ENSG00000164483	150.755	2.2963	2.62e-71	SAMD3
ENSG00000118194	151.653	-4.85747	3e-71	TNNT2
ENSG00000165359	705.059	1.735	3.08e-71	INTS6L
ENSG00000133863	351.817	5.74494	3.11e-71	TEX15
ENSG00000276600	347.985	2.05587	3.18e-71	RAB7B
ENSG00000007968	117.402	2.35205	3.26e-71	E2F2
ENSG00000197565	223.561	-4.3853	3.32e-71	COL4A6
ENSG00000232434	425.203	2.05979	3.55e-71	AJM1
ENSG00000119888	5196.34	-2.87142	4.33e-71	EPCAM
ENSG00000122223	160.117	2.29383	5.09e-71	CD244
ENSG00000179152	1829.25	-1.08163	5.36e-71	TCAIM
ENSG00000221818	766.619	2.70376	5.46e-71	EBF2
ENSG00000110324	2901.28	2.21671	5.57e-71	IL10RA
ENSG00000259172	244.368	2.85334	5.66e-71
ENSG00000168291	3129.03	-1.16802	5.88e-71	PDHB
ENSG00000181036	156.431	2.48588	5.99e-71	FCRL6
ENSG00000174306	4646.86	-1.30858	6.48e-71	ZHX3
ENSG00000223865	27513.5	2.05461	6.75e-71	HLA-DPB1
ENSG00000172349	1399.64	1.84725	6.84e-71	IL16
ENSG00000182752	672.793	-3.18343	8e-71	PAPPA
ENSG00000172046	3007.17	-0.889047	8.41e-71	USP19
ENSG00000079689	2246.56	4.67331	8.56e-71	SCGN
ENSG00000122986	609.207	1.39073	1.17e-70	HVCN1
ENSG00000119121	145.548	-3.00789	1.3e-70	TRPM6
ENSG00000130592	2945	2.249	1.37e-70	LSP1
ENSG00000126895	205.252	-3.42228	1.38e-70	AVPR2
ENSG00000245164	206.096	2.91248	1.43e-70	LINC00861
ENSG00000155792	2034.37	-1.56866	1.97e-70	DEPTOR
ENSG00000123485	210.668	2.89298	2.03e-70	HJURP
ENSG00000160801	2660.74	-3.25821	2.21e-70	PTH1R
ENSG00000063176	803.893	-1.20214	2.39e-70	SPHK2
ENSG00000161638	11997.1	1.96381	2.63e-70	ITGA5
ENSG00000070182	204.355	-2.66347	2.96e-70	SPTB
ENSG00000069966	2243.87	-0.998632	3.16e-70	GNB5
ENSG00000100599	2214.36	1.41249	3.26e-70
ENSG00000109943	163.423	3.02383	3.69e-70	CRTAM
ENSG00000140263	1641.64	-2.19347	3.8e-70	SORD
ENSG00000232153	132.587	3.13476	3.97e-70
ENSG00000147437	114.476	2.78545	4.32e-70	GNRH1
ENSG00000158717	1198.61	1.28621	4.54e-70	RNF166
ENSG00000178860	2267.13	3.09124	4.6e-70	MSC
ENSG00000272908	55.8463	2.27178	4.68e-70
ENSG00000126787	191.276	2.72619	4.85e-70	DLGAP5
ENSG00000143847	1712.94	3.1354	4.89e-70	PPFIA4
ENSG00000123131	5527.38	1.42426	5.44e-70	PRDX4
ENSG00000171310	2509.93	1.77746	5.78e-70	CHST11
ENSG00000091073	793.49	1.3088	7.48e-70	DTX2
ENSG00000156466	867.285	3.51204	7.88e-70	GDF6
ENSG00000169248	483.997	3.46523	8.08e-70	CXCL11
ENSG00000103522	322.222	2.60435	8.29e-70	IL21R
ENSG00000009765	475.966	-4.27085	1.04e-69	IYD
ENSG00000008516	151.767	2.08313	1.08e-69	MMP25
ENSG00000280816	62.8585	3.1657	1.29e-69	NA
ENSG00000068366	6040.88	-1.52435	1.31e-69	ACSL4
ENSG00000237988	1753.88	3.81968	1.33e-69	OR2I1P
ENSG00000166803	310.749	2.22674	1.53e-69	PCLAF
ENSG00000140511	588.992	2.39132	1.55e-69	HAPLN3
ENSG00000169344	67382.3	-8.47504	1.7e-69	UMOD
ENSG00000151498	1656.5	-1.10884	1.94e-69	ACAD8
ENSG00000186810	331.113	3.16673	2.35e-69	CXCR3
ENSG00000172840	886.001	-1.56354	2.43e-69	PDP2
ENSG00000142102	6465.14	3.54638	2.89e-69	PGGHG
ENSG00000275302	922.912	2.64522	3.08e-69	CCL4
ENSG00000138180	304.495	2.61151	3.23e-69	CEP55
ENSG00000187583	177.316	2.46912	3.35e-69	PLEKHN1
ENSG00000113749	921.795	3.43853	3.55e-69	HRH2
ENSG00000111640	238294	1.47053	3.88e-69	GAPDH
ENSG00000167208	572.785	2.44378	4.19e-69	SNX20
ENSG00000187391	708.275	-1.61982	4.39e-69	MAGI2
ENSG00000198300	447.6	-2.40178	4.6e-69	PEG3
ENSG00000171533	360.751	-2.41075	4.63e-69	MAP6
ENSG00000100055	1438.99	1.94503	5.1e-69	CYTH4
ENSG00000137274	1522.27	-1.60717	5.33e-69	BPHL
ENSG00000184226	323.627	-3.31078	6.83e-69	PCDH9
ENSG00000273045	131.999	-1.87044	8.06e-69	C2orf15
ENSG00000168010	1526.18	2.30234	9.99e-69	ATG16L2
ENSG00000232160	128.219	-1.23651	1.12e-68	RAP2C-AS1
ENSG00000072415	2848.36	-1.41114	1.14e-68	MPP5
ENSG00000080986	248.715	2.03887	1.15e-68	NDC80
ENSG00000105246	336.53	2.30282	1.3e-68	EBI3
ENSG00000116761	292.419	-1.87244	1.34e-68	CTH
ENSG00000100292	16703.2	2.32696	1.39e-68	HMOX1
ENSG00000258311	209.803	2.01388	1.4e-68
ENSG00000004660	902.38	1.45613	1.45e-68	CAMKK1
ENSG00000109674	64.1222	3.0671	1.48e-68	NEIL3
ENSG00000141497	329.525	1.72079	1.65e-68	ZMYND15
ENSG00000136295	15171.1	1.92882	1.84e-68	TTYH3
ENSG00000226025	63.9561	4.85608	1.85e-68
ENSG00000171777	204.049	1.7332	1.91e-68	RASGRP4
ENSG00000214787	56.274	3.05847	2.01e-68	MS4A4E
ENSG00000228649	95.3361	1.99827	2.12e-68	SNHG26
ENSG00000173402	7028.93	-1.15415	2.18e-68	DAG1
ENSG00000007264	322.406	2.25306	2.2e-68	MATK
ENSG00000163600	95.3185	3.32025	2.33e-68	ICOS
ENSG00000269640	461.886	1.59172	2.65e-68	NA
ENSG00000100097	15450.9	2.15622	2.86e-68	LGALS1
ENSG00000184574	425.313	2.14984	3.27e-68	LPAR5
ENSG00000213658	62.0493	3.36189	3.56e-68	LAT
ENSG00000172215	397.02	2.66989	3.78e-68	CXCR6
ENSG00000135144	421.342	-2.45886	4.26e-68	DTX1
ENSG00000107864	690.307	-1.3935	4.27e-68	CPEB3
ENSG00000100365	665.3	2.01443	4.33e-68	NCF4
ENSG00000174945	122.69	3.7756	4.5e-68	AMZ1
ENSG00000115255	327.044	-2.96534	5.57e-68	REEP6
ENSG00000130475	342.876	2.63142	5.65e-68	FCHO1
ENSG00000260997	93.1652	3.00248	6.83e-68
ENSG00000131153	344.254	1.91124	7.25e-68	GINS2
ENSG00000088899	1389.86	-2.30433	7.32e-68	LZTS3
ENSG00000004399	14705.8	1.59809	1.01e-67	PLXND1
ENSG00000184305	190.274	-2.59915	1.11e-67	CCSER1
ENSG00000134028	341.383	4.27901	1.16e-67	ADAMDEC1
ENSG00000243646	2733.82	1.02724	1.19e-67	IL10RB
ENSG00000175305	100.48	1.52593	1.22e-67	CCNE2
ENSG00000108846	10444.4	2.30169	1.47e-67	ABCC3
ENSG00000143476	353.378	2.1292	1.63e-67	DTL
ENSG00000102547	1095.71	-1.66742	1.92e-67	CAB39L
ENSG00000013725	623.697	2.36051	1.99e-67	CD6
ENSG00000151572	501.755	3.65252	2.29e-67	ANO4
ENSG00000257642	75.2278	3.19595	2.3e-67
ENSG00000214826	113.09	2.76287	2.3e-67	DDX12P
ENSG00000121905	90.3422	2.79867	2.58e-67	HPCA
ENSG00000134243	8218.34	-1.53707	2.61e-67	SORT1
ENSG00000168710	10907	-0.807768	2.84e-67	AHCYL1
ENSG00000178363	81.9926	-5.66529	3.22e-67	CALML3
ENSG00000069702	3352.45	-1.63418	3.77e-67	TGFBR3
ENSG00000189060	8785.31	-1.89829	3.87e-67	H1-0
ENSG00000213024	3589.5	0.723777	3.98e-67	NUP62
ENSG00000185989	2292.01	1.39194	4.51e-67	RASA3
ENSG00000139636	1797.02	1.38581	4.98e-67	LMBR1L
ENSG00000104814	570.78	2.38914	5.23e-67	MAP4K1
ENSG00000206341	3363.62	1.73078	5.54e-67	HLA-H
ENSG00000072609	1333.27	1.10694	6.57e-67	CHFR
ENSG00000266088	56.8176	3.3153	6.61e-67
ENSG00000180638	577.946	-3.92439	7.34e-67	SLC47A2
ENSG00000115282	1703.07	0.813562	7.63e-67	TTC31
ENSG00000089012	253.858	3.36776	7.91e-67	SIRPG
ENSG00000137841	1376.57	2.11696	8.02e-67	PLCB2
ENSG00000204622	598.381	2.44003	8.68e-67	HLA-J
ENSG00000167850	176.31	2.28401	8.79e-67	CD300C
ENSG00000100453	340.789	2.56175	1.04e-66	GZMB
ENSG00000172482	196.881	-3.62135	1.05e-66	AGXT
ENSG00000173200	174.963	2.64416	1.21e-66	PARP15
ENSG00000250742	757.94	-2.2408	1.51e-66	LINC02381
ENSG00000213923	5997.84	1.10813	1.54e-66	CSNK1E
ENSG00000188488	3155.61	-4.87328	1.59e-66	SERPINA5
ENSG00000254815	498.856	3.65438	1.63e-66	LMNTD2-AS1
ENSG00000105383	349.085	1.93	1.8e-66	CD33
ENSG00000134013	7001.49	2.68302	2.08e-66	LOXL2
ENSG00000143248	126560	2.58966	2.44e-66	RGS5
ENSG00000142634	4078.17	1.44227	2.49e-66	EFHD2
ENSG00000279689	150.826	1.73935	2.67e-66
ENSG00000115325	828.623	1.2473	2.79e-66	DOK1
ENSG00000169550	679.244	-7.29411	3.17e-66	MUC15
ENSG00000228952	51.8485	3.47274	3.2e-66	LINC02041
ENSG00000149452	2596.49	-6.13412	3.5e-66	SLC22A8
ENSG00000140807	115.896	-2.97342	3.6e-66	NKD1
ENSG00000145681	1010.37	3.5307	4.67e-66	HAPLN1
ENSG00000186867	750.348	2.91707	4.81e-66	QRFPR
ENSG00000158714	1135.82	2.70578	5.6e-66	SLAMF8
ENSG00000172116	405.902	3.39738	5.94e-66	CD8B
ENSG00000151725	362.184	1.82542	6.78e-66	CENPU
ENSG00000177464	3149.1	1.93933	7.77e-66	GPR4
ENSG00000103855	4249.6	1.20878	7.79e-66	CD276
ENSG00000157445	166.592	-2.10485	9.35e-66	CACNA2D3
ENSG00000147257	1444.62	-3.69591	9.74e-66	GPC3
ENSG00000141469	1091.27	-3.00803	1.01e-65	SLC14A1
ENSG00000158517	230.178	2.28869	1.14e-65	NCF1
ENSG00000129250	8583.05	-0.976717	1.19e-65	KIF1C
ENSG00000159461	9311.69	-1.40835	1.52e-65	AMFR
ENSG00000044012	101.546	5.78923	1.83e-65	GUCA2B
ENSG00000089692	598.97	3.56041	1.87e-65	LAG3
ENSG00000172716	3196.23	1.67974	2.15e-65	SLFN11
ENSG00000179242	1627.06	4.0668	2.18e-65	CDH4
ENSG00000088325	838.658	2.50531	2.28e-65	TPX2
ENSG00000231028	76.0367	-1.78812	2.45e-65	LINC00271
ENSG00000149476	2930.91	-1.24127	3.28e-65	TKFC
ENSG00000158104	2432.9	-4.86138	3.71e-65	HPD
ENSG00000167207	274.995	2.44046	3.72e-65	NOD2
ENSG00000180785	473.533	2.49103	4.11e-65	OR51E1
ENSG00000023902	2958.47	1.78179	4.39e-65	PLEKHO1
ENSG00000214978	161.565	9.54776	4.48e-65	GSG1L2
ENSG00000186891	86.1602	2.93813	4.49e-65	TNFRSF18
ENSG00000145685	3366.09	1.99824	4.94e-65	LHFPL2
ENSG00000105329	7721.01	1.57758	5.04e-65	TGFB1
ENSG00000109805	242.369	2.3685	5.16e-65	NCAPG
ENSG00000120498	338.026	4.22577	5.29e-65	TEX11
ENSG00000145029	984.96	-1.0886	5.41e-65	NICN1
ENSG00000088827	1350.81	2.5258	5.74e-65	SIGLEC1
ENSG00000160185	175.431	2.77789	6.09e-65	UBASH3A
ENSG00000214510	367.678	4.63923	6.33e-65	SPINK13
ENSG00000027869	346.215	2.73276	7.83e-65	SH2D2A
ENSG00000226329	87.3104	2.54472	8.02e-65
ENSG00000248019	278.486	2.41932	8.37e-65	FAM13A-AS1
ENSG00000168350	396.856	-2.97993	8.43e-65	DEGS2
ENSG00000102524	928.939	2.50554	8.47e-65	TNFSF13B
ENSG00000091972	2311.49	1.66297	8.57e-65	CD200
ENSG00000280202	94.0257	2.10737	9.44e-65
ENSG00000121210	1248.58	1.08856	1.04e-64	TMEM131L
ENSG00000186532	1156.68	0.898147	1.09e-64	SMYD4
ENSG00000139438	298.149	-2.73513	1.17e-64	FAM222A
ENSG00000211452	587.843	-4.79518	1.34e-64	DIO1
ENSG00000186188	99.8489	2.75991	1.35e-64	FFAR4
ENSG00000139531	2492.2	-1.07105	1.47e-64	SUOX
ENSG00000177133	619.413	-5.15993	1.51e-64	PRDM16-DT
ENSG00000091106	252.181	1.74649	1.56e-64	NLRC4
ENSG00000173762	467.733	2.74484	1.74e-64	CD7
ENSG00000179241	1227.72	1.47524	1.78e-64	LDLRAD3
ENSG00000177181	1761.43	2.32331	2.04e-64	RIMKLA
ENSG00000272405	457.378	2.56759	2.21e-64
ENSG00000174939	709.806	2.65767	2.23e-64	ASPHD1
ENSG00000188242	2207.83	-2.43959	2.41e-64
ENSG00000163794	56.2454	2.59795	2.42e-64	UCN
ENSG00000148339	1287.15	-1.891	2.52e-64	SLC25A25
ENSG00000073849	10388.4	-2.18076	2.87e-64	ST6GAL1
ENSG00000143416	2767.16	-1.72048	3.04e-64	SELENBP1
ENSG00000121552	210.774	2.32984	3.2e-64	CSTA
ENSG00000169592	2652.93	1.21583	3.34e-64	INO80E
ENSG00000133063	897.643	5.06821	3.45e-64	CHIT1
ENSG00000107021	3258.59	-0.984548	3.49e-64	TBC1D13
ENSG00000162600	848.391	-1.01564	3.85e-64	OMA1
ENSG00000156110	1144.65	-1.16252	3.89e-64	ADK
ENSG00000123080	1402.53	1.5413	4.1e-64	CDKN2C
ENSG00000108375	430.734	-2.56981	4.1e-64	RNF43
ENSG00000142227	3615.54	1.70861	4.2e-64	EMP3
ENSG00000166710	223439	1.32501	4.28e-64	B2M
ENSG00000145390	2343.46	-1.4461	4.28e-64	USP53
ENSG00000197977	295.08	3.21395	4.34e-64	ELOVL2
ENSG00000213700	105.051	1.71808	4.97e-64	RPL17P50
ENSG00000078900	87.1362	3.05688	5.4e-64	TP73
ENSG00000064309	1645.46	2.22126	5.6e-64	CDON
ENSG00000177721	246.631	2.03297	5.86e-64	ANXA2R
ENSG00000152413	513.1	-2.20354	5.92e-64	HOMER1
ENSG00000100297	2838.41	1.05775	6.32e-64	MCM5
ENSG00000253525	53.6676	4.62767	7.87e-64
ENSG00000114013	985.147	2.12433	7.99e-64	CD86
ENSG00000115657	621.51	1.75256	8.61e-64	ABCB6
ENSG00000071054	8729.37	1.19759	8.65e-64	MAP4K4
ENSG00000158161	2026.65	-1.01312	9.11e-64	EYA3
ENSG00000224397	203.554	2.59857	1.02e-63	SMIM25
ENSG00000141068	6388.7	1.90717	1.06e-63	KSR1
ENSG00000139193	540.892	3.2973	1.08e-63	CD27
ENSG00000211753	486.555	2.94276	1.1e-63	TRBV28
ENSG00000233237	307.29	-2.14435	1.18e-63	LINC00472
ENSG00000141736	9390.98	-1.47701	1.27e-63	ERBB2
ENSG00000106327	175.273	4.04822	1.34e-63	TFR2
ENSG00000089327	4847.23	1.77387	1.34e-63	FXYD5
ENSG00000183856	522.745	2.48198	1.39e-63	IQGAP3
ENSG00000107554	1833.5	-1.01435	1.47e-63	DNMBP
ENSG00000262246	796.281	1.54526	1.54e-63	CORO7
ENSG00000179344	18533.9	2.28942	1.55e-63	HLA-DQB1
ENSG00000144647	1018.43	-1.13038	1.62e-63	POMGNT2
ENSG00000175662	4213.32	-1.06268	1.66e-63	TOM1L2
ENSG00000205045	132.451	2.59226	2.06e-63	SLFN12L
ENSG00000167286	591.552	2.87755	2.15e-63	CD3D
ENSG00000120708	92746.9	4.13053	2.34e-63	TGFBI
ENSG00000140090	87.3768	1.71099	2.48e-63	SLC24A4
ENSG00000139618	268.885	1.65364	2.5e-63	BRCA2
ENSG00000174837	224	2.73436	2.84e-63	ADGRE1
ENSG00000140479	5338.45	2.96356	3.21e-63	PCSK6
ENSG00000119938	4064.66	1.95898	3.37e-63	PPP1R3C
ENSG00000177410	5627.64	1.71281	3.43e-63	ZFAS1
ENSG00000135723	2088.76	1.25995	3.46e-63	FHOD1
ENSG00000161791	5398.13	1.25864	3.64e-63	FMNL3
ENSG00000248713	74.4472	-6.74397	4.48e-63	C4orf54
ENSG00000159261	139.919	-2.95011	4.57e-63	CLDN14
ENSG00000123219	157.676	1.91598	4.88e-63	CENPK
ENSG00000271605	282.637	1.97077	5.17e-63	MILR1
ENSG00000161544	2561.55	2.0251	5.39e-63	CYGB
ENSG00000164877	1557.25	2.05364	6.68e-63	MICALL2
ENSG00000225614	313.708	2.0528	6.75e-63	ZNF469
ENSG00000159110	1433.93	1.09373	7.1e-63	IFNAR2
ENSG00000153283	671.342	2.46024	7.33e-63	CD96
ENSG00000078053	126.457	-3.14963	8.18e-63	AMPH
ENSG00000236318	1031.03	5.24785	8.89e-63
ENSG00000204528	435.383	3.10854	9e-63	PSORS1C3
ENSG00000162522	4337.79	-1.4087	9.48e-63	KIAA1522
ENSG00000159173	147.547	-4.0557	9.6e-63	TNNI1
ENSG00000093100	50.7764	2.7396	1.02e-62
ENSG00000136250	1231.27	2.15578	1.16e-62	AOAH
ENSG00000169258	311.253	2.18028	1.33e-62	GPRIN1
ENSG00000196586	6902.08	-1.26126	1.34e-62	MYO6
ENSG00000143226	3081.89	1.85898	1.4e-62	FCGR2A
ENSG00000010610	5672.96	1.78349	1.41e-62	CD4
ENSG00000163872	3285.78	1.07366	1.45e-62	YEATS2
ENSG00000115956	2101.07	2.23853	1.91e-62	PLEK
ENSG00000111729	227.362	1.67386	2.16e-62	CLEC4A
ENSG00000131781	727.367	-2.47415	2.46e-62	FMO5
ENSG00000161048	1851.49	-1.21005	2.53e-62	NAPEPLD
ENSG00000115866	11196.5	1.05016	2.88e-62	DARS1
ENSG00000170835	120.292	-3.74115	2.89e-62	CEL
ENSG00000125434	327.126	-1.57686	3.2e-62	SLC25A35
ENSG00000171951	445.585	3.91552	3.29e-62	SCG2
ENSG00000018280	737.668	2.38434	3.29e-62	SLC11A1
ENSG00000157087	884.104	3.40431	3.54e-62	ATP2B2
ENSG00000132205	1266.66	1.66905	3.57e-62	EMILIN2
ENSG00000213886	1464.56	3.16484	3.62e-62	UBD
ENSG00000281005	101.937	1.43572	4.44e-62	LINC00921
ENSG00000008196	318.141	-5.80404	4.51e-62	TFAP2B
ENSG00000180096	748.268	1.83458	4.67e-62	SEPTIN1
ENSG00000081026	917.684	-1.86852	4.77e-62	MAGI3
ENSG00000143502	527.43	-3.67224	4.93e-62	SUSD4
ENSG00000115364	2066.29	-0.931994	5.09e-62	MRPL19
ENSG00000066279	370.243	2.62491	5.81e-62	ASPM
ENSG00000226950	1039.8	-1.71544	5.85e-62	DANCR
ENSG00000204525	104961	1.33649	6.19e-62	HLA-C
ENSG00000100162	172.757	2.21286	6.87e-62	CENPM
ENSG00000196668	202.426	3.23783	7.23e-62	LINC00173
ENSG00000269190	6592.15	1.53638	7.32e-62	FBXO17
ENSG00000198223	734.885	1.92025	8.11e-62	CSF2RA
ENSG00000167995	431.485	1.88203	8.83e-62	BEST1
ENSG00000075218	201.12	2.33902	9.62e-62	GTSE1
ENSG00000050730	86.6398	3.7426	9.93e-62	TNIP3
ENSG00000077097	5896.23	-1.00813	1e-61	TOP2B
ENSG00000143653	3641.65	-1.33576	1.01e-61	SCCPDH
ENSG00000233885	74.5901	2.41723	1.05e-61	YEATS2-AS1
ENSG00000182487	82.6217	2.25371	1.06e-61	NCF1B
ENSG00000015475	1458.07	1.09778	1.21e-61	BID
ENSG00000185515	924.234	-1.09979	1.25e-61	BRCC3
ENSG00000152049	2069.76	2.04488	1.28e-61	KCNE4
ENSG00000111696	2473.06	2.25897	1.32e-61	NT5DC3
ENSG00000124126	5505.44	1.34023	1.56e-61	PREX1
ENSG00000124641	867.859	-0.871131	1.56e-61	MED20
ENSG00000227502	318.359	2.35316	1.59e-61	MROCKI
ENSG00000110446	2505.99	1.65302	1.92e-61	SLC15A3
ENSG00000158402	74.3796	2.72752	2.09e-61	CDC25C
ENSG00000180011	2324.32	-0.937802	2.15e-61	ZADH2
ENSG00000134516	2045.36	2.21251	2.16e-61	DOCK2
ENSG00000213463	3327.65	-1.27992	2.16e-61	SYNJ2BP
ENSG00000000003	3539.15	-1.25772	2.34e-61	TSPAN6
ENSG00000065485	4093.13	1.75102	2.35e-61	PDIA5
ENSG00000123685	217.761	2.12675	2.39e-61	BATF3
ENSG00000124256	146.76	2.85761	2.47e-61	ZBP1
ENSG00000152939	962.413	-2.39237	2.5e-61	MARVELD2
ENSG00000229743	128.697	-2.34543	3.2e-61	LINC01159
ENSG00000197872	1137.46	1.54919	3.55e-61	FAM49A
ENSG00000187951	140.123	1.851	3.73e-61
ENSG00000230177	313.615	2.79125	4.1e-61	NA
ENSG00000137868	202.359	-4.03147	4.63e-61	STRA6
ENSG00000197930	7593.26	1.47836	4.88e-61	ERO1A
ENSG00000227869	2716.57	3.28293	4.99e-61	NA
ENSG00000168229	92.9446	2.18385	5.11e-61	PTGDR
ENSG00000128739	4215.15	-1.21518	5.8e-61	SNRPN
ENSG00000105697	92.5502	3.79499	6.03e-61	HAMP
ENSG00000149257	13713.3	1.55984	7.78e-61	SERPINH1
ENSG00000196743	6882.36	1.35702	8.59e-61	GM2A
ENSG00000196839	740.762	2.23524	8.61e-61	ADA
ENSG00000196123	1530.3	2.04559	9.26e-61	KIAA0895L
ENSG00000026036	199.055	2.45774	9.33e-61	RTEL1-TNFRSF6B
ENSG00000251165	54.6196	-4.26179	1.08e-60	F11-AS1
ENSG00000165480	130.579	2.08113	1.34e-60	SKA3
ENSG00000234231	75.3797	1.9997	1.38e-60
ENSG00000131055	716.447	2.85908	1.61e-60	COX4I2
ENSG00000115252	2320.7	-2.80704	1.62e-60	PDE1A
ENSG00000015413	2355.68	-4.38408	1.67e-60	DPEP1
ENSG00000145332	1672.52	-1.01311	1.72e-60	KLHL8
ENSG00000143554	2055.62	1.49366	1.85e-60	SLC27A3
ENSG00000162676	159.8	2.46071	1.93e-60	GFI1
ENSG00000081052	2057.36	-2.17726	1.98e-60	COL4A4
ENSG00000267892	493.829	2.38323	2.17e-60
ENSG00000113088	942.04	3.32355	2.29e-60	GZMK
ENSG00000265206	81.0039	3.39522	2.58e-60
ENSG00000165178	133.354	2.25739	2.6e-60	NCF1C
ENSG00000188290	541.704	2.31335	2.7e-60	HES4
ENSG00000204592	80095.5	1.05691	2.71e-60	HLA-E
ENSG00000144583	85.1102	2.77752	2.91e-60	MARCHF4
ENSG00000188883	104.579	-5.05033	3.08e-60	KLRG2
ENSG00000091137	234.629	-3.28138	3.19e-60	SLC26A4
ENSG00000145283	68.3052	2.5841	3.43e-60	SLC10A6
ENSG00000147443	578.527	1.87695	3.65e-60	DOK2
ENSG00000161533	4738.77	-0.988122	4.01e-60	ACOX1
ENSG00000166851	316.969	2.38863	4.24e-60	PLK1
ENSG00000154237	1990.14	1.62797	4.72e-60	LRRK1
ENSG00000111801	3094.9	1.43915	4.75e-60	BTN3A3
ENSG00000198604	2009.45	1.17244	5.45e-60	BAZ1A
ENSG00000090889	295.37	2.21864	5.61e-60	KIF4A
ENSG00000099377	4340.02	2.23535	5.84e-60	HSD3B7
ENSG00000060709	75.7263	-3.48162	6.03e-60	RIMBP2
ENSG00000166589	21513.3	-2.3711	6.23e-60	CDH16
ENSG00000074660	1841.53	1.52219	6.32e-60	SCARF1
ENSG00000002746	246.905	-3.71097	6.94e-60	HECW1
ENSG00000176390	1046.98	0.911559	7.1e-60	CRLF3
ENSG00000104881	2842.8	1.60002	7.92e-60	PPP1R13L
ENSG00000160963	117.358	-4.63974	7.92e-60	COL26A1
ENSG00000272068	176.147	3.00717	8.13e-60
ENSG00000103326	2960.42	1.30095	8.4e-60	CAPN15
ENSG00000232931	422.871	2.36118	8.45e-60	LINC00342
ENSG00000138316	191.374	3.39723	1.02e-59	ADAMTS14
ENSG00000074842	5033.44	1.24815	1.1e-59	MYDGF
ENSG00000164611	411.678	2.37696	1.28e-59	PTTG1
ENSG00000117394	16725.8	1.99468	1.42e-59	SLC2A1
ENSG00000105397	4515.6	0.851199	1.88e-59	TYK2
ENSG00000164366	2469.57	1.04463	1.97e-59	CCDC127
ENSG00000140988	42703.4	1.4766	2e-59	RPS2
ENSG00000196754	826.497	-3.46989	2.07e-59	S100A2
ENSG00000105486	1562.91	1.02948	2.11e-59	LIG1
ENSG00000131473	24698.2	1.34436	2.4e-59	ACLY
ENSG00000137496	1958.06	1.51989	2.62e-59	IL18BP
ENSG00000185818	587.352	-4.58326	3.46e-59	NAT8L
ENSG00000092607	340.999	3.01558	3.53e-59	TBX15
ENSG00000092421	6309.2	1.89968	3.63e-59	SEMA6A
ENSG00000169228	807.538	1.65762	3.91e-59	RAB24
ENSG00000131748	2385.06	0.676083	4.01e-59	STARD3
ENSG00000075884	870.208	1.59321	4.23e-59	ARHGAP15
ENSG00000067064	2009.98	-1.03457	4.54e-59	IDI1
ENSG00000198851	1683.22	2.64638	4.58e-59	CD3E
ENSG00000143119	3632.76	1.79846	4.64e-59	CD53
ENSG00000123572	471.63	-4.78859	5.01e-59	NRK
ENSG00000253882	74.0456	1.66543	5.09e-59
ENSG00000230487	402.96	-1.27095	5.35e-59	PSMG3-AS1
ENSG00000259433	78.6411	3.61715	5.43e-59
ENSG00000163545	1882.53	-2.1186	7.31e-59	NUAK2
ENSG00000187726	209.566	3.70659	7.37e-59	DNAJB13
ENSG00000117281	73.9887	1.81086	1.07e-58	CD160
ENSG00000187840	2476.36	2.13151	1.09e-58	EIF4EBP1
ENSG00000167695	1631.08	1.59013	1.1e-58	TLCD3A
ENSG00000271122	789.291	-0.888085	1.13e-58
ENSG00000198053	12472.8	1.53574	1.17e-58	SIRPA
ENSG00000185624	59733.1	1.40824	1.31e-58	P4HB
ENSG00000180448	2578.48	1.48881	1.47e-58
ENSG00000272933	137.28	-1.56484	1.49e-58
ENSG00000026751	1182.62	2.8079	1.5e-58	SLAMF7
ENSG00000124140	72.5061	2.42109	1.55e-58	SLC12A5
ENSG00000134873	2258.86	-2.30424	1.67e-58	CLDN10
ENSG00000169679	342.48	2.40014	1.81e-58	BUB1
ENSG00000147113	3852.79	1.88438	1.95e-58	DIPK2B
ENSG00000135454	882.5	3.99828	2.23e-58	B4GALNT1
ENSG00000124508	1570.91	1.16251	2.24e-58	BTN2A2
ENSG00000120658	141.987	-1.93889	2.33e-58	ENOX1
ENSG00000139436	3660.6	1.28385	2.37e-58	GIT2
ENSG00000134285	1425.14	1.96156	2.63e-58	FKBP11
ENSG00000145014	1281.86	1.80681	2.65e-58	TMEM44
ENSG00000161888	220.722	2.3235	2.79e-58	SPC24
ENSG00000023445	10024.6	2.28836	2.87e-58	BIRC3
ENSG00000100427	57.0064	2.20219	3e-58	MLC1
ENSG00000197471	1176.85	2.11742	3.03e-58	SPN
ENSG00000111206	611.147	2.43454	3.43e-58	FOXM1
ENSG00000267257	50.7353	3.33327	4.03e-58
ENSG00000165304	216.213	2.37755	4.05e-58	MELK
ENSG00000213144	221.408	2.34807	4.05e-58
ENSG00000178538	348.364	-3.29931	4.14e-58	CA8
ENSG00000211772	1602.75	2.80604	4.51e-58	TRBC2
ENSG00000128394	468.175	1.10169	4.63e-58	APOBEC3F
ENSG00000167100	477.012	1.61393	4.82e-58	SAMD14
ENSG00000270164	60.0516	2.67975	4.87e-58	LINC01480
ENSG00000135426	276.909	2.37976	6.36e-58	TESPA1
ENSG00000181847	386.115	2.87767	6.54e-58	TIGIT
ENSG00000173898	2811.2	-4.37933	6.73e-58	SPTBN2
ENSG00000140534	109.284	2.28223	7.36e-58	TICRR
ENSG00000247271	685.193	-1.07822	8.27e-58	ZBED5-AS1
ENSG00000257989	239.441	2.7885	8.3e-58
ENSG00000164520	57.9224	-1.90841	8.61e-58	RAET1E
ENSG00000196735	15166.1	2.18642	9e-58	HLA-DQA1
ENSG00000232956	1186.1	1.76328	9.51e-58	SNHG15
ENSG00000102287	1492.62	2.92424	1.01e-57	GABRE
ENSG00000255717	1657.04	1.61327	1.07e-57	SNHG1
ENSG00000085999	161.334	2.45397	1.08e-57	RAD54L
ENSG00000164050	4919.07	-1.4303	1.14e-57	PLXNB1
ENSG00000110031	1323.3	1.31257	1.29e-57	LPXN
ENSG00000136490	1289.85	2.00231	1.44e-57	LIMD2
ENSG00000028137	4538.89	1.42311	1.46e-57	TNFRSF1B
ENSG00000103653	3290.01	0.951676	1.49e-57	CSK
ENSG00000113240	2184.34	1.46975	1.64e-57	CLK4
ENSG00000174574	2816.29	-1.09969	1.73e-57	AKIRIN1
ENSG00000135503	5012.43	-0.967419	1.91e-57	ACVR1B
ENSG00000222009	685.811	1.91022	2.36e-57	BTBD19
ENSG00000204628	91694.3	1.2074	2.37e-57	RACK1
ENSG00000172340	4724.55	-1.29482	2.5e-57	SUCLG2
ENSG00000224914	106.52	-1.0996	2.56e-57	LINC00863
ENSG00000100092	697.62	1.64809	2.59e-57	SH3BP1
ENSG00000064201	125.305	2.00422	2.92e-57	TSPAN32
ENSG00000179715	537.6	1.69067	3.25e-57	PCED1B
ENSG00000185811	1439.84	2.04643	3.27e-57	IKZF1
ENSG00000111252	5366.04	1.28011	3.72e-57	SH2B3
ENSG00000217555	370.157	1.08775	3.73e-57	CKLF
ENSG00000107551	10900.8	1.67708	3.81e-57	RASSF4
ENSG00000162739	528.075	2.51324	3.9e-57	SLAMF6
ENSG00000173473	4405.05	-0.890531	4.03e-57	SMARCC1
ENSG00000237649	322.934	1.95971	4.11e-57	KIFC1
ENSG00000148600	1582.16	4.19864	4.12e-57	CDHR1
ENSG00000160271	3494.37	1.11709	4.14e-57	RALGDS
ENSG00000143178	288.375	1.5694	5.32e-57	TBX19
ENSG00000145428	102.531	2.39337	5.83e-57	RNF175
ENSG00000242114	784.011	1.64404	6.41e-57	MTFP1
ENSG00000116237	5460.47	-0.754532	6.62e-57	ICMT
ENSG00000183049	1693.11	1.25941	6.96e-57	CAMK1D
ENSG00000198589	5799.68	-1.23934	7.15e-57	LRBA
ENSG00000146067	2620.62	2.09595	7.64e-57	FAM193B
ENSG00000154920	87.6006	2.09042	9.25e-57	EME1
ENSG00000185158	393.666	1.02162	9.64e-57	LRRC37B
ENSG00000091732	1910.3	0.912837	1.02e-56	ZC3HC1
ENSG00000116199	3592.12	-0.757567	1.04e-56	FAM20B
ENSG00000085514	688.547	1.64226	1.16e-56	PILRA
ENSG00000137714	1678.17	-1.13077	1.28e-56	FDX1
ENSG00000123472	3837.41	-0.955656	1.43e-56	ATPAF1
ENSG00000128245	12563.5	0.81538	1.58e-56	YWHAH
ENSG00000261884	154.981	2.09227	1.63e-56
ENSG00000131747	1309.16	2.31881	1.85e-56	TOP2A
ENSG00000175489	1049.15	2.29478	1.93e-56	LRRC25
ENSG00000154864	1780.26	2.1278	2.08e-56	PIEZO2
ENSG00000101577	4511.5	-1.05371	2.17e-56	LPIN2
ENSG00000100985	1402.43	3.77737	2.18e-56	MMP9
ENSG00000101307	358.973	2.67135	2.38e-56	SIRPB1
ENSG00000227039	209.968	2.8843	2.46e-56	ITGB2-AS1
ENSG00000157103	467.756	2.28266	2.53e-56	SLC6A1
ENSG00000168917	628.611	1.41179	2.88e-56	SLC35G2
ENSG00000178927	3567.58	0.986889	2.97e-56	CYBC1
ENSG00000182162	1788.43	1.83465	3.08e-56	P2RY8
ENSG00000163131	9305.38	1.92177	3.13e-56	CTSS
ENSG00000160951	112.315	-4.83984	3.14e-56	PTGER1
ENSG00000185862	1436.61	1.94045	3.19e-56	EVI2B
ENSG00000129173	115.453	2.63571	3.59e-56	E2F8
ENSG00000167619	89.6364	3.8799	3.64e-56	TMEM145
ENSG00000280219	176.855	1.93982	3.98e-56
ENSG00000187474	2043.39	2.17914	4.06e-56	FPR3
ENSG00000256234	223.918	2.832	4.18e-56
ENSG00000019582	243556	1.74914	4.22e-56	CD74
ENSG00000248144	263.886	-4.53504	4.35e-56	ADH1C
ENSG00000170542	1976.65	1.34399	4.41e-56	SERPINB9
ENSG00000103313	114.84	2.24265	4.83e-56	MEFV
ENSG00000231856	101.745	-1.30992	5.06e-56
ENSG00000187498	76365.7	1.8651	5.29e-56	COL4A1
ENSG00000233836	74.5586	-2.2865	5.29e-56
ENSG00000262089	157.435	1.53787	6.04e-56
ENSG00000187189	2151.78	-1.07064	6.6e-56	TSPYL4
ENSG00000104880	388.12	-0.940798	6.92e-56	ARHGEF18
ENSG00000197057	69.0327	3.18461	7.26e-56	DTHD1
ENSG00000162402	4735.74	-0.812938	7.91e-56	USP24
ENSG00000161526	3312.28	0.682205	8.62e-56	SAP30BP
ENSG00000136280	2989.03	1.1241	9.25e-56	CCM2
ENSG00000276644	608.858	-2.37968	9.4e-56	DACH1
ENSG00000125319	122.906	1.54424	9.96e-56	HROB
ENSG00000264364	8163.26	-1.0125	1.05e-55	DYNLL2
ENSG00000133317	290.342	4.1683	1.13e-55	LGALS12
ENSG00000072818	928.537	1.84137	1.14e-55	ACAP1
ENSG00000266094	1701.65	1.69385	1.2e-55	RASSF5
ENSG00000164941	1551.55	0.792526	1.29e-55	INTS8
ENSG00000187244	17464.4	-1.68356	1.3e-55	BCAM
ENSG00000211829	155.924	2.24781	1.44e-55	TRDC
ENSG00000114904	867.953	-0.948538	1.78e-55	NEK4
ENSG00000094804	293.818	1.99366	1.84e-55	CDC6
ENSG00000161542	1732.3	-0.707706	1.97e-55	PRPSAP1
ENSG00000183844	249.571	-4.0681	2.07e-55	FAM3B
ENSG00000143797	1408.03	-1.5754	2.18e-55	MBOAT2
ENSG00000188389	289.746	3.31481	2.3e-55	PDCD1
ENSG00000137819	3402.15	-1.79107	2.32e-55	PAQR5
ENSG00000224982	431.949	2.07047	2.36e-55	TMEM233
ENSG00000172594	5845.07	1.78922	2.38e-55	SMPDL3A
ENSG00000274373	65.8602	4.20643	2.51e-55
ENSG00000132155	4821.73	-0.647848	2.77e-55	RAF1
ENSG00000169896	1452.38	1.98526	2.89e-55	ITGAM
ENSG00000176171	14228.1	1.53132	2.92e-55	BNIP3
ENSG00000179528	64.3973	2.04817	2.94e-55	LBX2
ENSG00000164691	673.966	1.92731	3.03e-55	TAGAP
ENSG00000128340	2346.53	2.08379	3.05e-55	RAC2
ENSG00000204257	7937.06	1.49204	3.06e-55	HLA-DMA
ENSG00000231609	67.9125	2.36144	3.13e-55
ENSG00000161992	95.3562	-6.94371	3.7e-55	PRR35
ENSG00000131188	169.474	2.38689	3.85e-55	PRR7
ENSG00000162391	1284.14	-3.96477	4.02e-55	FAM151A
ENSG00000089685	448.207	2.48416	4.57e-55	BIRC5
ENSG00000101276	367.707	-2.95674	4.57e-55	SLC52A3
ENSG00000229028	869.739	4.89214	4.7e-55	KRT223P
ENSG00000183723	4687.82	-1.9234	4.83e-55	CMTM4
ENSG00000163947	2326.78	-1.09444	4.9e-55	ARHGEF3
ENSG00000233532	59.3054	6.29028	5.18e-55	LINC00460
ENSG00000117408	2522.45	-1.05196	5.2e-55	IPO13
ENSG00000196421	62.8425	2.1102	5.31e-55	C20orf204
ENSG00000164638	2635.86	2.19644	5.32e-55	SLC29A4
ENSG00000099953	1033.61	2.03345	5.51e-55	MMP11
ENSG00000279528	239.273	1.30442	5.9e-55
ENSG00000103490	916.3	2.07257	6.8e-55	PYCARD
ENSG00000107485	1068.58	-3.1099	6.85e-55	GATA3
ENSG00000160654	422.403	2.53455	8.73e-55	CD3G
ENSG00000161405	1023.33	2.53282	8.88e-55	IKZF3
ENSG00000255026	575.059	3.9355	9.92e-55
ENSG00000189410	126.366	2.46927	9.92e-55	SH2D5
ENSG00000232629	1818.76	2.79965	9.95e-55	HLA-DQB2
ENSG00000137078	245.541	2.69261	1.02e-54	SIT1
ENSG00000239998	271.515	1.88804	1.03e-54	LILRA2
ENSG00000023228	7431.44	-1.21156	1.07e-54	NDUFS1
ENSG00000162073	393.718	1.74286	1.08e-54	PAQR4
ENSG00000184916	2685.88	1.66789	1.14e-54	JAG2
ENSG00000138834	3879.32	2.08276	1.51e-54	MAPK8IP3
ENSG00000146809	68.105	-5.23835	1.75e-54	ASB15
ENSG00000223773	324.783	1.40479	1.77e-54	CD99P1
ENSG00000109107	5106.97	2.29031	1.78e-54	ALDOC
ENSG00000164430	339.023	1.37617	1.85e-54	CGAS
ENSG00000185737	336.117	1.9286	2.18e-54	NRG3
ENSG00000120324	365.518	1.71224	2.25e-54	PCDHB10
ENSG00000104368	3821.93	-1.78488	2.29e-54	PLAT
ENSG00000147883	752.478	1.68699	2.32e-54	CDKN2B
ENSG00000114745	2110.55	-0.738175	2.87e-54	GORASP1
ENSG00000238121	81.6812	2.55734	3.2e-54	LINC00426
ENSG00000107738	4760.92	1.19042	3.2e-54	VSIR
ENSG00000113763	139.51	3.43371	3.22e-54	UNC5A
ENSG00000174791	566.468	2.04986	3.86e-54	RIN1
ENSG00000110048	6522.19	-0.851866	3.94e-54	OSBP
ENSG00000164649	1140.51	1.75367	4.09e-54	CDCA7L
ENSG00000108511	824.091	-2.0996	4.15e-54	HOXB6
ENSG00000121594	54.3306	2.42224	4.43e-54	CD80
ENSG00000080503	6927.72	-0.979517	4.59e-54	SMARCA2
ENSG00000226979	52.7296	2.6429	4.63e-54	LTA
ENSG00000102763	2089.67	-1.18064	4.82e-54	VWA8
ENSG00000153044	256.219	1.36999	5.03e-54	CENPH
ENSG00000114054	2268.42	-1.6757	5.32e-54	PCCB
ENSG00000238045	547.068	1.61322	5.43e-54
ENSG00000126460	178.878	-2.82793	5.43e-54	PRRG2
ENSG00000169607	170.1	2.24607	5.63e-54	CKAP2L
ENSG00000166508	3997.38	0.96753	5.9e-54	MCM7
ENSG00000130300	43981.6	1.94573	6.64e-54	PLVAP
ENSG00000185739	170.904	-1.89016	7.39e-54	SRL
ENSG00000273100	51.7811	2.72948	7.64e-54
ENSG00000159496	91.0761	1.87961	8.18e-54	RGL4
ENSG00000161929	425.444	1.94175	8.31e-54	SCIMP
ENSG00000173110	312.239	1.90629	8.37e-54	HSPA6
ENSG00000280206	174.104	1.42679	8.6e-54
ENSG00000245573	192.255	-1.0578	8.96e-54	BDNF-AS
ENSG00000136111	3906.88	-1.51743	9.88e-54	TBC1D4
ENSG00000140379	252.708	2.57117	9.9e-54	BCL2A1
ENSG00000125910	233.957	1.82036	9.9e-54	S1PR4
ENSG00000029559	61.7682	5.14301	1.03e-53	IBSP
ENSG00000091490	8921.49	1.65938	1.04e-53	SEL1L3
ENSG00000184185	190.33	-2.32624	1.12e-53	KCNJ12
ENSG00000280007	77.8973	2.18202	1.16e-53
ENSG00000278535	512.314	-1.4335	1.16e-53	DHRS11
ENSG00000175063	419.745	2.95179	1.2e-53	UBE2C
ENSG00000011376	1218.34	-1.42349	1.23e-53	LARS2
ENSG00000135596	2463.5	1.46668	1.46e-53	MICAL1
ENSG00000126821	2256.5	-1.27947	1.54e-53	SGPP1
ENSG00000234741	9603.34	1.71175	1.57e-53	GAS5
ENSG00000159314	2365	0.900112	1.67e-53	ARHGAP27
ENSG00000140030	556.339	1.87503	1.8e-53	GPR65
ENSG00000165078	55.1976	2.49129	2.17e-53	CPA6
ENSG00000010327	8330.23	1.68038	2.23e-53	STAB1
ENSG00000079557	296.658	-4.67594	2.35e-53	AFM
ENSG00000165029	6672.35	1.52789	2.55e-53	ABCA1
ENSG00000152086	53.5068	6.26953	2.63e-53	TUBA3E
ENSG00000257542	258.722	2.49832	2.76e-53	OR7E47P
ENSG00000234456	1589.85	-1.6597	2.86e-53	MAGI2-AS3
ENSG00000206195	150.887	2.80931	2.87e-53	DUXAP8
ENSG00000134470	1151.24	1.47003	2.97e-53	IL15RA
ENSG00000149925	115588	1.10811	3.16e-53	ALDOA
ENSG00000137825	143.349	3.73745	3.35e-53	ITPKA
ENSG00000148908	1263.28	1.60925	3.43e-53	RGS10
ENSG00000144580	2175.26	0.576388	3.73e-53	CNOT9
ENSG00000009694	1366.12	2.42669	3.78e-53	TENM1
ENSG00000107165	164.804	-5.4544	3.79e-53	TYRP1
ENSG00000158864	6337.71	-0.768491	3.88e-53	NDUFS2
ENSG00000132305	5688.7	-0.810316	3.92e-53	IMMT
ENSG00000186153	970.715	-0.800314	4.28e-53	WWOX
ENSG00000163599	97.7352	2.93372	4.97e-53	CTLA4
ENSG00000259370	217.644	2.16226	5.22e-53
ENSG00000129195	117.854	2.30906	5.39e-53	PIMREG
ENSG00000106948	2652.52	1.44937	5.5e-53	AKNA
ENSG00000047644	4496.28	0.838315	5.5e-53	WWC3
ENSG00000107731	6438	1.75009	5.69e-53	UNC5B
ENSG00000243716	269.426	2.94819	5.88e-53	NPIPB5
ENSG00000168421	381.541	2.19888	6e-53	RHOH
ENSG00000117054	5779.7	-1.54235	6.58e-53	ACADM
ENSG00000197540	130.411	2.08469	7.34e-53	GZMM
ENSG00000163568	136.311	3.03974	7.49e-53	AIM2
ENSG00000135048	7288.75	1.22404	7.79e-53	CEMIP2
ENSG00000134504	937.152	-1.98959	7.91e-53	KCTD1
ENSG00000233593	191.308	2.27207	8.1e-53	LINC02609
ENSG00000011198	646.25	-0.990953	8.28e-53	ABHD5
ENSG00000123360	994.224	1.64734	8.36e-53	PDE1B
ENSG00000134242	322.983	2.0301	8.6e-53	PTPN22
ENSG00000169442	1335.69	2.10723	9.08e-53	CD52
ENSG00000160691	8888.63	1.07525	9.24e-53	SHC1
ENSG00000141985	5296.6	1.04645	9.78e-53	SH3GL1
ENSG00000260917	306.422	-1.41346	9.79e-53
ENSG00000277534	178.737	-1.75548	1.02e-52
ENSG00000161513	1548.14	1.40544	1.05e-52	FDXR
ENSG00000126231	75.4313	-4.20544	1.1e-52	PROZ
ENSG00000117385	2400.62	1.32809	1.22e-52	P3H1
ENSG00000079337	2027.31	-1.75468	1.34e-52	RAPGEF3
ENSG00000103495	2162.92	0.88112	1.39e-52	MAZ
ENSG00000125144	4001.56	-4.44595	1.52e-52	MT1G
ENSG00000111364	972.077	0.875453	1.54e-52	DDX55
ENSG00000222041	991.067	1.84124	1.64e-52	CYTOR
ENSG00000174938	4545.31	2.28812	1.66e-52	SEZ6L2
ENSG00000165272	9610.15	-2.19988	1.67e-52	AQP3
ENSG00000185619	2892.87	0.95568	1.76e-52	PCGF3
ENSG00000270504	512.915	1.32171	1.81e-52
ENSG00000256124	116.247	2.79285	1.85e-52	LINC01152
ENSG00000007129	124.267	1.8502	1.93e-52	CEACAM21
ENSG00000060491	3259.84	1.04977	2.11e-52	OGFR
ENSG00000153162	741.526	-2.11423	2.24e-52	BMP6
ENSG00000197696	1457.29	2.57891	2.31e-52	NMB
ENSG00000168995	186.509	2.11483	2.42e-52	SIGLEC7
ENSG00000131828	5217.17	-1.16658	2.42e-52	PDHA1
ENSG00000143382	1113.24	2.10247	2.5e-52	ADAMTSL4
ENSG00000142303	986.493	2.1609	2.59e-52	ADAMTS10
ENSG00000140525	752.642	1.27467	2.64e-52	FANCI
ENSG00000065154	3423.56	-1.21336	2.66e-52	OAT
ENSG00000268189	61.4998	2.31127	2.94e-52
ENSG00000173926	238.775	1.43343	3e-52	MARCHF3
ENSG00000256262	72.7919	2.38836	3.13e-52	USP30-AS1
ENSG00000237424	205.857	1.55019	3.54e-52	FOXD2-AS1
ENSG00000184378	101.145	-1.7669	3.57e-52	ACTRT3
ENSG00000204287	78124.3	1.7118	3.79e-52	HLA-DRA
ENSG00000171860	1429.76	1.87708	4.44e-52	C3AR1
ENSG00000156265	1826.2	2.11759	4.55e-52	MAP3K7CL
ENSG00000247400	285.236	-1.38096	4.76e-52	DNAJC3-DT
ENSG00000134864	710.846	-2.39036	5.02e-52	GGACT
ENSG00000079277	1578.87	0.760505	5.12e-52	MKNK1
ENSG00000231389	36657.6	1.82997	5.69e-52	HLA-DPA1
ENSG00000076928	4969.87	1.17383	5.8e-52	ARHGEF1
ENSG00000279789	99.0295	2.30085	5.92e-52
ENSG00000110880	9718.69	1.05857	6.18e-52	CORO1C
ENSG00000140632	6419.18	-0.67118	6.18e-52	GLYR1
ENSG00000089220	35141.9	-1.19893	6.69e-52	PEBP1
ENSG00000167371	217.142	2.41983	6.77e-52	PRRT2
ENSG00000132274	5676.91	1.34572	7.04e-52	TRIM22
ENSG00000002586	9916.08	1.2763	7.66e-52	CD99
ENSG00000196482	1441.19	-3.08294	8.1e-52	ESRRG
ENSG00000160179	4018.4	1.27499	8.47e-52	ABCG1
ENSG00000061938	2191.37	1.38425	8.72e-52	TNK2
ENSG00000156103	331.486	2.71543	9.75e-52	MMP16
ENSG00000146700	156.078	-2.23957	1.22e-51	SSC4D
ENSG00000158987	791.06	0.822152	1.32e-51	RAPGEF6
ENSG00000075975	1318.05	-0.742286	1.39e-51	MKRN2
ENSG00000165487	2799.57	-0.986205	1.41e-51	MICU2
ENSG00000249550	126.285	6.09457	1.5e-51	LINC01234
ENSG00000164169	710.722	-0.871878	1.59e-51	PRMT9
ENSG00000272720	99.117	2.69587	1.62e-51
ENSG00000184702	1076.65	1.71112	1.62e-51	SEPTIN5
ENSG00000114854	81.5735	-3.33295	1.62e-51	TNNC1
ENSG00000214063	5507.51	1.20295	1.72e-51	TSPAN4
ENSG00000129675	2738.6	1.13895	1.75e-51	ARHGEF6
ENSG00000187605	1362.65	0.999383	1.9e-51	TET3
ENSG00000177105	3100.37	1.01672	1.96e-51	RHOG
ENSG00000023041	2668.82	-0.660636	2e-51	ZDHHC6
ENSG00000141504	3159.81	-1.14861	2.05e-51	SAT2
ENSG00000089127	3597.57	1.43147	2.13e-51	OAS1
ENSG00000166428	674.707	2.24921	2.21e-51	PLD4
ENSG00000101000	2128.05	1.59512	2.26e-51	PROCR
ENSG00000122335	485.763	-0.953562	2.27e-51	SERAC1
ENSG00000161960	523.89	2.11248	2.47e-51	EIF4A1
ENSG00000067182	9725.69	0.955991	2.85e-51	TNFRSF1A
ENSG00000144712	218.287	-1.82649	2.85e-51	CAND2
ENSG00000268027	67.1831	2.17923	2.93e-51
ENSG00000149380	457.727	2.85246	3e-51	P4HA3
ENSG00000171435	204.856	-3.24609	3.27e-51	KSR2
ENSG00000270607	132.917	2.4508	3.42e-51
ENSG00000088926	306.193	-4.21773	3.86e-51	F11
ENSG00000230551	1280.48	1.7189	4.09e-51
ENSG00000116701	1089.52	1.73136	4.87e-51	NCF2
ENSG00000169738	2495.14	-2.07216	4.89e-51	DCXR
ENSG00000175198	3166.45	-1.49795	4.99e-51	PCCA
ENSG00000204262	6402.75	2.06142	5.09e-51	COL5A2
ENSG00000076662	157.606	1.96749	5.2e-51	ICAM3
ENSG00000251008	53.6777	2.62669	5.22e-51	ORAOV1P1
ENSG00000179431	865.902	1.51356	5.55e-51	FJX1
ENSG00000071539	303.204	1.77647	5.63e-51	TRIP13
ENSG00000115548	4741.79	0.823958	6.29e-51	KDM3A
ENSG00000000938	1074.56	1.51325	6.53e-51	FGR
ENSG00000281026	166.609	2.115	6.94e-51	N4BP2L2-IT2
ENSG00000138185	5532.94	0.977622	7.86e-51	ENTPD1
ENSG00000163735	613.181	5.0032	8.05e-51	CXCL5
ENSG00000060558	410.742	1.74158	8.07e-51	GNA15
ENSG00000121152	173.499	1.93301	8.37e-51	NCAPH
ENSG00000165140	3732.76	-2.35149	8.4e-51	FBP1
ENSG00000143185	59.8023	2.57658	9.23e-51	XCL2
ENSG00000108551	3393.65	-2.53133	9.73e-51	RASD1
ENSG00000110719	3163.94	1.49081	9.83e-51	TCIRG1
ENSG00000272144	52.6521	2.508	1.08e-50
ENSG00000008517	14845.1	1.97804	1.12e-50	IL32
ENSG00000180210	256.318	5.43051	1.15e-50	F2
ENSG00000100490	455.293	-1.58636	1.19e-50	CDKL1
ENSG00000157510	2462.22	1.46702	1.21e-50	AFAP1L1
ENSG00000246922	314.394	2.13811	1.33e-50	UBAP1L
ENSG00000075240	4908.51	1.75071	1.34e-50	GRAMD4
ENSG00000139899	495.125	1.63951	1.38e-50	CBLN3
ENSG00000164976	1487.97	-1.53656	1.43e-50	MYORG
ENSG00000197457	4184.15	2.15068	1.58e-50	STMN3
ENSG00000185507	1562.93	1.76784	1.58e-50	IRF7
ENSG00000248445	96.9126	2.14758	1.71e-50	SEMA6A-AS1
ENSG00000167333	871.664	-0.876626	1.8e-50	TRIM68
ENSG00000124215	53.9106	1.57481	1.84e-50	CDH26
ENSG00000146039	2869.69	3.57645	1.85e-50	SLC17A4
ENSG00000024526	152.569	2.3853	1.89e-50	DEPDC1
ENSG00000271787	54.0151	-2.18456	2.07e-50
ENSG00000236753	228.412	-1.12167	2.14e-50	MKLN1-AS
ENSG00000127947	6223.7	0.894243	2.52e-50	PTPN12
ENSG00000118946	2801.35	1.9804	2.59e-50	PCDH17
ENSG00000269176	92.5054	-1.0055	2.79e-50
ENSG00000108352	347.002	1.77955	3.19e-50	RAPGEFL1
ENSG00000164932	1593.61	3.15698	3.34e-50	CTHRC1
ENSG00000145901	24142.8	1.04249	3.48e-50	TNIP1
ENSG00000226312	91.0692	2.33431	3.66e-50	CFLAR-AS1
ENSG00000125898	660.856	1.13187	3.9e-50	FAM110A
ENSG00000043093	1999.39	-0.860752	3.94e-50	DCUN1D1
ENSG00000213445	3180.84	1.1034	4.14e-50	SIPA1
ENSG00000126860	817.808	1.85812	4.26e-50	EVI2A
ENSG00000187037	75.3614	2.25503	4.3e-50	GPR141
ENSG00000127663	3521.92	0.875474	4.47e-50	KDM4B
ENSG00000177879	3088.49	1.02617	4.64e-50	AP3S1
ENSG00000120875	994.827	1.8661	4.67e-50	DUSP4
ENSG00000156587	6483.28	1.10547	4.92e-50	UBE2L6
ENSG00000126778	130.138	2.42321	5.06e-50	SIX1
ENSG00000121039	3142.15	-1.65774	5.18e-50	RDH10
ENSG00000173209	2580.11	2.08192	5.44e-50	AHSA2P
ENSG00000174405	832.277	-0.903624	5.44e-50	LIG4
ENSG00000239382	155.466	1.67907	5.49e-50	ALKBH6
ENSG00000127884	10675.4	-1.32365	5.85e-50	ECHS1
ENSG00000133574	4797.23	1.29329	6.08e-50	GIMAP4
ENSG00000146411	195.959	-3.33881	6.16e-50	SLC2A12
ENSG00000267281	104.983	2.31184	6.27e-50
ENSG00000143153	66739.5	-1.36594	6.35e-50	ATP1B1
ENSG00000203952	146.224	-2.39692	6.44e-50	CCDC160
ENSG00000116983	144.65	-3.98085	6.64e-50	HPCAL4
ENSG00000110619	2644.07	0.764123	6.88e-50	CARS1
ENSG00000143499	3740.23	0.950422	6.9e-50	SMYD2
ENSG00000038945	3429.2	2.0432	7.07e-50	MSR1
ENSG00000174599	353.367	-1.50341	7.72e-50	TRAM1L1
ENSG00000260005	65.9128	2.3887	7.93e-50
ENSG00000266338	854.421	1.2231	1.07e-49	NBPF15
ENSG00000118257	4571.45	1.68601	1.08e-49	NRP2
ENSG00000135324	76.8723	-3.36435	1.08e-49	MRAP2
ENSG00000164687	582.112	1.93285	1.1e-49	FABP5
ENSG00000130962	1331.75	-1.29913	1.12e-49	PRRG1
ENSG00000159753	206.902	2.50654	1.15e-49	CARMIL2
ENSG00000204267	2463.75	1.13716	1.17e-49	TAP2
ENSG00000181467	2709.95	1.16543	1.18e-49	RAP2B
ENSG00000263126	80.2466	2.18681	1.28e-49
ENSG00000168994	3660.64	1.17184	1.32e-49	PXDC1
ENSG00000183918	274.49	2.46284	1.45e-49	SH2D1A
ENSG00000261505	184.77	2.03346	1.51e-49
ENSG00000105372	42069.1	1.48411	1.53e-49	RPS19
ENSG00000051180	136.434	1.59552	1.58e-49	RAD51
ENSG00000112984	414.84	2.35997	1.59e-49	KIF20A
ENSG00000184481	1350.68	-0.821962	1.66e-49	FOXO4
ENSG00000117115	1373.12	-2.4743	1.66e-49	PADI2
ENSG00000166855	2478.05	-0.66457	1.72e-49	CLPX
ENSG00000196126	44592.8	1.61306	1.83e-49	HLA-DRB1
ENSG00000133612	2851.69	0.904445	1.92e-49	AGAP3
ENSG00000144821	75.4235	2.37613	1.98e-49	MYH15
ENSG00000164776	66.8256	1.82902	2.27e-49	PHKG1
ENSG00000233521	58.9317	4.2609	2.29e-49	LINC01638
ENSG00000115339	606.896	-2.58532	2.38e-49	GALNT3
ENSG00000198721	4496.15	-1.0704	2.43e-49	ECI2
ENSG00000104907	1671.94	1.16832	2.48e-49	TRMT1
ENSG00000145439	1694.51	-0.93965	2.65e-49	CBR4
ENSG00000152580	58.1229	-2.75511	2.75e-49	IGSF10
ENSG00000145331	325.572	-0.81442	3.06e-49	TRMT10A
ENSG00000160781	187.186	2.60172	3.18e-49	PAQR6
ENSG00000102755	29644.4	1.86354	3.23e-49	FLT1
ENSG00000156234	376.694	4.20121	3.28e-49	CXCL13
ENSG00000013810	1028.17	1.46251	3.28e-49	TACC3
ENSG00000231443	51.65	2.87096	3.38e-49
ENSG00000214796	86.8797	-2.29511	3.47e-49
ENSG00000137965	1718.95	1.53726	3.48e-49	IFI44
ENSG00000181652	289.284	2.93968	3.62e-49	ATG9B
ENSG00000204305	349.275	2.08313	3.71e-49	AGER
ENSG00000170248	7313.24	-0.810516	3.9e-49	PDCD6IP
ENSG00000168306	958.084	-1.90324	3.95e-49	ACOX2
ENSG00000136943	182.292	-2.86123	3.96e-49	CTSV
ENSG00000073754	140.587	4.80429	4.31e-49	CD5L
ENSG00000077348	1188.22	1.31975	4.61e-49	EXOSC5
ENSG00000121577	548.05	1.57589	4.63e-49	POPDC2
ENSG00000237669	89.2971	1.85562	4.64e-49
ENSG00000132109	1823	0.762562	4.73e-49	TRIM21
ENSG00000136514	916.503	1.71874	4.85e-49	RTP4
ENSG00000169783	1065.12	1.95561	5.28e-49	LINGO1
ENSG00000172432	2624.88	0.924701	5.47e-49	GTPBP2
ENSG00000143375	1491.02	-2.44787	5.95e-49	CGN
ENSG00000188599	177.556	2.03859	6.33e-49	NPIPP1
ENSG00000162390	800.703	-2.02812	6.44e-49	ACOT11
ENSG00000140750	3501.52	0.646048	7.04e-49	ARHGAP17
ENSG00000185100	4247.39	2.46016	7.39e-49	ADSS1
ENSG00000104147	56.688	1.55521	7.58e-49	OIP5
ENSG00000132970	655.115	-1.57333	7.73e-49	WASF3
ENSG00000267309	67.0785	-1.06493	7.98e-49
ENSG00000116688	6762.63	-0.740675	8.46e-49	MFN2
ENSG00000246366	51.0122	1.94207	8.62e-49	LACTB2-AS1
ENSG00000248124	336.008	1.67444	9.31e-49	RRN3P1
ENSG00000167604	462.7	2.1735	9.7e-49	NFKBID
ENSG00000158296	4253.82	-4.68256	9.73e-49	SLC13A3
ENSG00000134061	426.261	2.10859	9.88e-49	CD180
ENSG00000186184	4769.35	0.778426	1e-48	POLR1D
ENSG00000213337	580.052	0.9819	1.06e-48	ANKRD39
ENSG00000215068	178.458	1.42436	1.07e-48
ENSG00000167601	6892.94	1.58367	1.14e-48	AXL
ENSG00000213186	376.798	1.15343	1.15e-48	TRIM59
ENSG00000079459	3922.71	-1.01981	1.17e-48	FDFT1
ENSG00000168564	1423.99	-0.767174	1.19e-48	CDKN2AIP
ENSG00000105607	1115.73	-1.06562	1.21e-48	GCDH
ENSG00000198398	111.77	-8.21001	1.21e-48	TMEM207
ENSG00000163516	2623.54	1.44731	1.25e-48	ANKZF1
ENSG00000106070	9974.73	1.42519	1.3e-48	GRB10
ENSG00000130720	189.168	4.40171	1.44e-48	FIBCD1
ENSG00000076864	4849.34	-2.57996	1.48e-48	RAP1GAP
ENSG00000224843	236.434	1.87339	1.52e-48	LINC00240
ENSG00000198780	214.962	-3.30988	1.52e-48	FAM169A
ENSG00000187783	2621.63	-3.03177	1.66e-48	TMEM72
ENSG00000134802	1948.37	1.60724	1.74e-48	SLC43A3
ENSG00000198908	414.353	-1.09383	1.77e-48	BHLHB9
ENSG00000186510	2114.88	-4.96368	1.77e-48	CLCNKA
ENSG00000204516	356.553	1.29201	1.79e-48	MICB
ENSG00000051341	105.129	2.13168	1.84e-48	POLQ
ENSG00000216490	127.187	2.3183	1.86e-48	IFI30
ENSG00000142173	26551.2	1.97363	1.88e-48	COL6A2
ENSG00000163827	237.617	-3.43363	2.04e-48	LRRC2
ENSG00000140931	2620.72	1.51599	2.05e-48	CMTM3
ENSG00000260261	183.75	2.49238	2.08e-48
ENSG00000135636	8674.64	1.47187	2.18e-48	DYSF
ENSG00000104951	924.608	2.12091	2.39e-48	IL4I1
ENSG00000130948	79.3956	3.04515	2.46e-48	HSD17B3
ENSG00000107593	57.1232	3.22517	2.56e-48	PKD2L1
ENSG00000249700	68.0027	1.2803	2.7e-48	SRD5A3-AS1
ENSG00000175711	273.903	1.3321	2.75e-48	B3GNTL1
ENSG00000105048	87.2757	4.73416	2.76e-48	TNNT1
ENSG00000169760	1919.35	2.00644	2.79e-48	NLGN1
ENSG00000133026	6307.26	-1.74817	2.79e-48	MYH10
ENSG00000203497	123.978	1.28855	2.83e-48	PDCD4-AS1
ENSG00000066382	427.72	-2.54774	2.94e-48	MPPED2
ENSG00000155926	2160.56	1.75609	3.14e-48	SLA
ENSG00000136872	38916.2	-4.72438	3.3e-48	ALDOB
ENSG00000066230	1847.82	-3.50939	3.49e-48	SLC9A3
ENSG00000184293	51.1795	2.27726	3.71e-48	CLECL1
ENSG00000128833	1161.78	-1.30626	3.8e-48	MYO5C
ENSG00000104856	1489.8	1.11494	3.92e-48	RELB
ENSG00000241316	74.995	-1.657	4.17e-48	SUCLG2-AS1
ENSG00000206559	64.1663	-1.02922	4.56e-48	ZCWPW2
ENSG00000125450	1540.41	0.789642	4.6e-48	NUP85
ENSG00000154102	499.437	3.08234	4.67e-48	C16orf74
ENSG00000248810	68.0436	-2.92635	4.67e-48	LINC02432
ENSG00000004777	650.207	2.10202	4.69e-48	ARHGAP33
ENSG00000148842	1428.65	-1.06472	4.71e-48	CNNM2
ENSG00000122359	13342.1	-0.785988	4.76e-48	ANXA11
ENSG00000053918	1919.16	-1.87301	4.87e-48	KCNQ1
ENSG00000267013	75.1443	3.41146	4.91e-48	LINC01929
ENSG00000110448	465.585	2.10416	5.36e-48	CD5
ENSG00000164062	4632.09	-1.23646	5.59e-48	APEH
ENSG00000104219	2655.56	-1.8476	5.84e-48	ZDHHC2
ENSG00000136167	8977.7	1.80593	6.05e-48	LCP1
ENSG00000143257	69.1101	-2.46282	6.11e-48	NR1I3
ENSG00000128849	8437.97	-2.14976	7.11e-48	CGNL1
ENSG00000056972	2482.74	1.05353	7.12e-48	TRAF3IP2
ENSG00000136828	564.79	-1.98409	7.25e-48	RALGPS1
ENSG00000148773	1270.3	2.21324	7.33e-48	MKI67
ENSG00000137261	138.199	2.82105	8.42e-48	KIAA0319
ENSG00000180251	441.354	-6.16659	8.42e-48	SLC9A4
ENSG00000185291	1266.52	1.44316	8.61e-48	IL3RA
ENSG00000188153	935.83	-2.33254	8.64e-48	COL4A5
ENSG00000179044	936.175	1.51512	8.76e-48	EXOC3L1
ENSG00000142784	4727.76	-0.680248	8.9e-48	WDTC1
ENSG00000127191	1199.97	1.03262	9.24e-48	TRAF2
ENSG00000196155	945.647	2.11221	9.49e-48
ENSG00000151090	1102.15	-1.95094	9.85e-48	THRB
ENSG00000171557	3988.6	6.21619	9.9e-48	FGG
ENSG00000136492	180.405	1.78704	1.04e-47	BRIP1
ENSG00000142188	2925.68	-0.918851	1.14e-47	TMEM50B
ENSG00000046653	388.976	-2.15688	1.17e-47	GPM6B
ENSG00000134259	424.551	2.13116	1.24e-47	NGF
ENSG00000170915	1049.53	-1.35437	1.29e-47	PAQR8
ENSG00000185864	166.117	1.93985	1.35e-47	NPIPB4
ENSG00000123609	1452.12	1.01689	1.35e-47	NMI
ENSG00000119314	6858.7	-0.964685	1.45e-47	PTBP3
ENSG00000179761	1595.33	-2.97405	1.53e-47	PIPOX
ENSG00000240053	147.331	2.3492	1.59e-47	LY6G5B
ENSG00000117859	6412.4	-0.588761	1.72e-47	OSBPL9
ENSG00000183258	6380.51	1.03941	1.74e-47	DDX41
ENSG00000278898	84.2546	-5.44293	1.86e-47
ENSG00000151623	1428.63	-2.06398	1.94e-47	NR3C2
ENSG00000135740	113.183	1.75596	1.98e-47	SLC9A5
ENSG00000114302	2998.61	-0.868403	2.2e-47	PRKAR2A
ENSG00000274627	206.482	2.01835	2.24e-47	NA
ENSG00000122133	132.272	7.38107	2.35e-47	PAEP
ENSG00000122861	3921.23	-2.15323	2.35e-47	PLAU
ENSG00000114455	3737.61	3.12068	2.37e-47	HHLA2
ENSG00000112941	1792.37	0.891602	2.49e-47	TENT4A
ENSG00000167984	620.569	1.29352	2.58e-47	NLRC3
ENSG00000131620	2976.08	1.82908	2.71e-47	ANO1
ENSG00000168904	1141.76	-0.704685	2.74e-47	LRRC28
ENSG00000054654	13357.3	-1.2272	3.01e-47	SYNE2
ENSG00000144677	4192.86	-1.21797	3.22e-47	CTDSPL
ENSG00000071909	444.199	-3.7942	3.34e-47	MYO3B
ENSG00000138801	2899.68	-0.773879	3.39e-47	PAPSS1
ENSG00000131373	873.026	-0.988978	3.39e-47	HACL1
ENSG00000110079	1338.88	1.90469	3.63e-47	MS4A4A
ENSG00000115163	74.9006	2.45846	3.81e-47	CENPA
ENSG00000171163	1128.92	1.82054	3.81e-47	ZNF692
ENSG00000213139	148.108	2.09646	3.82e-47	CRYGS
ENSG00000178935	372.205	-0.95814	4.05e-47	ZNF552
ENSG00000225138	3250.07	3.04714	4.07e-47	SLC9A3-AS1
ENSG00000165891	110.891	2.4249	4.29e-47	E2F7
ENSG00000005059	643.27	1.62449	4.85e-47	MCUB
ENSG00000168476	846.233	1.14739	5e-47	REEP4
ENSG00000053770	2668.12	-1.10252	5.19e-47	AP5M1
ENSG00000171462	120.534	2.34107	5.21e-47	DLK2
ENSG00000132432	3139.61	1.12241	5.24e-47	SEC61G
ENSG00000228742	92.9566	7.15102	5.58e-47	LINC02577
ENSG00000132196	773.349	1.63728	5.61e-47	HSD17B7
ENSG00000131374	4149.87	-0.772306	5.9e-47	TBC1D5
ENSG00000131446	12495	0.840172	5.97e-47	MGAT1
ENSG00000173210	6982.87	1.96808	6.73e-47	ABLIM3
ENSG00000152661	9720.59	1.75816	8.49e-47	GJA1
ENSG00000271601	3095.35	0.814973	8.53e-47	LIX1L
ENSG00000124191	540.368	1.71387	8.96e-47	TOX2
ENSG00000144648	87.9123	-2.27734	9.08e-47	ACKR2
ENSG00000168078	152.092	2.10531	1.02e-46	PBK
ENSG00000076258	916.976	-1.39209	1.04e-46	FMO4
ENSG00000258986	233.546	4.00759	1.05e-46	TMEM179
ENSG00000171320	89.3328	1.87969	1.06e-46	ESCO2
ENSG00000189431	117.347	-3.12087	1.07e-46	RASSF10
ENSG00000270055	272.24	1.81983	1.1e-46
ENSG00000136052	2300.2	1.20289	1.17e-46	SLC41A2
ENSG00000172890	3773.67	1.05115	1.19e-46	NADSYN1
ENSG00000186704	55.7146	1.56189	1.22e-46	DTX2P1
ENSG00000090382	10549.6	2.43604	1.26e-46	LYZ
ENSG00000048162	1007.49	1.1179	1.38e-46	NOP16
ENSG00000162065	1226.29	-1.3765	1.4e-46	TBC1D24
ENSG00000115318	440.916	1.44746	1.47e-46	LOXL3
ENSG00000059804	7540.72	2.02571	1.49e-46	SLC2A3
ENSG00000157227	15319.8	1.45709	1.54e-46	MMP14
ENSG00000111788	208.236	2.24388	1.56e-46
ENSG00000100479	117.456	1.30326	1.58e-46	POLE2
ENSG00000119326	1730.12	-1.41513	1.61e-46	CTNNAL1
ENSG00000134899	2013.9	0.986876	1.62e-46	ERCC5
ENSG00000185697	445.276	1.74082	1.71e-46	MYBL1
ENSG00000108819	5445.74	0.802749	1.71e-46	PPP1R9B
ENSG00000135540	1415.08	-1.25521	1.83e-46	NHSL1
ENSG00000228486	156.943	2.0297	1.88e-46	C2orf92
ENSG00000198873	1606.61	1.24985	1.88e-46	GRK5
ENSG00000170458	6508.78	1.75538	2.03e-46	CD14
ENSG00000149499	3067.96	0.862381	2.2e-46	EML3
ENSG00000163681	2598.55	-0.939358	2.23e-46	SLMAP
ENSG00000135905	1980.46	1.36233	2.37e-46	DOCK10
ENSG00000257894	65.3196	-2.83851	2.38e-46
ENSG00000145860	6514.84	0.950112	2.39e-46	RNF145
ENSG00000175906	796.981	-2.69411	2.49e-46	ARL4D
ENSG00000196498	11752.7	0.934917	2.5e-46	NCOR2
ENSG00000163071	2655.2	1.6653	2.61e-46	SPATA18
ENSG00000174130	236.686	1.69883	2.67e-46	TLR6
ENSG00000215769	212.345	2.04249	2.72e-46	ARHGAP27P1-BPTFP1-KPNA2P3
ENSG00000167741	841.24	-4.76856	2.78e-46	GGT6
ENSG00000261408	91.4773	2.00676	2.84e-46	TEN1-CDK3
ENSG00000165698	506.887	-1.13816	2.84e-46	SPACA9
ENSG00000184730	726.263	1.68572	2.96e-46	APOBR
ENSG00000158865	74.7631	-3.09054	3.31e-46	SLC5A11
ENSG00000115232	1783.04	1.70568	3.38e-46	ITGA4
ENSG00000152253	119.396	1.84119	3.41e-46	SPC25
ENSG00000133398	1446.1	0.819589	3.44e-46	MED10
ENSG00000143891	3512.55	-1.18677	3.45e-46	GALM
ENSG00000174307	3270.01	1.66015	3.49e-46	PHLDA3
ENSG00000102858	7531.11	0.903104	3.52e-46	MGRN1
ENSG00000134594	105.459	2.14882	3.54e-46	RAB33A
ENSG00000150991	54752.3	0.822228	3.58e-46	UBC
ENSG00000260588	86.6071	1.61759	3.65e-46
ENSG00000271643	95.5056	-1.12542	3.94e-46
ENSG00000272821	309.842	1.82813	3.95e-46
ENSG00000186716	3989.51	-0.958029	4.02e-46	BCR
ENSG00000174010	821.463	-0.995967	4.04e-46	KLHL15
ENSG00000117091	1318.26	1.9362	4.08e-46	CD48
ENSG00000151062	410.354	2.0835	4.09e-46	CACNA2D4
ENSG00000257017	1948.22	5.71876	4.16e-46	HP
ENSG00000011426	675.093	2.31044	4.19e-46	ANLN
ENSG00000261888	137.997	-2.50363	4.3e-46
ENSG00000170962	5337.69	1.8311	4.49e-46	PDGFD
ENSG00000163563	926.969	1.77663	4.53e-46	MNDA
ENSG00000231607	188.718	1.16534	4.53e-46	DLEU2
ENSG00000075618	5477.85	1.56101	4.58e-46	FSCN1
ENSG00000028277	680.905	1.95018	4.61e-46	POU2F2
ENSG00000203485	8792.95	1.29892	4.79e-46	INF2
ENSG00000127955	3085.23	-1.22656	4.79e-46	GNAI1
ENSG00000197106	129.18	-2.80807	4.79e-46	SLC6A17
ENSG00000154839	91.2107	2.13185	5.03e-46	SKA1
ENSG00000234290	182.25	1.90175	5.06e-46
ENSG00000163492	109.575	1.97418	5.36e-46	CCDC141
ENSG00000168802	4926.9	-0.8013	5.37e-46	CHTF8
ENSG00000145220	630.005	0.787033	5.6e-46	LYAR
ENSG00000176956	127.85	3.50063	5.7e-46	LY6H
ENSG00000164683	1148.41	1.57117	5.87e-46	HEY1
ENSG00000113263	514.341	2.07745	6.21e-46	ITK
ENSG00000139625	963.925	1.32873	6.37e-46	MAP3K12
ENSG00000129968	1981.81	0.991022	6.5e-46	ABHD17A
ENSG00000178568	678.108	-4.05194	6.5e-46	ERBB4
ENSG00000141391	105.219	1.6118	6.71e-46	PRELID3A
ENSG00000204410	243.982	2.16713	7.59e-46	MSH5
ENSG00000106952	263.845	1.81369	7.75e-46	TNFSF8
ENSG00000144040	1126.31	-1.26446	8.22e-46	SFXN5
ENSG00000014914	3167.27	1.59316	8.77e-46	MTMR11
ENSG00000120451	4647.61	-0.807436	8.77e-46	SNX19
ENSG00000198901	752.464	1.34752	9.33e-46	PRC1
ENSG00000272269	53.6991	1.44123	9.45e-46
ENSG00000173641	686.41	-3.28738	9.65e-46	HSPB7
ENSG00000165409	68.2043	2.33295	1.02e-45	TSHR
ENSG00000139668	1158.22	-0.912097	1.07e-45	WDFY2
ENSG00000151702	2636.86	1.19695	1.09e-45	FLI1
ENSG00000101986	1579.05	1.04073	1.11e-45	ABCD1
ENSG00000174943	802.176	1.02878	1.14e-45	KCTD13
ENSG00000140451	79.2577	2.25795	1.15e-45	PIF1
ENSG00000187642	413.986	3.09897	1.17e-45	PERM1
ENSG00000084674	1532.28	4.18477	1.19e-45	APOB
ENSG00000166073	1840.4	1.42217	1.25e-45	GPR176
ENSG00000143622	4503.51	1.08364	1.27e-45	RIT1
ENSG00000132530	825.806	1.93621	1.35e-45	XAF1
ENSG00000204160	1613.36	0.740393	1.42e-45	ZDHHC18
ENSG00000181804	1398.61	1.79349	1.53e-45	SLC9A9
ENSG00000162631	171.969	-4.50763	1.53e-45	NTNG1
ENSG00000169246	111.839	2.15493	1.54e-45	NPIPB3
ENSG00000128272	14476.2	0.957299	1.7e-45	ATF4
ENSG00000061918	3962.23	1.18638	1.81e-45	GUCY1B1
ENSG00000112337	244.036	3.28925	1.88e-45	SLC17A2
ENSG00000147676	4679.01	-2.75552	1.93e-45	MAL2
ENSG00000225313	202.044	1.88544	1.94e-45
ENSG00000178662	381.886	-1.6347	1.97e-45	CSRNP3
ENSG00000272129	52.6984	-1.37511	2.04e-45
ENSG00000115009	1300.78	3.64319	2.07e-45	CCL20
ENSG00000112699	896.007	-1.00154	2.17e-45	GMDS
ENSG00000276115	78.5551	1.9512	2.2e-45
ENSG00000157766	2543.31	2.60166	2.21e-45	ACAN
ENSG00000128928	5672.28	-0.948908	2.29e-45	IVD
ENSG00000167720	380.915	-0.774839	2.36e-45	SRR
ENSG00000175938	1936.51	1.29408	2.37e-45	ORAI3
ENSG00000185437	281.302	-1.15675	2.42e-45	SH3BGR
ENSG00000183378	79.8986	-4.41864	2.57e-45	OVCH2
ENSG00000131652	1501.34	1.10432	2.74e-45	THOC6
ENSG00000159788	3301.74	0.948343	2.76e-45	RGS12
ENSG00000109466	1174.53	-0.92553	2.79e-45	KLHL2
ENSG00000176907	4081.85	-2.17345	2.83e-45	TCIM
ENSG00000111669	56510	0.992748	3.53e-45	TPI1
ENSG00000099917	5435.77	0.810766	3.56e-45	MED15
ENSG00000099864	1834.91	-1.60484	3.67e-45	PALM
ENSG00000047249	3338.44	-1.17812	3.87e-45	ATP6V1H
ENSG00000134871	68274.8	1.52879	3.97e-45	COL4A2
ENSG00000270580	74.6412	1.58984	4.02e-45
ENSG00000170689	753	-3.29983	4.11e-45	HOXB9
ENSG00000205220	1933.62	1.38052	4.15e-45	PSMB10
ENSG00000126264	335.499	2.02012	4.27e-45	HCST
ENSG00000117528	4539.19	-1.01111	4.34e-45	ABCD3
ENSG00000137462	1631.74	1.57107	4.57e-45	TLR2
ENSG00000116729	5055.13	-1.47336	4.63e-45	WLS
ENSG00000186951	3677.16	-1.08441	4.65e-45	PPARA
ENSG00000124203	171.621	2.21705	4.73e-45	ZNF831
ENSG00000130731	4107.56	1.5892	4.81e-45	METTL26
ENSG00000261438	67.8835	1.42298	4.97e-45
ENSG00000116218	1014.25	-7.08222	4.99e-45	NPHS2
ENSG00000068489	349.505	1.88738	5.11e-45	PRR11
ENSG00000280088	471.385	0.747443	5.27e-45
ENSG00000073737	109.238	2.40327	5.37e-45	DHRS9
ENSG00000071626	4195.87	0.62567	5.42e-45	DAZAP1
ENSG00000159374	59.8657	-1.77004	5.57e-45	M1AP
ENSG00000135111	794.528	-1.85413	5.63e-45	TBX3
ENSG00000135637	416.957	1.06981	5.77e-45	CCDC142
ENSG00000261716	434.71	1.54993	5.83e-45	H2BC20P
ENSG00000137936	1419.52	-1.02171	5.92e-45	BCAR3
ENSG00000113812	1179.35	-0.822267	5.97e-45	ACTR8
ENSG00000151413	812.359	-0.893645	7.1e-45	NUBPL
ENSG00000026103	2000.52	1.18437	7.2e-45	FAS
ENSG00000182109	235.534	2.0523	7.84e-45	NA
ENSG00000196843	1847.84	1.40391	8.1e-45	ARID5A
ENSG00000123737	1219.9	0.557462	8.44e-45	EXOSC9
ENSG00000177842	163.763	-0.892725	8.82e-45	ZNF620
ENSG00000227191	132.836	2.30882	9.05e-45	TRGC2
ENSG00000102265	25242.2	2.07429	9.08e-45	TIMP1
ENSG00000092051	143.643	-1.62327	9.28e-45	JPH4
ENSG00000267796	209.366	1.00372	9.39e-45	LIN37
ENSG00000130827	2334.62	1.34321	9.73e-45	PLXNA3
ENSG00000259658	69.4043	1.7735	9.8e-45
ENSG00000161904	2645.23	0.670879	1.03e-44	LEMD2
ENSG00000102317	13209.5	0.880446	1.09e-44	RBM3
ENSG00000184497	1096.28	1.51564	1.11e-44	TMEM255B
ENSG00000135932	5697.97	-0.815174	1.16e-44	CAB39
ENSG00000116138	2421.61	-0.885996	1.19e-44	DNAJC16
ENSG00000101347	6833.27	1.40215	1.25e-44	SAMHD1
ENSG00000275888	66.3328	2.43363	1.37e-44
ENSG00000145623	10318.9	1.50809	1.37e-44	OSMR
ENSG00000120333	1407.17	-0.579323	1.46e-44	MRPS14
ENSG00000158246	222.177	-2.56284	1.49e-44	TENT5B
ENSG00000153317	3873.29	1.02687	1.53e-44	ASAP1
ENSG00000167680	2011.95	1.62847	1.54e-44	SEMA6B
ENSG00000125375	2083.18	-1.04142	1.63e-44	DMAC2L
ENSG00000238266	181.241	2.82413	1.74e-44	LINC00707
ENSG00000006756	6152.84	-0.987997	1.84e-44	ARSD
ENSG00000169814	1426	-0.933307	1.95e-44	BTD
ENSG00000213859	1896.15	0.990547	1.96e-44	KCTD11
ENSG00000259319	124.738	-1.50532	1.97e-44
ENSG00000120075	302.588	-1.94207	2.02e-44	HOXB5
ENSG00000134215	5277.59	-1.40432	2.1e-44	VAV3
ENSG00000134121	913.095	-3.34262	2.22e-44	CHL1
ENSG00000184640	18749.3	0.783728	2.31e-44	SEPTIN9
ENSG00000171357	149.955	-1.80562	2.39e-44	LURAP1
ENSG00000273179	100.705	2.8381	2.46e-44
ENSG00000163898	451.2	-3.59415	2.52e-44	LIPH
ENSG00000147403	76632.9	1.04772	2.6e-44	RPL10
ENSG00000151651	660.316	2.13773	2.8e-44	ADAM8
ENSG00000105287	3649.33	0.744251	2.83e-44	PRKD2
ENSG00000230445	104.712	-2.13878	2.99e-44	LRRC37A6P
ENSG00000164494	1497.3	-0.900534	3.05e-44	PDSS2
ENSG00000103811	10318.5	-1.28291	3.05e-44	CTSH
ENSG00000048707	4375.6	-1.06221	3.18e-44	VPS13D
ENSG00000113161	2220.42	-1.04817	3.39e-44	HMGCR
ENSG00000196230	28057.8	0.828721	3.5e-44	TUBB
ENSG00000160856	182.38	2.79231	3.73e-44	FCRL3
ENSG00000158411	953.066	0.904756	3.85e-44	MITD1
ENSG00000187741	338.602	1.64019	3.9e-44	FANCA
ENSG00000176533	989.011	-1.40581	4.2e-44	GNG7
ENSG00000169035	80.754	-5.79644	4.2e-44	KLK7
ENSG00000198569	223.022	-3.4162	4.24e-44	SLC34A3
ENSG00000136143	2812.91	-1.05022	4.28e-44	SUCLA2
ENSG00000225969	97.316	2.49009	4.3e-44	ABHD11-AS1
ENSG00000171848	773.733	2.16539	4.33e-44	RRM2
ENSG00000269837	364.866	-1.12113	4.54e-44	IPO5P1
ENSG00000265298	265.748	1.95481	4.81e-44
ENSG00000112742	145.471	1.82204	4.95e-44	TTK
ENSG00000187446	7506.76	-0.991779	5.02e-44	CHP1
ENSG00000087116	1741.39	1.92236	5.26e-44	ADAMTS2
ENSG00000280239	61.4349	1.94796	5.39e-44
ENSG00000109339	1087.44	-1.1121	5.46e-44	MAPK10
ENSG00000160593	1043.1	1.66196	5.88e-44	JAML
ENSG00000185522	376.961	1.98782	6.13e-44	LMNTD2
ENSG00000166263	1297.94	-0.883705	6.62e-44	STXBP4
ENSG00000155816	67.3979	-3.92787	6.76e-44	FMN2
ENSG00000156113	3486.84	2.2626	6.85e-44	KCNMA1
ENSG00000165973	375.59	-5.77495	6.88e-44	NELL1
ENSG00000130703	2686.21	-0.627553	7.56e-44	OSBPL2
ENSG00000267244	102.29	2.09484	7.7e-44
ENSG00000280927	89.9874	1.92747	7.76e-44	CTBP1-AS
ENSG00000241839	3927.22	1.03434	8.15e-44	PLEKHO2
ENSG00000206337	3818.76	1.25716	9.53e-44	HCP5
ENSG00000117118	4411.84	-0.861548	1.01e-43	SDHB
ENSG00000273472	62.4916	-1.51976	1.04e-43
[truncated: 6,751 more rows]

## Sheet: Raw data figure 1f
Tag	baseMean	log2FoldChange	padj	Symbol
ENSG00000213088	1131.11	0.585131	0.00161941	ACKR1
ENSG00000144648	87.9123	-2.27734	9.08e-47	ACKR2
ENSG00000144476	5129.12	2.29035	7.77e-74	ACKR3
ENSG00000129048	148.341	0.565105	0.000199126	ACKR4
ENSG00000122729	6136.16	-1.10697	4.39e-34	ACO1
ENSG00000135503	5012.43	-0.967419	1.91e-57	ACVR1B
ENSG00000123612	58.9117	-0.801841	0.00085605	ACVR1C
ENSG00000121989	954.084	-0.499987	2.42e-17	ACVR2A
ENSG00000139567	4263.93	0.813001	2.47e-17	ACVRL1
ENSG00000093072	5811.44	0.663942	2.66e-08	ADA2
ENSG00000148926	11672.2	2.71066	1.08e-112	ADM
ENSG00000128165	2121.46	0.842281	6.23e-09	ADM2
ENSG00000043591	55.6793	-1.53786	4.86e-09	ADRB1
ENSG00000181026	2094.04	1.38487	8.56e-85	AEN
ENSG00000204305	349.275	2.08313	3.71e-49	AGER
ENSG00000135744	6602.75	1.08588	2.13e-09	AGT
ENSG00000163631	1734.84	-5.07866	2.78e-75	ALB
ENSG00000104899	53.5133	2.69571	4.37e-30	AMH
ENSG00000154188	1000.96	-0.509655	0.000640313	ANGPT1
ENSG00000101280	76.3629	0.972959	1.22e-08	ANGPT4
ENSG00000116194	398.255	-2.56667	1.24e-28	ANGPTL1
ENSG00000136859	5494.11	1.43031	1.57e-27	ANGPTL2
ENSG00000132855	846.18	-1.76902	1.35e-09	ANGPTL3
ENSG00000167772	45123.1	4.94209	2.98e-189	ANGPTL4
ENSG00000011201	551.633	0.986397	4.7e-15	ANOS1
ENSG00000132842	4170.23	-0.575927	3.76e-27	AP3B1
ENSG00000171388	5774.53	2.46001	6.46e-77	APLN
ENSG00000134817	4068.37	1.33565	4.58e-16	APLNR
ENSG00000128383	57.8565	1.1847	9.37e-14	APOBEC3A
ENSG00000244509	3715.26	2.10358	9.92e-80	APOBEC3C
ENSG00000128394	468.175	1.10169	4.63e-58	APOBEC3F
ENSG00000239713	1629.45	2.32147	2.02e-92	APOBEC3G
ENSG00000100298	105.534	2.90723	1.32e-89	APOBEC3H
ENSG00000189058	624.339	-1.42988	4.1e-13	APOD
ENSG00000091583	169.331	-2.49491	9.71e-16	APOH
ENSG00000204444	1961.27	-1.27366	1.75e-11	APOM
ENSG00000103569	770.157	3.39146	1.33e-40	AQP9
ENSG00000169083	2761.56	0.503441	0.000103728	AR
ENSG00000109321	318.185	1.112	1.21e-08	AREG
ENSG00000081181	1859.51	-1.89851	1.16e-16	ARG2
ENSG00000198049	208.856	3.7235	1.16e-74	AVPR1B
ENSG00000126895	205.252	-3.42228	1.38e-70	AVPR2
ENSG00000160862	2699.4	-1.7775	3.63e-14	AZGP1
ENSG00000166710	223439	1.32501	4.28e-64	B2M
ENSG00000112182	149.273	-1.10493	1.07e-17	BACH2
ENSG00000069399	2535.65	0.642335	5.83e-08	BCL3
ENSG00000176697	252.252	2.12007	5.69e-31	BDNF
ENSG00000015475	1458.07	1.09778	1.21e-61	BID
ENSG00000089685	448.207	2.48416	4.57e-55	BIRC5
ENSG00000095585	1059.1	-1.13576	5.82e-23	BLNK
ENSG00000168487	3151.02	1.86172	5.01e-74	BMP1
ENSG00000125845	1346.75	0.852539	4.08e-12	BMP2
ENSG00000112175	91.7769	-1.41869	1.29e-05	BMP5
ENSG00000153162	741.526	-2.11423	2.24e-52	BMP6
ENSG00000101144	241.293	-3.09792	1.79e-17	BMP7
ENSG00000183682	52.0243	1.4137	1.15e-22	BMP8A
ENSG00000116985	405.908	1.1917	3.56e-15	BMP8B
ENSG00000138696	689.216	-2.50401	1.4e-13	BMPR1B
ENSG00000137274	1522.27	-1.60717	5.33e-69	BPHL
ENSG00000130303	8426.64	1.32573	2.57e-30	BST2
ENSG00000174808	246.471	-1.8371	9.79e-38	BTC
ENSG00000010671	601.15	2.16683	2.44e-80	BTK
ENSG00000125730	103921	3.73178	4.21e-91	C3
ENSG00000171860	1429.76	1.87708	4.44e-52	C3AR1
ENSG00000106804	375.229	-1.27126	1.45e-30	C5
ENSG00000197405	1518.89	1.37773	1.66e-31	C5AR1
ENSG00000176919	58.7207	1.56944	1.37e-14	C8G
ENSG00000110680	240.675	-3.02155	1.35e-08	CALCA
ENSG00000004948	375.58	1.12823	3.19e-06	CALCR
ENSG00000064989	6688.06	0.966411	1.07e-14	CALCRL
ENSG00000127022	72154.8	0.498638	3.61e-11	CANX
ENSG00000198286	1017.22	2.11253	3.04e-37	CARD11
ENSG00000164305	1364.49	0.567771	1.18e-19	CASP3
ENSG00000121691	11864.9	-1.28365	2.92e-39	CAT
ENSG00000114423	2080.08	0.757683	1.1e-35	CBLB
ENSG00000142273	132.731	-1.94092	6.7e-18	CBLC
ENSG00000275688	65.0061	0.747576	0.000229746	CCL15-CCL14
ENSG00000275385	913.27	5.6902	9.67e-87	CCL18
ENSG00000108691	5573.98	0.557617	0.00231798	CCL2
ENSG00000115009	1300.78	3.64319	2.07e-45	CCL20
ENSG00000102962	109.972	1.09031	8.14e-10	CCL22
ENSG00000151882	1747.01	1.52599	1.59e-22	CCL28
ENSG00000277632	452.643	1.82963	2.16e-27	CCL3
ENSG00000276085	202.804	1.70132	1.49e-16	CCL3L1
ENSG00000275302	922.912	2.64522	3.08e-69	CCL4
ENSG00000276070	448.866	2.55811	1.83e-40	CCL4L2
ENSG00000271503	4145.22	3.22911	1.35e-84	CCL5
ENSG00000118523	13377.9	-1.19305	2.27e-16	CCN2
ENSG00000163823	985.894	1.1192	6.31e-15	CCR1
ENSG00000184451	89.4168	1.69572	5.45e-33	CCR10
ENSG00000183813	169.21	1.40644	3.36e-18	CCR4
ENSG00000160791	1117.32	2.87476	1.98e-74	CCR5
ENSG00000126353	219.01	1.62693	3.94e-24	CCR7
ENSG00000121797	384.107	1.39508	3.72e-34	CCRL2
ENSG00000170458	6508.78	1.75538	2.03e-46	CD14
ENSG00000158473	494.193	2.26107	2.44e-120	CD1D
ENSG00000090659	438.186	0.878339	4.45e-08	CD209
ENSG00000012124	272.765	1.23333	5.59e-15	CD22
ENSG00000122223	160.117	2.29383	5.09e-71	CD244
ENSG00000198821	644.427	2.57142	3.89e-87	CD247
ENSG00000178562	285.517	1.40526	2.19e-22	CD28
ENSG00000167286	591.552	2.87755	2.15e-63	CD3D
ENSG00000198851	1683.22	2.64638	4.58e-59	CD3E
ENSG00000160654	422.403	2.53455	8.73e-55	CD3G
ENSG00000010610	5672.96	1.78349	1.41e-62	CD4
ENSG00000101017	3040.07	1.8245	1.63e-123	CD40
ENSG00000102245	104.509	1.48471	2.31e-23	CD40LG
ENSG00000117091	1318.26	1.9362	4.08e-46	CD48
ENSG00000125726	2991.34	6.09754	2.72e-149	CD70
ENSG00000137101	426.022	2.71495	1.63e-84	CD72
ENSG00000019582	243556	1.74914	4.22e-56	CD74
ENSG00000105369	290.395	1.41602	4.83e-09	CD79A
ENSG00000007312	396.481	0.914028	4.39e-15	CD79B
ENSG00000114013	985.147	2.12433	7.99e-64	CD86
ENSG00000153563	2102.57	3.58313	9.85e-78	CD8A
ENSG00000172116	405.902	3.39738	5.94e-66	CD8B
ENSG00000039068	8301.15	-1.47821	2.97e-25	CDH1
ENSG00000087237	631.357	1.24492	4.79e-23	CETP
ENSG00000089199	373.838	-3.66917	1.95e-40	CHGB
ENSG00000133063	897.643	5.06821	3.45e-64	CHIT1
ENSG00000187446	7506.76	-0.991779	5.02e-44	CHP1
ENSG00000213341	1646.85	-0.798565	6.59e-42	CHUK
ENSG00000179583	2518.28	1.41111	1.71e-33	CIITA
ENSG00000217555	370.157	1.08775	3.73e-57	CKLF
ENSG00000189143	6942.39	-1.19562	1.07e-17	CLDN4
ENSG00000174600	1406.53	0.635517	5.71e-07	CMKLR1
ENSG00000089505	52.6643	0.64358	6.62e-12	CMTM1
ENSG00000140931	2620.72	1.51599	2.05e-48	CMTM3
ENSG00000183723	4687.82	-1.9234	4.83e-55	CMTM4
ENSG00000153551	933.262	0.604535	1.8e-11	CMTM7
ENSG00000122756	69.729	-1.32285	3.23e-06	CNTFR
ENSG00000117322	139.953	-3.86406	4.66e-33	CR2
ENSG00000166426	82.4917	-2.00433	0.000142864	CRABP1
ENSG00000176390	1046.98	0.911559	7.1e-60	CRLF3
ENSG00000132693	91.6537	4.4104	2.27e-31	CRP
ENSG00000184371	4313.68	1.01394	1.73e-29	CSF1
ENSG00000182578	6365.47	1.60174	1.79e-40	CSF1R
ENSG00000198223	734.885	1.92025	8.11e-62	CSF2RA
ENSG00000100368	942.863	1.33749	8.71e-37	CSF2RB
ENSG00000119535	1094.99	2.7375	3.04e-92	CSF3R
ENSG00000103653	3290.01	0.951676	1.49e-57	CSK
ENSG00000159176	12230.7	-0.509035	3.94e-08	CSRP1
ENSG00000150281	382.737	-1.16462	9.94e-21	CTF1
ENSG00000163599	97.7352	2.93372	4.97e-53	CTLA4
ENSG00000196188	198.804	2.83147	5.74e-24	CTSE
ENSG00000163131	9305.38	1.92177	3.13e-56	CTSS
ENSG00000006210	13484	0.991524	3.94e-25	CX3CL1
ENSG00000168329	1270.17	1.63788	1.74e-22	CX3CR1
ENSG00000163739	539.987	1.39089	4.08e-08	CXCL1
ENSG00000169245	2071.87	3.35436	3.13e-74	CXCL10
ENSG00000169248	483.997	3.46523	8.08e-70	CXCL11
ENSG00000107562	6582.3	-1.25086	3.5e-18	CXCL12
ENSG00000156234	376.694	4.20121	3.28e-49	CXCL13
ENSG00000161921	4837.6	0.848281	1.84e-21	CXCL16
ENSG00000081041	636.586	1.63716	5.15e-15	CXCL2
ENSG00000163734	67.043	0.996394	7.03e-07	CXCL3
ENSG00000163735	613.181	5.0032	8.05e-51	CXCL5
ENSG00000124875	332.889	0.729102	0.0250336	CXCL6
ENSG00000169429	582.412	0.806521	0.000640317	CXCL8
ENSG00000138755	4575.18	3.57596	1.03e-74	CXCL9
ENSG00000163464	58.0412	0.934431	2.89e-07	CXCR1
ENSG00000180871	82.3752	0.843863	4.08e-07	CXCR2
ENSG00000186810	331.113	3.16673	2.35e-69	CXCR3
ENSG00000121966	11174	2.77551	1.18e-145	CXCR4
ENSG00000172215	397.02	2.66989	3.78e-68	CXCR6
ENSG00000165168	4876.99	1.77393	4.78e-32	CYBB
ENSG00000173198	321.843	1.11191	1.76e-23	CYSLTR1
ENSG00000152207	1453.53	1.48043	1.13e-07	CYSLTR2
ENSG00000107201	2332.45	0.719671	8.32e-20	DDX58
ENSG00000164825	9437.86	-1.71123	2.84e-10	DEFB1
ENSG00000175084	1177.57	-1.69395	4.47e-08	DES
ENSG00000128917	5194.15	2.42533	7.72e-82	DLL4
ENSG00000137857	203.005	0.510937	0.00188997	DUOX1
ENSG00000140279	51.3079	-0.695512	0.00888333	DUOX2
ENSG00000105246	336.53	2.30282	1.3e-68	EBI3
ENSG00000078401	3596.56	1.74768	1.12e-31	EDN1
ENSG00000127129	682.428	0.838381	0.000332255	EDN2
ENSG00000151617	2045.3	1.23429	1.96e-24	EDNRA
ENSG00000136160	10315.3	0.924796	3.31e-10	EDNRB
ENSG00000138798	3739.83	-5.50625	4.24e-113	EGF
ENSG00000146648	19484.1	1.4495	2.69e-37	EGFR
ENSG00000049540	2878.42	0.556836	0.00243376	ELN
ENSG00000106991	24855.6	0.55212	4.9e-08	ENG
ENSG00000130427	551.792	4.91879	2.9e-41	EPO
ENSG00000187266	791.721	0.582324	2.99e-08	EPOR
ENSG00000164308	5068.91	1.02069	1.61e-07	ERAP2
ENSG00000164283	14420.3	3.5677	1.6e-134	ESM1
ENSG00000119715	473.833	-5.92847	1.76e-165	ESRRB
ENSG00000196482	1441.19	-3.08294	8.1e-52	ESRRG
ENSG00000181104	7289.62	0.837577	1.95e-12	F2R
ENSG00000164251	3330.1	-0.711483	3.14e-08	F2RL1
ENSG00000170323	680.081	0.890538	0.000907419	FABP4
ENSG00000164687	582.112	1.93285	1.1e-49	FABP5
ENSG00000170231	1266.72	6.42933	1.13e-185	FABP6
ENSG00000164434	11898.9	7.43161	3.92e-114	FABP7
ENSG00000183844	249.571	-4.0681	2.07e-55	FAM3B
ENSG00000026103	2000.52	1.18437	7.2e-45	FAS
ENSG00000117560	156.54	3.47651	8.37e-86	FASLG
ENSG00000158869	2736.93	2.53648	2.66e-98	FCER1G
ENSG00000072694	587.321	1.98072	2.96e-37	FCGR2B
ENSG00000203747	8121.19	3.31554	7.8e-118	FCGR3A
ENSG00000162747	144.543	1.26453	7.36e-10	FCGR3B
ENSG00000171560	2191.17	3.447	1.71e-19	FGA
ENSG00000113578	1414	-4.23371	4.13e-127	FGF1
ENSG00000161958	145.37	1.65652	2.2e-13	FGF11
ENSG00000102466	238.984	1.12285	6.4e-09	FGF14
ENSG00000156427	57.1484	-0.53355	0.00648315	FGF18
ENSG00000140285	376.341	-1.03532	0.000191872	FGF7
ENSG00000204837	59.3514	-0.971922	3.78e-11	FGF7P3
ENSG00000102678	557.097	-3.05732	7.26e-13	FGF9
ENSG00000066468	2487.12	-1.28191	6.06e-25	FGFR2
ENSG00000068078	2046.27	-0.720689	5.57e-07	FGFR3
ENSG00000000938	1074.56	1.51325	6.53e-51	FGR
ENSG00000102755	29644.4	1.86354	3.23e-49	FLT1
ENSG00000090554	134.285	0.950318	1.58e-22	FLT3LG
ENSG00000037280	4688.54	1.12759	2.29e-22	FLT4
ENSG00000170345	27345.2	-0.670668	0.000419106	FOS
ENSG00000171051	768.063	1.55629	7.5e-23	FPR1
ENSG00000171049	75.917	1.18315	7.95e-12	FPR2
ENSG00000010810	4049.55	0.894355	6.57e-25	FYN
ENSG00000162645	8214.09	1.97866	4.97e-80	GBP2
ENSG00000215644	265.389	-2.68982	3.52e-08	GCGR
ENSG00000135414	898.354	0.496238	1.08e-09	GDF11
ENSG00000130513	5047.24	-1.14659	2.24e-12	GDF15
ENSG00000156466	867.285	3.51204	7.88e-70	GDF6
ENSG00000143869	546.317	-1.52696	1.13e-25	GDF7
ENSG00000164404	54.4519	-0.925918	3.06e-20	GDF9
ENSG00000131095	128.267	1.40323	1.14e-12	GFAP
ENSG00000112964	1279.4	-0.507528	0.00109418	GHR
ENSG00000065325	88.9053	0.820976	0.0143348	GLP2R
ENSG00000197045	3635.47	-0.733443	3.99e-22	GMFB
ENSG00000130755	1985.45	1.84619	9.74e-88	GMFG
ENSG00000127955	3085.23	-1.22656	4.79e-46	GNAI1
ENSG00000115523	695.771	3.11843	1.15e-94	GNLY
ENSG00000147437	114.476	2.78545	4.32e-70	GNRH1
ENSG00000164850	1776.48	0.850958	9.55e-09	GPER1
ENSG00000105220	35636.8	0.536307	2.69e-14	GPI
ENSG00000144230	72.4521	0.637075	0.000488261	GPR17
ENSG00000100351	219.352	1.66549	1.3e-43	GRAP2
ENSG00000166923	475.662	-2.41549	4.12e-16	GREM1
ENSG00000180875	53.7349	-1.95703	8.6e-10	GREM2
ENSG00000173020	5283.47	0.710574	2.21e-36	GRK2
ENSG00000100453	340.789	2.56175	1.04e-66	GZMB
ENSG00000105697	92.5502	3.79499	6.03e-61	HAMP
ENSG00000113070	1571.82	-0.938024	4.48e-16	HBEGF
ENSG00000101336	1403.72	2.03471	3.13e-77	HCK
ENSG00000126264	335.499	2.02012	4.27e-45	HCST
ENSG00000166503	1869.18	-0.53981	6.61e-09	HDGFL3
ENSG00000010704	1452.19	0.674365	2.37e-27	HFE
ENSG00000206503	123440	1.69722	3.53e-95	HLA-A
ENSG00000234745	179530	1.92638	9.97e-118	HLA-B
ENSG00000204525	104961	1.33649	6.19e-62	HLA-C
ENSG00000204257	7937.06	1.49204	3.06e-55	HLA-DMA
ENSG00000242574	4753.77	1.0764	1.17e-24	HLA-DMB
ENSG00000204252	4822.01	1.36187	4.95e-23	HLA-DOA
ENSG00000241106	283.652	2.16238	8.77e-35	HLA-DOB
ENSG00000231389	36657.6	1.82997	5.69e-52	HLA-DPA1
ENSG00000223865	27513.5	2.05461	6.75e-71	HLA-DPB1
ENSG00000196735	15166.1	2.18642	9e-58	HLA-DQA1
ENSG00000237541	3185.02	2.46212	7.07e-28	HLA-DQA2
ENSG00000179344	18533.9	2.28942	1.55e-63	HLA-DQB1
ENSG00000204287	78124.3	1.7118	3.79e-52	HLA-DRA
ENSG00000196126	44592.8	1.61306	1.83e-49	HLA-DRB1
ENSG00000198502	14392.2	1.35162	1.78e-22	HLA-DRB5
ENSG00000204592	80095.5	1.05691	2.71e-60	HLA-E
ENSG00000204642	8575.91	2.44292	1.46e-124	HLA-F
ENSG00000204632	2245.55	3.84342	1.46e-78	HLA-G
ENSG00000206341	3363.62	1.73078	5.54e-67	HLA-H
ENSG00000100292	16703.2	2.32696	1.39e-68	HMOX1
ENSG00000101076	5032.23	-0.672649	0.000874624	HNF4A
ENSG00000174775	1679.72	0.694007	5.05e-15	HRAS
ENSG00000113905	415.224	-7.04783	2.23e-91	HRG
ENSG00000080824	38410.3	-0.887819	3.03e-30	HSP90AA1
ENSG00000204388	3322.59	-0.737633	5.93e-09	HSPA1B
ENSG00000126803	3095	-3.89359	3.32e-153	HSPA2
ENSG00000170606	7152.96	-0.532012	2.54e-18	HSPA4
ENSG00000173110	312.239	1.90629	8.37e-54	HSPA6
ENSG00000109971	51564.5	-0.693966	4.02e-16	HSPA8
ENSG00000090339	6035.37	1.40518	4.17e-36	ICAM1
ENSG00000163600	95.3185	3.32025	2.33e-68	ICOS
ENSG00000131203	2087.44	3.95135	9.54e-124	IDO1
ENSG00000216490	127.187	2.3183	1.86e-48	IFI30
ENSG00000185885	5127.88	0.805603	1.4e-12	IFITM1
ENSG00000159110	1433.93	1.09373	7.1e-63	IFNAR2
ENSG00000027697	5895.06	0.69532	7.01e-28	IFNGR1
ENSG00000159128	6482.47	1.10675	1.99e-72	IFNGR2
ENSG00000185436	415.909	-0.593342	1.45e-10	IFNLR1
ENSG00000167244	4300.78	-1.09854	7.02e-05	IGF2
ENSG00000211895	21255.1	1.65526	2.13e-10	IGHA1
ENSG00000211890	2898.98	1.90952	4.83e-13	IGHA2
ENSG00000211898	531.04	1.64393	2.56e-08	IGHD
ENSG00000211896	61427.7	2.46432	1.1e-16	IGHG1
ENSG00000211893	10582	2.00773	1.92e-13	IGHG2
ENSG00000211897	8543.54	2.64743	8.41e-20	IGHG3
ENSG00000211892	2378.43	1.31942	1.75e-05	IGHG4
ENSG00000211899	8946.4	2.10647	9.52e-15	IGHM
ENSG00000211945	768.57	2.1259	3.53e-13	IGHV1-18
ENSG00000211934	405.68	1.32406	2.07e-05	IGHV1-2
ENSG00000211950	283.972	2.09533	3.93e-11	IGHV1-24
ENSG00000211962	458.814	2.2045	9.49e-14	IGHV1-46
ENSG00000211973	132.852	2.29596	9.55e-13	IGHV1-69
ENSG00000211951	96.5222	1.9675	5.93e-10	IGHV2-26
ENSG00000211937	67.7954	0.924887	0.00338553	IGHV2-5
ENSG00000274576	89.3487	1.7043	1.51e-07	IGHV2-70
ENSG00000211941	374.522	1.69907	5.28e-09	IGHV3-11
ENSG00000211942	91.5456	1.62565	1.44e-07	IGHV3-13
ENSG00000211943	606.79	1.94374	2.28e-12	IGHV3-15
ENSG00000211947	452.542	2.10763	3.82e-13	IGHV3-21
ENSG00000211949	1251.63	1.79733	1.09e-10	IGHV3-23
ENSG00000270550	515.523	2.38446	4.77e-17	IGHV3-30
ENSG00000211955	329.741	2.02259	5.73e-12	IGHV3-33
ENSG00000232216	61.542	1.72403	1.37e-08	IGHV3-43
ENSG00000211964	154.374	2.61014	9.28e-18	IGHV3-48
ENSG00000211965	280.439	2.11945	2.15e-13	IGHV3-49
ENSG00000211967	191.331	1.88477	3.58e-10	IGHV3-53
ENSG00000211972	79.9405	2.18756	2.89e-13	IGHV3-66
ENSG00000225698	110.776	1.31878	8.07e-07	IGHV3-72
ENSG00000211976	133.614	2.22321	4.63e-15	IGHV3-73
ENSG00000224650	492.763	1.69921	1.23e-10	IGHV3-74
ENSG00000211952	60.4568	1.41269	8.27e-07	IGHV4-28
ENSG00000231475	163.048	1.87036	1.26e-10	IGHV4-31
ENSG00000211956	384.324	1.81215	9.54e-11	IGHV4-34
ENSG00000211959	946.029	1.9753	1.28e-10	IGHV4-39
ENSG00000224373	486.604	1.57574	7.91e-09	IGHV4-59
ENSG00000211970	67.8238	1.59437	9.38e-07	IGHV4-61
ENSG00000211966	888.28	1.73104	2.57e-09	IGHV5-51
ENSG00000211592	33464.8	2.00794	1.38e-12	IGKC
ENSG00000240864	265.109	1.76402	1.74e-09	IGKV1-16
ENSG00000240382	284.767	1.98404	8.64e-12	IGKV1-17
ENSG00000244575	216.29	1.60401	1.86e-08	IGKV1-27
ENSG00000243466	1767.32	1.65604	5.88e-09	IGKV1-5
ENSG00000239855	277.821	1.85887	8.87e-10	IGKV1-6
ENSG00000240671	65.9687	1.55826	3.86e-07	IGKV1-8
ENSG00000241755	352.322	1.67834	3.78e-09	IGKV1-9
ENSG00000241294	181.245	1.71139	1.54e-09	IGKV2-24
ENSG00000243264	83.9077	1.9878	4.83e-11	IGKV2D-29
ENSG00000241351	2764.66	2.0214	4.02e-12	IGKV3-11
ENSG00000244437	547.64	1.94575	4.96e-12	IGKV3-15
ENSG00000239951	2694.18	1.73493	2.47e-09	IGKV3-20
ENSG00000211625	82.0059	1.49738	3.4e-07	IGKV3D-20
ENSG00000211598	2414.56	1.84818	9.1e-11	IGKV4-1
ENSG00000211677	3611.27	1.90977	8.74e-13	IGLC2
ENSG00000211679	2480.04	2.62053	8.64e-21	IGLC3
ENSG00000211685	81.8658	2.39547	6.36e-13	IGLC7
ENSG00000211642	119.814	2.34138	2.54e-12	IGLV10-54
ENSG00000211655	58.9711	1.58108	1.01e-06	IGLV1-36
ENSG00000211653	1267.68	2.57377	4.72e-19	IGLV1-40
ENSG00000211651	904.064	1.84466	3.6e-10	IGLV1-44
ENSG00000211648	797.745	2.4863	2.67e-16	IGLV1-47
ENSG00000211644	769.466	2.22698	9.75e-18	IGLV1-51
ENSG00000211668	717.613	1.64273	3.89e-09	IGLV2-11
ENSG00000211666	1500.43	1.4638	1.93e-07	IGLV2-14
ENSG00000211664	62.368	1.58276	2.1e-07	IGLV2-18
ENSG00000211660	1232.46	1.84194	1.21e-10	IGLV2-23
ENSG00000278196	458.738	1.84501	9.34e-11	IGLV2-8
ENSG00000211673	452.484	1.80403	1.56e-09	IGLV3-1
ENSG00000211669	289.72	2.12603	1.96e-12	IGLV3-10
ENSG00000211663	871.44	2.23458	7.02e-15	IGLV3-19
ENSG00000211662	1267.88	2.19055	4.54e-13	IGLV3-21
ENSG00000211659	612.672	1.82906	1.35e-10	IGLV3-25
ENSG00000211658	55.3918	1.45156	1.95e-06	IGLV3-27
ENSG00000211670	142.779	2.00154	1.94e-10	IGLV3-9
ENSG00000211639	56.5972	1.82828	1.38e-07	IGLV4-60
ENSG00000211637	276.754	2.05825	2.77e-13	IGLV4-69
ENSG00000211650	68.5504	1.24585	2.25e-05	IGLV5-45
ENSG00000211640	513.601	2.15072	8.26e-14	IGLV6-57
ENSG00000211652	130.435	1.95277	5.68e-11	IGLV7-43
ENSG00000211649	174.844	2.90258	3.05e-23	IGLV7-46
ENSG00000211638	278.733	2.08221	1.22e-11	IGLV8-61
ENSG00000223350	77.2005	2.39756	5.03e-13	IGLV9-49
ENSG00000263528	557.268	0.770982	4.53e-11	IKBKE
ENSG00000136634	53.3568	1.30298	3.62e-15	IL10
ENSG00000110324	2901.28	2.21671	5.57e-71	IL10RA
ENSG00000243646	2733.82	1.02724	1.19e-67	IL10RB
ENSG00000096996	388.075	2.58285	4.75e-93	IL12RB1
ENSG00000081985	246.154	2.59658	6.93e-22	IL12RB2
ENSG00000123496	148.713	-1.14418	2.19e-07	IL13RA2
ENSG00000164136	551.419	0.988491	1.91e-31	IL15
ENSG00000134470	1151.24	1.47003	2.97e-53	IL15RA
ENSG00000172349	1399.64	1.84725	6.84e-71	IL16
ENSG00000177663	2359.19	0.633409	5.82e-35	IL17RA
ENSG00000144730	1223.59	-0.881051	8.59e-11	IL17RD
ENSG00000163701	314.896	-1.44498	1.89e-26	IL17RE
ENSG00000150782	1480.09	0.929757	4.02e-13	IL18
ENSG00000115604	610.819	1.2556	1.81e-26	IL18R1
ENSG00000115607	110.645	1.74961	1.23e-36	IL18RAP
ENSG00000196083	1022.96	0.999366	3.25e-17	IL1RAP
ENSG00000115602	951.329	-2.08146	7.17e-17	IL1RL1
ENSG00000174564	1423.48	6.59142	8.95e-109	IL20RB
ENSG00000103522	322.222	2.60435	8.29e-70	IL21R
ENSG00000142677	402.561	1.56852	5.62e-19	IL22RA1
ENSG00000110944	50.3767	0.52166	3.43e-06	IL23A
ENSG00000162892	94.6091	1.13291	1.63e-22	IL24
ENSG00000104998	1199.64	0.974907	7.75e-23	IL27RA
ENSG00000134460	272.172	2.21884	1.96e-30	IL2RA
ENSG00000100385	1532.1	2.99863	2.64e-112	IL2RB
ENSG00000147168	2071.16	1.88533	9.64e-39	IL2RG
ENSG00000008517	14845.1	1.97804	1.12e-50	IL32
ENSG00000157368	556.995	1.28056	3.04e-18	IL34
ENSG00000185291	1266.52	1.44316	8.61e-48	IL3RA
ENSG00000077238	4318.28	1.46213	6.34e-95	IL4R
ENSG00000136244	438.141	0.651763	0.0290031	IL6
ENSG00000160712	3023.2	0.807242	1.41e-14	IL6R
ENSG00000104432	291.817	1.14451	7.83e-37	IL7
ENSG00000168685	1698.32	1.14597	1.09e-11	IL7R
ENSG00000123999	86.2388	1.00708	6.52e-05	INHA
ENSG00000122641	1490.65	0.922307	9.23e-08	INHBA
ENSG00000163083	4243.18	3.8239	1.98e-130	INHBB
ENSG00000139269	187.52	3.35652	9.15e-41	INHBE
ENSG00000168918	2948.5	1.67429	3.13e-79	INPP5D
ENSG00000171105	21225.5	1.24705	2.29e-39	INSR
ENSG00000125347	5019.72	1.1006	5.83e-25	IRF1
ENSG00000126456	2578.04	0.844893	1.1e-30	IRF3
ENSG00000185507	1562.93	1.76784	1.58e-50	IRF7
ENSG00000213928	373.268	1.68242	1.46e-35	IRF9
ENSG00000187608	2044.5	1.54874	6.34e-32	ISG15
ENSG00000172183	842.125	2.35723	3.09e-89	ISG20
ENSG00000005844	2409.71	2.50905	6.68e-79	ITGAL
ENSG00000160255	8665.06	2.38137	9.8e-88	ITGB2
ENSG00000113263	514.341	2.07745	6.21e-46	ITK
ENSG00000101384	13404.4	0.553259	3.01e-10	JAG1
ENSG00000184916	2685.88	1.66789	1.14e-54	JAG2
ENSG00000128052	14264	1.12184	5.82e-16	KDR
ENSG00000049130	3015.68	-1.66481	1.25e-36	KITLG
ENSG00000133116	6718.21	-1.63975	1.14e-23	KL
ENSG00000164344	289.918	1.43918	4.8e-15	KLKB1
ENSG00000134539	390.712	2.29175	2.23e-92	KLRD1
ENSG00000113889	7926.48	-7.5105	7.86e-82	KNG1
ENSG00000115365	4970.14	-0.687933	2.73e-24	LANCL1
ENSG00000213658	62.0493	3.36189	3.56e-68	LAT
ENSG00000129988	1446.37	3.41928	2.56e-19	LBP
ENSG00000182866	884.047	1.28384	1.46e-18	LCK
ENSG00000184925	225.36	-0.828393	6.4e-06	LCN12
ENSG00000148346	284.397	-1.84114	3.21e-07	LCN2
ENSG00000043462	2888.37	2.20737	3.01e-113	LCP2
ENSG00000243709	83.5533	0.987602	0.00111278	LEFTY1
ENSG00000116678	1643.49	-0.748919	2.91e-12	LEPR
ENSG00000205213	6157.86	-0.98967	1.32e-22	LGR4
ENSG00000139292	59.6697	-2.56812	1.64e-15	LGR5
ENSG00000133067	68.8577	-1.59501	7.56e-31	LGR6
ENSG00000128342	2089.46	0.857837	1.48e-05	LIF
ENSG00000113594	6219.29	-0.605139	2.21e-07	LIFR
ENSG00000204577	209.172	2.45721	1.28e-86	LILRB3
ENSG00000169756	5219.89	0.734965	5.22e-19	LIMS1
ENSG00000139636	1797.02	1.38581	4.98e-67	LMBR1L
ENSG00000123384	21060.5	0.896089	6.19e-18	LRP1
ENSG00000226979	52.7296	2.6429	4.63e-54	LTA
ENSG00000227507	546.364	1.10474	3.62e-11	LTB
ENSG00000213903	712.281	2.52964	1.7e-95	LTB4R
ENSG00000213906	132.396	2.18022	1.77e-71	LTB4R2
ENSG00000049323	5183.18	-0.913262	5.19e-09	LTBP1
ENSG00000090006	3810.51	-0.78537	5.9e-08	LTBP4
ENSG00000111321	8187.8	0.718889	2.32e-25	LTBR
ENSG00000012223	5685.43	-0.737082	0.0371287	LTF
ENSG00000254087	2769.3	0.72385	2.26e-19	LYN
ENSG00000090382	10549.6	2.43604	1.26e-46	LYZ
ENSG00000172175	3693.5	0.708554	2.53e-21	MALT1
ENSG00000006062	2469.15	1.36785	1.22e-43	MAP3K14
ENSG00000107968	589.189	0.775083	1.99e-14	MAP3K8
ENSG00000186868	4880.32	0.670141	0.000332396	MAPT
ENSG00000019169	294.639	2.39251	3.49e-23	MARCO
ENSG00000127241	2805.04	1.98169	5.81e-32	MASP1
ENSG00000009724	77.6433	0.746689	5.25e-08	MASP2
ENSG00000258839	238.359	1.57642	1.65e-32	MC1R
ENSG00000128285	707.333	5.72519	1.91e-87	MCHR1
ENSG00000110492	2916.74	1.73785	2.34e-20	MDK
ENSG00000105976	17933.6	1.16451	3.25e-30	MET
ENSG00000204520	1428.99	0.675247	1.16e-15	MICA
ENSG00000204516	356.553	1.29201	1.79e-48	MICB
ENSG00000240972	3175.8	1.1452	1.13e-22	MIF
ENSG00000100985	1402.43	3.77737	2.18e-56	MMP9
ENSG00000038945	3429.2	2.0432	7.07e-50	MSR1
ENSG00000145113	275.284	0.698975	0.000294803	MUC4
ENSG00000183486	890.121	0.754377	9.68e-13	MX2
ENSG00000074842	5033.44	1.24815	1.1e-59	MYDGF
ENSG00000158092	2181.53	0.835863	1.63e-43	NCK1
ENSG00000071051	4145.89	0.78354	3.08e-33	NCK2
ENSG00000104419	127347	1.3311	2.56e-41	NDRG1
ENSG00000069869	2104.45	0.569376	6.98e-10	NEDD4
ENSG00000102908	3972	-1.0094	2.31e-24	NFAT5
ENSG00000131196	1255.64	0.676115	1.75e-17	NFATC1
ENSG00000101096	1555.95	1.15375	6.13e-34	NFATC2
ENSG00000100968	1243.24	0.833411	2.51e-11	NFATC4
ENSG00000100906	9976.03	0.706041	1.66e-18	NFKBIA
ENSG00000146232	2178.06	1.21579	1.13e-40	NFKBIE
ENSG00000144802	1419.9	0.6791	6.57e-05	NFKBIZ
ENSG00000134259	424.551	2.13116	1.24e-47	NGF
ENSG00000064300	1875.56	1.84671	1.31e-30	NGFR
ENSG00000197696	1457.29	2.57891	2.31e-52	NMB
ENSG00000106100	825.212	0.673539	1.45e-29	NOD1
ENSG00000167207	274.995	2.44046	3.72e-65	NOD2
ENSG00000089250	202.237	-4.45283	1.37e-99	NOS1
ENSG00000007171	266.057	0.937513	2.84e-08	NOS2
ENSG00000086991	2513.43	-1.33154	1.78e-17	NOX4
ENSG00000169418	3835.9	-0.699285	1.24e-08	NPR1
ENSG00000131910	223.454	-2.71732	4.6e-07	NR0B2
ENSG00000126368	2466.33	0.758994	8.86e-11	NR1D1
ENSG00000174738	2598.9	-0.8187	2.35e-15	NR1D2
ENSG00000025434	2204.3	1.02729	3.01e-41	NR1H3
ENSG00000012504	2594.06	0.815757	5.51e-10	NR1H4
ENSG00000143257	69.1101	-2.46282	6.11e-48	NR1I3
ENSG00000112333	107.647	3.91136	3.68e-31	NR2E1
ENSG00000175745	2250.55	-0.538963	0.000662751	NR2F1
ENSG00000185551	8832.67	-0.775034	5.74e-27	NR2F2
ENSG00000113580	8470.93	0.800083	1.23e-24	NR3C1
ENSG00000151623	1428.63	-2.06398	1.94e-47	NR3C2
ENSG00000123358	11434.5	-0.741143	0.000344982	NR4A1
ENSG00000153234	1461.95	-1.16974	8.88e-11	NR4A2
ENSG00000119508	1403.76	-1.26985	3.14e-11	NR4A3
ENSG00000116833	492.62	1.26789	3.96e-28	NR5A2
ENSG00000148200	183.93	-0.588849	8.84e-08	NR6A1
ENSG00000185737	336.117	1.9286	2.18e-54	NRG3
ENSG00000099250	25764	1.06031	1.17e-31	NRP1
ENSG00000118257	4571.45	1.68601	1.08e-49	NRP2
ENSG00000133636	86.5194	-1.10017	8.84e-06	NTS
ENSG00000170917	206.785	-0.838431	1.69e-39	NUDT6
ENSG00000089127	3597.57	1.43147	2.13e-51	OAS1
ENSG00000135114	607.398	1.57674	9.7e-28	OASL
ENSG00000060491	3259.84	1.04977	2.11e-52	OGFR
ENSG00000106809	362.939	-1.16241	0.000117837	OGN
ENSG00000173391	1282.08	0.802729	1.9e-06	OLR1
ENSG00000125510	163.297	0.996105	2.79e-27	OPRL1
ENSG00000140961	659.513	0.821082	1.54e-10	OSGIN1
ENSG00000099985	221.945	1.8937	2.31e-25	OSM
ENSG00000145623	10318.9	1.50809	1.37e-44	OSMR
ENSG00000180914	176.213	0.711767	7.9e-05	OXTR
ENSG00000122133	132.272	7.38107	2.35e-47	PAEP
ENSG00000188389	289.746	3.31481	2.3e-55	PDCD1
ENSG00000197461	3016.66	0.802489	5.55e-19	PDGFA
ENSG00000100311	3771.35	0.503156	1.77e-07	PDGFB
ENSG00000170962	5337.69	1.8311	4.49e-46	PDGFD
ENSG00000134853	1245.59	-2.35998	8.32e-24	PDGFRA
ENSG00000113721	15112.1	0.955585	2.27e-15	PDGFRB
ENSG00000104213	231.509	1.14025	2.29e-08	PDGFRL
ENSG00000167004	30046.3	0.527751	4.57e-18	PDIA3
ENSG00000152256	3897.76	1.89002	6.33e-102	PDK1
ENSG00000109272	88.9988	2.1349	2.46e-19	PF4V1
ENSG00000119630	9327.29	4.6732	3.57e-113	PGF
ENSG00000082175	372.257	-0.787042	1.75e-05	PGR
ENSG00000124102	83.2701	2.78737	5.38e-17	PI3
ENSG00000171608	1875.27	0.861093	1.68e-25	PIK3CD
ENSG00000105851	564.47	1.18746	1.65e-19	PIK3CG
ENSG00000105647	59.1691	0.745798	2.08e-09	PIK3R2
ENSG00000117461	4268.31	0.520583	3.03e-07	PIK3R3
ENSG00000141506	998.898	2.78561	8.86e-125	PIK3R5
ENSG00000133321	6018.59	1.28032	1.96e-20	PLAAT4
ENSG00000122861	3921.23	-2.15323	2.35e-47	PLAU
ENSG00000011422	1339.76	1.55948	1.58e-26	PLAUR
ENSG00000124181	4754.79	0.618931	5.83e-25	PLCG1
ENSG00000197943	4123.17	-0.925871	1.58e-07	PLCG2
ENSG00000100979	7412.88	0.949901	1.96e-06	PLTP
ENSG00000114554	3204.06	0.789662	1.18e-19	PLXNA1
ENSG00000076356	4016.23	0.851624	3.22e-19	PLXNA2
ENSG00000130827	2334.62	1.34321	9.73e-45	PLXNA3
ENSG00000221866	273.249	-2.41842	4.18e-27	PLXNA4
ENSG00000164050	4919.07	-1.4303	1.14e-57	PLXNB1
ENSG00000198753	189.321	2.03008	1.35e-24	PLXNB3
ENSG00000136040	1813.47	1.46551	1.08e-35	PLXNC1
ENSG00000004399	14705.8	1.59809	1.01e-67	PLXND1
ENSG00000140464	6618.57	1.21351	7.36e-110	PML
ENSG00000168081	58.1194	-0.555729	0.0286532	PNOC
ENSG00000186951	3677.16	-1.08441	4.65e-45	PPARA
ENSG00000112033	3375.56	0.723861	6.52e-20	PPARD
ENSG00000117450	13080.5	-0.52757	1.1e-18	PRDX1
ENSG00000180644	1418.87	2.62721	1.45e-88	PRF1
ENSG00000154229	2752.24	-1.23116	2.56e-31	PRKCA
ENSG00000065675	628.477	-1.69976	2.55e-42	PRKCQ
ENSG00000113494	1491.98	-1.88422	8.56e-18	PRLR
ENSG00000115718	279.888	-1.98778	3.95e-16	PROC
ENSG00000101000	2128.05	1.59512	2.26e-51	PROCR
ENSG00000204264	7911.81	1.62756	8.55e-99	PSMB8
ENSG00000163636	2637.18	-0.547271	3.11e-25	PSMD6
ENSG00000100911	5933.3	0.648133	2.99e-15	PSME2
ENSG00000131467	4759.34	-0.645795	6.07e-34	PSME3
ENSG00000169403	1344.33	1.40432	5.8e-28	PTAFR
ENSG00000168229	92.9446	2.18385	5.11e-61	PTGDR
ENSG00000107317	1948.56	-1.84868	1.73e-13	PTGDS
ENSG00000160951	112.315	-4.83984	3.14e-56	PTGER1
ENSG00000050628	6721.82	-2.09858	8.99e-22	PTGER3
ENSG00000171522	777.066	-1.03614	1.3e-23	PTGER4
ENSG00000122420	309.034	-1.71559	9.61e-16	PTGFR
ENSG00000073756	907.115	-1.11236	1.91e-06	PTGS2
ENSG00000160801	2660.74	-3.25821	2.21e-70	PTH1R
ENSG00000087494	2608.78	6.39822	1.05e-115	PTHLH
ENSG00000111679	2914.68	0.979367	7.37e-40	PTPN6
ENSG00000081237	4711.32	1.80492	3.05e-41	PTPRC
ENSG00000163661	127.963	-0.991577	2.99e-06	PTX3
ENSG00000128340	2346.53	2.08379	3.05e-55	RAC2
ENSG00000169750	184.671	-0.578771	0.000738084	RAC3
ENSG00000164520	57.9224	-1.90841	8.61e-58	RAET1E
ENSG00000132155	4821.73	-0.647848	2.77e-55	RAF1
ENSG00000131759	3970.19	1.04963	2.24e-37	RARA
ENSG00000077092	1142.14	-0.692917	6.27e-12	RARB
ENSG00000172819	1421.26	0.603482	7.26e-14	RARG
ENSG00000152689	2690.82	1.02722	1.46e-40	RASGRP3
ENSG00000162444	1735.56	0.838778	7.8e-08	RBP7
ENSG00000115386	3152.74	2.63561	1.61e-15	REG1A
ENSG00000104856	1489.8	1.11494	3.92e-48	RELB
ENSG00000064490	2282.84	0.614611	1.17e-17	RFXANK
ENSG00000169385	82.3636	2.4414	1.69e-42	RNASE2
ENSG00000185008	220.224	-1.0806	2.49e-09	ROBO2
ENSG00000154134	392.044	0.663073	3.55e-06	ROBO3
ENSG00000160678	4295.18	1.00653	1.53e-05	S100A1
ENSG00000197747	19552.4	0.924535	1.06e-27	S100A10
ENSG00000163191	17046.4	0.654123	1.2e-08	S100A11
ENSG00000189334	314.222	-2.0715	1.06e-27	S100A14
ENSG00000188643	6224.33	0.643532	5.04e-13	S100A16
ENSG00000196754	826.497	-3.46989	2.07e-59	S100A2
ENSG00000188015	136.802	1.05762	3.68e-14	S100A3
ENSG00000197956	24713.6	-0.528879	9.96e-05	S100A6
ENSG00000143546	595.255	1.53398	6.34e-20	S100A8
ENSG00000163220	1267.1	1.07281	3.56e-11	S100A9
ENSG00000160307	94.2202	0.559765	0.002305	S100B
ENSG00000170989	5487.87	0.852978	1.36e-12	S1PR1
ENSG00000173432	1849.01	4.42731	1.19e-30	SAA1
ENSG00000134339	429.573	4.09009	1.76e-26	SAA2
ENSG00000171951	445.585	3.91552	3.29e-62	SCG2
ENSG00000080293	416.654	-1.43937	1.91e-21	SCTR
ENSG00000115884	13511.8	-0.883729	8.99e-09	SDC1
ENSG00000162512	6754.92	1.06829	3.97e-35	SDC3
ENSG00000124145	22468.5	-0.569101	1.17e-08	SDC4
ENSG00000127922	3815.21	0.842876	5.78e-23	SEM1
ENSG00000075213	180.148	0.860621	1.34e-05	SEMA3A
ENSG00000012171	1921.64	-1.32688	6.44e-15	SEMA3B
ENSG00000153993	592.764	-0.685376	0.00495745	SEMA3D
ENSG00000001617	6493.7	1.13861	4.71e-36	SEMA3F
ENSG00000010319	2158.41	-1.63186	8.09e-27	SEMA3G
ENSG00000196189	1456.94	-1.5689	1.14e-34	SEMA4A
ENSG00000185033	6640.46	0.845864	4.91e-12	SEMA4B
ENSG00000168758	2739.5	0.765656	2.57e-24	SEMA4C
ENSG00000112902	4313.53	-1.0261	1.84e-19	SEMA5A
ENSG00000082684	8889.45	3.88679	5.09e-176	SEMA5B
ENSG00000092421	6309.2	1.89968	3.63e-59	SEMA6A
ENSG00000167680	2011.95	1.62847	1.54e-44	SEMA6B
ENSG00000143434	871.554	0.535389	4.45e-08	SEMA6C
ENSG00000137872	1116.51	-2.95188	1.37e-88	SEMA6D
ENSG00000183918	274.49	2.46284	1.45e-49	SH2D1A
ENSG00000198574	84.8796	1.20581	9.12e-22	SH2D1B
ENSG00000087266	9813.5	1.65767	2.33e-86	SH3BP2
ENSG00000160691	8888.63	1.07525	9.24e-53	SHC1
ENSG00000129946	1310.36	1.32109	5.83e-25	SHC2
ENSG00000148082	148.499	-1.55547	2.83e-25	SHC3
ENSG00000018280	737.668	2.38434	3.29e-62	SLC11A1
ENSG00000145147	1282.46	-1.19246	8e-08	SLIT2
ENSG00000124107	2319.9	-1.5824	1.34e-05	SLPI
ENSG00000134243	8218.34	-1.53707	2.61e-67	SORT1
ENSG00000100485	3311.04	-0.532067	4.8e-15	SOS2
ENSG00000133710	219.846	2.12346	3.12e-22	SPINK5
ENSG00000157005	794.821	3.53692	7.7e-21	SST
ENSG00000139874	336.028	-0.875304	1.79e-06	SSTR1
ENSG00000136011	56.8786	1.27304	3.47e-11	STAB2
ENSG00000113739	7497.02	4.24875	5.28e-197	STC2
ENSG00000184584	4028.54	1.03397	3.24e-33	STING1
ENSG00000165025	2806	-0.903182	1.47e-17	SYK
ENSG00000142765	327.526	1.52605	8.96e-20	SYTL1
ENSG00000115353	112.601	-1.46505	3.25e-16	TACR1
ENSG00000219438	288.02	1.3662	2.76e-16	TAFA5
ENSG00000168394	9126.81	1.91976	6.24e-111	TAP1
ENSG00000204267	2463.75	1.13716	1.17e-49	TAP2
ENSG00000231925	23035.3	1.6025	3.4e-108	TAPBP
ENSG00000139192	2709.1	0.518844	1.81e-11	TAPBPL
ENSG00000241186	305.054	-3.19344	9.52e-18	TDGF1
ENSG00000120156	2826.51	-1.44181	4.97e-29	TEK
ENSG00000106327	175.273	4.04822	1.34e-63	TFR2
ENSG00000042832	144.971	-0.94464	6.56e-09	TG
ENSG00000163235	8698.38	1.65799	5.34e-35	TGFA
ENSG00000105329	7721.01	1.57758	5.04e-65	TGFB1
ENSG00000119699	1322.04	0.990824	1.01e-16	TGFB3
ENSG00000069702	3352.45	-1.63418	3.77e-67	TGFBR3
ENSG00000090534	172.173	0.872298	0.000330047	THPO
ENSG00000151090	1102.15	-1.95094	9.85e-48	THRB
ENSG00000066056	4705.79	0.510207	9.29e-06	TIE1
ENSG00000149476	2930.91	-1.24127	3.28e-65	TKFC
ENSG00000137462	1631.74	1.57107	4.57e-45	TLR2
ENSG00000164342	5678.06	1.49536	3.97e-41	TLR3
ENSG00000196664	765.4	2.05909	1.06e-40	TLR7
ENSG00000101916	399.422	2.09695	1.9e-38	TLR8
ENSG00000187045	51.7709	2.50817	4.74e-28	TMPRSS6
ENSG00000034510	70149.1	2.13497	3.8e-88	TMSB10
ENSG00000205542	68674	0.700191	2.81e-19	TMSB4X
ENSG00000187653	113.258	0.814888	6.21e-08	TMSB4XP8
ENSG00000154620	70.9298	-1.6229	1.11e-07	TMSB4Y
ENSG00000041982	9543.06	-1.04285	2.71e-09	TNC
ENSG00000118503	4139.54	1.26992	2e-41	TNFAIP3
ENSG00000104689	743.232	0.647772	1.56e-14	TNFRSF10A
ENSG00000120889	5795.64	1.49899	5.17e-98	TNFRSF10B
ENSG00000173530	1452.12	0.773823	4.18e-13	TNFRSF10D
ENSG00000141655	260.214	0.940814	4.84e-11	TNFRSF11A
ENSG00000164761	2580.82	-1.15249	8.53e-14	TNFRSF11B
ENSG00000006327	5352.83	0.747778	2.28e-07	TNFRSF12A
ENSG00000159958	70.1306	1.18877	1.85e-10	TNFRSF13C
ENSG00000157873	7641.18	2.12895	4.01e-102	TNFRSF14
ENSG00000186891	86.1602	2.93813	4.49e-65	TNFRSF18
ENSG00000067182	9725.69	0.955991	2.85e-51	TNFRSF1A
ENSG00000028137	4538.89	1.42311	1.46e-57	TNFRSF1B
ENSG00000215788	504.982	1.84614	2.92e-35	TNFRSF25
ENSG00000186827	506.579	3.30127	1.8e-127	TNFRSF4
ENSG00000049249	514.884	4.04438	1.87e-82	TNFRSF9
ENSG00000121858	16094.4	0.658712	3.12e-08	TNFSF10
ENSG00000239697	2787.45	0.782743	1.76e-24	TNFSF12
ENSG00000102524	928.939	2.50554	8.47e-65	TNFSF13B
ENSG00000125735	398.741	3.78185	2.4e-75	TNFSF14
ENSG00000181634	396.713	-1.27382	2.63e-23	TNFSF15
ENSG00000117586	267.513	0.781113	2.09e-15	TNFSF4
ENSG00000106952	263.845	1.81369	7.75e-46	TNFSF8
ENSG00000125657	538.879	3.47143	2.34e-100	TNFSF9
ENSG00000198467	8028.03	0.826545	5.04e-09	TPM2
ENSG00000133112	239945	0.648139	1.64e-17	TPT1
ENSG00000277734	2168.92	2.10109	3.83e-40	TRAC
ENSG00000259092	262.761	0.856429	0.000134504	TRAV30
ENSG00000211772	1602.75	2.80604	4.51e-58	TRBC2
ENSG00000211746	61.2039	2.69498	6.33e-38	TRBV19
ENSG00000211747	68.1015	2.44341	1.38e-38	TRBV20-1
ENSG00000211753	486.555	2.94276	1.1e-63	TRBV28
ENSG00000278030	50.5629	2.8503	1.23e-41	TRBV7-9
ENSG00000211829	155.924	2.24781	1.44e-55	TRDC
ENSG00000227191	132.836	2.30882	9.05e-45	TRGC2
ENSG00000211697	52.2413	1.7547	9.77e-19	TRGV5
ENSG00000132274	5676.91	1.34572	7.04e-52	TRIM22
ENSG00000165409	68.2043	2.33295	1.02e-45	TSHR
ENSG00000258947	62.7906	1.60863	6.19e-12	TUBB3
ENSG00000105397	4515.6	0.851199	1.88e-59	TYK2
ENSG00000025708	5865.81	2.94192	1.73e-124	TYMP
ENSG00000011600	4703.96	2.66128	1.24e-106	TYROBP
ENSG00000163794	56.2454	2.59795	2.42e-64	UCN
ENSG00000131015	86.1457	1.04296	9.63e-18	ULBP2
ENSG00000110057	1933.88	0.780055	1.67e-26	UNC93B1
ENSG00000141968	801.91	2.29369	2.65e-82	VAV1
ENSG00000134215	5277.59	-1.40432	2.1e-44	VAV3
ENSG00000162692	32760.7	1.77831	2.21e-33	VCAM1
ENSG00000111424	1446.1	-1.74367	2.33e-36	VDR
ENSG00000112715	91659	3.45457	1.74e-177	VEGFA
ENSG00000173511	7654.57	0.910228	1.17e-34	VEGFB
ENSG00000150630	921.49	1.11548	1.08e-23	VEGFC
ENSG00000165197	62.5983	-1.01706	9.53e-08	VEGFD
ENSG00000026025	169879	2.56956	8.91e-167	VIM
ENSG00000109072	120.588	-1.01256	7.88e-05	VTN
ENSG00000101443	4721.21	-1.1631	1.46e-06	WFDC2
ENSG00000127578	209.701	1.29233	3.53e-12	WFIKKN1
ENSG00000114251	551.552	-1.29687	6.4e-16	WNT5A
ENSG00000143184	74.0141	2.38056	7.91e-42	XCL1
ENSG00000143185	59.8023	2.57658	9.23e-51	XCL2
ENSG00000173578	156.597	1.30529	2.69e-10	XCR1
ENSG00000115085	487.426	2.88481	2.3e-81	ZAP70
ENSG00000146858	436.998	1.16455	4.22e-30	ZC3HAV1L
ENSG00000159840	9737.03	0.702383	4.35e-21	ZYX

## Sheet: Raw data figure 1g
Symbol	ITGAL	IL32	NR1H4	SLC11A1	VIM	IL12RB1	GRAP2	TNFSF13B	IL7	VEGFA	CCL20	REG1A	SLPI	C3	TNFSF14	BST2	RARA	NOD2	CD28	AEN	CCR4	IL1RAP	PSMB8	HLA-DRA	HLA-DPA1	CCL5	Tag	cg00539360	cg00798281	cg01298514	cg01329005	cg03771004	cg04098585	cg05490029	cg08548498	cg08575688	cg08656816	cg08978665	cg09993699	cg10362335	cg10522125	cg10790685	cg12123019	cg15099037	cg16588163	cg16791528	cg16890093	cg17612991	cg20808613
TCGA-3Z-A93Z-01	1435.68	17469.8	1769.89	455.025	132274	244.772	169.458	219.667	203.977	87195.4	211.822	458.163	1068.52	18866.3	42.3644	8308.13	4332.15	123.955	72.1764	2894.9	47.0716	624.483	9670.07	63123	33599.7	2022.51	TCGA-3Z-A93Z-01	0.383004	0.406632	0.508741	0.539773	0.452179	0.450754	0.653869	0.668507	0.518137	0.289285	0.22731	0.763016	0.758284	0.440472	0.701473	0.26995	0.324054	0.0944388	0.89923	0.698805	0.506965	0.332284
TCGA-6D-AA2E-01	1149.97	8737.8	3240.83	375.789	63858.7	183.656	199.197	183.656	86.1772	7498.83	43.795	84.7645	1397.2	58152.7	98.8919	6288.11	1756.04	114.432	138.449	2044.24	107.368	324.93	5207.36	40883.3	15811.4	2174.21	TCGA-6D-AA2E-01	0.777394	0.395257	0.905735	0.546273	0.478305	0.59266	0.850649	0.314285	0.801381	0.479244	0.384315	0.712036	0.611724	0.556962	0.865265	0.528347	0.675514	0.164503	0.702254	0.704528	0.493419	0.592202
TCGA-A3-3357-01	2914.85	17014.4	3243.64	692.02	90456.2	384.547	163.986	697.76	537.054	91645.1	303.374	6720.14	1714.47	109025	357.489	4538.31	2488.49	338.631	471.459	2102.3	164.806	615.767	9303.74	98352.2	57531.2	4465.34	TCGA-A3-3357-01	0.360237	0.159237	0.401268	0.0269959	0.316802	0.468254	0.561771	0.0830652	0.489559	0.0694003	0.213074	0.722218	0.326745	0.26128	0.487142	0.260675	0.73173	0.188144	0.423611	0.379742	0.389002	0.314008
TCGA-A3-3358-01	3862.88	19426	3619.07	804.89	191179	447.977	269.521	1314.56	378.21	88409.4	1329.98	5645.25	381.882	130547	551.526	4368.14	3225.44	403.179	454.587	1902.8	532.432	1807.33	10191.8	147326	62105	4387.97	TCGA-A3-3358-01	0.467919	0.470571	0.535738	0.0332653	0.483826	0.611461	0.33583	0.520259	0.36699	0.0588777	0.194923	0.628189	0.310862	0.318823	0.304035	0.131386	0.64206	0.22253	0.653208	0.182656	0.482168	0.276157
TCGA-A3-3367-01	1717.15	8452.2	3179.05	340.786	155152	314.358	212.122	769.899	484.056	94783.1	646.799	55.6386	9.73675	52046.4	165.525	4896.89	3514.97	181.521	375.561	741.384	227.423	833.188	6619.6	82494.7	33800.4	1205.27	TCGA-A3-3367-01	0.289211	0.821488	0.359617	0.239331	0.310467	0.642022	0.320346	0.608508	0.347977	0.0771842	0.168402	0.758042	0.550984	0.389983	0.576009	0.435248	0.618063	0.0961906	0.677307	0.551382	0.269487	0.205453
TCGA-A3-3370-01	4463.43	14680.9	2498.27	592.747	98282.8	705.27	330.807	860.221	323.428	129374	38.1227	16.6018	28.8995	36293.4	129.125	4611.62	2700.56	506.048	294.529	2105.97	304.367	675.141	7670.05	111579	69620.7	5189.61	TCGA-A3-3370-01	0.458612	0.554196	0.510231	0.446179	0.555413	0.549585	0.713104	0.689679	0.629163	0.157586	0.251834	0.684689	0.680884	0.558814	0.829824	0.147169	0.485882	0.491754	0.981325	0.637209	0.552325	0.378142
TCGA-A3-3373-01	1694.76	11228.2	2665.5	332.517	113739	261.263	130.249	697.979	243.641	97845	26.0497	5.36317	477.322	34486	92.7063	2850.14	6389.07	108.03	129.482	5010.74	115.691	900.247	6453.43	98702.3	50510.4	1195.99	TCGA-A3-3373-01	0.312187	0.771214	0.390549	0.28061	0.395393	0.749642	0.63199	0.548161	0.864069	0.43794	0.297723	0.751157	0.361707	0.421899	0.846822	0.490893	0.261812	0.160881	0.980107	0.847795	0.627653	0.348351
TCGA-A3-3376-01	2306.63	5799.8	1231.59	650.429	154565	327.185	215.12	802.477	217.936	85313.1	122.202	407.151	15.768	49040.1	137.97	6717.72	4271.99	269.745	225.257	1258.62	102.492	1115.58	4639.16	48647.6	29180.9	1322.82	TCGA-A3-3376-01	0.528561	0.497252	0.606016	0.0340464	0.569029	0.618625	0.650131	0.66286	0.389993	0.291304	0.265043	0.540876	0.715884	0.32306	0.811021	0.305875	0.568645	0.168776	0.731594	0.566955	0.567976	0.51732
TCGA-A3-3385-01	696.144	12650.4	2353.36	769.508	129885	111.676	47.2791	255.144	357.854	75247.9	48.9094	4.07578	0	17171.3	35.0517	1362.94	3938.84	83.146	59.5064	1949.85	17.1183	498.061	6513.1	43111.2	15207.6	435.294	TCGA-A3-3385-01	0.12808	0.907802	0.181676	0.383461	0.12371	0.836517	0.231779	0.302794	0.890489	0.0584107	0.0771647	0.94623	0.930059	0.741861	0.923815	0.781171	0.783591	0.751292	0.885577	0.957064	0.735506	0.200309
TCGA-A3-3387-01	1619.02	10141	4565.88	1807.3	147517	308.712	184.465	1298.11	514.52	60220.9	2770.78	1189.87	620.472	139316	990.926	7081.31	3526.94	301.089	190.563	2369.84	262.214	4356.27	8238.41	131101	64141.1	1428.46	TCGA-A3-3387-01	0.404371	0.273202	0.504971	0.0242387	0.504629	0.605873	0.453825	0.57269	0.44475	0.403105	0.297153	0.57293	0.628708	0.495106	0.415958	0.434062	0.669437	0.11493	0.591979	0.676862	0.392667	0.37535
TCGA-A3-A6NI-01	1915.56	17300	4728.52	989.957	204798	362.308	84.6268	461.04	176.306	92221.2	264.459	3230.8	370.242	157684	446.054	5625.04	3578.13	226.553	27.3274	2415.39	31.735	643.516	6142.49	75453.6	42718.9	1186.54	TCGA-A3-A6NI-01	0.314075	0.766354	0.370511	0.338544	0.210483	0.300948	0.364545	0.132687	0.466774	0.302683	0.256984	0.679148	0.494536	0.175412	0.313531	0.51121	0.427836	0.0589986	0.442426	0.651652	0.350748	0.270621
TCGA-A3-A6NJ-01	5482.19	26450.1	3509.75	1222.69	100698	854.289	291.733	883.164	318.616	80073.2	804.505	699.959	70.6929	60282.1	148.356	5356.73	8455.27	512.773	455.023	4343.13	309.655	494.85	12746.6	141198	57159.7	7191.76	TCGA-A3-A6NJ-01	0.50354	0.547969	0.533857	0.461187	0.786251	0.513559	0.477265	0.572632	0.638253	0.159463	0.165186	0.576118	0.573791	0.450313	0.873233	0.335382	0.644938	0.20206	0.699273	0.502715	0.560841	0.395508
TCGA-A3-A6NL-01	3072.23	9554.04	1846.51	932.772	174785	416.68	236.894	602.812	211.513	186679	167.095	12665.4	41.245	90819.4	74.0295	9934.76	5075.25	236.894	256.988	1709.02	201.995	1494.34	7189.32	79793.3	29623.4	1898.33	TCGA-A3-A6NL-01	0.414316	0.720266	0.458155	0.0787238	0.381186	0.616942	0.687629	0.747553	0.564069	0.5012	0.230068	0.484255	0.609373	0.527536	0.491551	0.299862	0.565537	0.114824	0.548725	0.56562	0.436043	0.318705
TCGA-A3-A6NN-01	2968.67	6597.94	1650.16	690.43	120411	383.171	290.089	534.993	219.6	99175.2	163.57	12796.5	41.5704	33548.2	129.23	5571.34	5198.11	168.089	146.4	1529.07	93.9852	675.067	6409.97	78493	29211.3	2104.73	TCGA-A3-A6NN-01	0.340136	0.763361	0.434701	0.409284	0.38186	0.526557	0.443996	0.533269	0.371959	0.294937	0.206439	0.547268	0.689291	0.595325	0.560726	0.440334	0.605464	0.136526	0.481648	0.45455	0.447887	0.254338
TCGA-A3-A8CQ-01	1379.86	5989.98	2111.22	458.25	94220.4	213.782	125.814	381.534	326.298	138596	43.9838	413.243	0	17016.6	90.0133	6928.98	6213.99	235.262	84.8989	2586.86	63.4185	702.718	5544	47191.5	20317.4	860.241	TCGA-A3-A8CQ-01	0.308208	0.909592	0.430523	0.128219	0.360949	0.714297	0.55872	0.518713	0.693152	0.0806063	0.299438	0.804715	0.815573	0.558259	0.62529	0.419334	0.775935	0.437631	0.462274	0.899847	0.804639	0.331964
TCGA-A3-A8OU-01	2059.97	21477.8	2768.31	1139.23	136602	357.726	192.074	492.889	192.074	161890	285.571	253.05	111.789	174088	640.248	7242.93	6515.28	203.253	88.4152	3233.76	68.0899	752.037	7006.14	80128.5	17814.1	2126.03	TCGA-A3-A8OU-01	0.363254	0.708726	0.483959	0.387631	0.480406	0.452356	0.407606	0.75706	0.835099	0.074994	0.197483	0.548002	0.662005	0.550511	0.833664	0.509286	0.757095	0.0762253	0.826574	0.785101	0.417996	0.229137
TCGA-A3-A8OV-01	1321.48	20998.1	2855.37	1254.7	115711	299.989	65.691	475.165	425.897	143774	52.5528	74.4498	37.2249	39998.2	66.7859	3654.61	5451.26	193.788	24.0867	2212.69	16.4228	428.086	10469	82609.7	34036.7	1382.8	TCGA-A3-A8OV-01	0.24444	0.901712	0.323767	0.587767	0.205282	0.737471	0.819013	0.92723	0.682787	0.0856377	0.0558005	0.809553	0.785843	0.591624	0.925253	0.588751	0.712213	0.382953	0.973186	0.941414	0.425684	0.138033
TCGA-A3-A8OW-01	1811.45	12109.7	1816.26	254.931	131414	302.069	197.211	307.841	354.979	90826.6	554.114	301.107	98.1244	8651.3	52.9102	4680.15	3879.76	157.769	115.44	1244.83	227.033	784.033	9068.81	48842.8	21916.4	2633.97	TCGA-A3-A8OW-01	0.375568	0.780445	0.473567	0.422616	0.604713	0.720417	0.64576	0.866757	0.437844	0.0268381	0.304915	0.758544	0.838714	0.558111	0.712277	0.252993	0.696379	0.102943	0.607801	0.639943	0.434615	0.421774
TCGA-A3-A8OX-01	3301.07	16492.2	2581.05	278.453	144312	320.469	378.96	605.513	168.884	46179.6	215.843	1169.83	486.058	119784	159.822	4654.62	3380.16	256.21	383.903	2772.18	257.858	729.087	6690.3	76946.2	43857.2	3174.2	TCGA-A3-A8OX-01	0.601877	0.419184	0.707215	0.378154	0.808334	0.522093	0.871202	0.525615	0.69803	0.264685	0.370764	0.601203	0.481208	0.478698	0.603308	0.368031	0.511376	0.385889	0.850666	0.505395	0.767508	0.53073
TCGA-AK-3425-01	2799.33	10900.6	4766.61	610.177	167075	745.629	273.483	1806.02	483.756	53825.9	33.5404	6304.31	1064.26	660905	189.632	15250.6	3706.22	312.184	339.274	2835.45	110.941	1642.19	11282.5	164334	70094.3	6825.47	TCGA-AK-3425-01	0.459725	0.522414	0.521349	0.0232235	0.528375	0.544414	0.787617	0.124507	0.557573	0.490467	0.257775	0.10722	0.218652	0.380328	0.344882	0.313511	0.670712	0.190296	0.604115	0.624554	0.480415	0.311388
TCGA-AK-3428-01	1019.23	12271	4685.23	1021.24	252505	219.557	104.743	646.586	495.515	132355	2985.17	110.786	48.3429	51301.9	74.5286	8105.49	6701.53	130.929	100.714	6437.66	62.4429	2006.23	8306.92	94554.7	29696.6	1128	TCGA-AK-3428-01	0.260359	0.215824	0.289675	0.0301451	0.370656	0.393811	0.307337	0.143813	0.362811	0.045976	0.156448	0.684319	0.734321	0.414236	0.668009	0.165878	0.227552	0.0308918	0.816936	0.627965	0.215837	0.235653
TCGA-AK-3431-01	1275.36	5945.32	2563.93	513.666	260580	199.596	205.466	1609.98	270.042	54946.1	1796.36	272.977	267.106	56306.6	82.1866	5810.3	5305.44	74.8485	356.631	1511.65	155.567	1918.18	7255.9	55408.4	18880.9	1925.51	TCGA-AK-3431-01	0.3768	0.857179	0.525106	0.520571	0.6565	0.5081	0.563091	0.560872	0.616965	0.066065	0.212405	0.562337	0.65863	0.55162	0.42898	0.488849	0.60747	0.0853553	0.764002	0.676276	0.445288	0.390235
TCGA-AK-3433-01	387.194	640.019	1.76801	88.4005	12814.5	54.8083	40.6642	196.249	91.9365	8627.88	1.76801	0	12.3761	11161.4	24.7521	21755.4	1251.75	61.8803	99.0085	2563.61	24.7521	445.538	5792	26007.4	12552.9	677.148	TCGA-AK-3433-01	0.943254	0.920586	0.985872	0.0144052	0.972296	0.933968	0.978835	0.965926	0.58503	0.0342154	0.945859	0.116165	0.95031	0.883556	0.154762	0.463463	0.965469	0.784261	0.982491	0.952506	0.62412	0.16204
TCGA-AK-3434-01	2371.91	15987.8	1544.53	591.187	214940	403.668	166.048	566.853	310.624	46313	3250.82	84.4554	8.58868	31831.1	65.8465	7599.55	4826.84	140.282	150.302	1720.6	173.205	924.715	9169.85	78386	44012.7	5425.18	TCGA-AK-3434-01	0.458376	0.345093	0.521107	0.0280505	0.360734	0.804878	0.258491	0.782826	0.296042	0.0595138	0.139664	0.615675	0.737762	0.434659	0.331654	0.281092	0.533427	0.0808767	0.638163	0.538898	0.384706	0.158664
TCGA-AK-3440-01	118.136	2316.45	527.352	226.53	10471.5	62.113	45.0624	64.5488	146.148	30557.2	45.0624	0	303.258	2145.94	3.65371	12969.4	2376.13	20.7043	51.1519	1858.52	14.6148	377.55	6166.24	17090.8	10984.3	347.102	TCGA-AK-3440-01	0.959535	0.827709	0.988698	0.11526	0.951572	0.937148	0.944477	0.699634	0.233496	0.894278	0.930158	0.954198	0.977008	0.528048	0.870325	0.887101	0.926397	0.833649	0.976636	0.910125	0.984711	0.0622028
TCGA-AK-3445-01	3067.32	11428.6	3517.23	381.154	332182	601.885	556.05	1306.3	607.916	112975	94.0823	63.9277	4413.42	81401.7	154.391	14874.6	4039.51	634.452	378.741	2259.18	167.659	970.977	11650.5	107343	61362.1	3351.98	TCGA-AK-3445-01	0.380844	0.869304	0.454549	0.0457029	0.412108	0.696605	0.311338	0.0512214	0.659723	0.63622	0.209058	0.278783	0.398951	0.551486	0.356205	0.601749	0.784372	0.0868731	0.956559	0.794526	0.322853	0.263752
TCGA-AK-3450-01	880.365	28436.7	3958.09	632.604	150461	147.235	69.0483	358.442	307.671	67794.2	278.224	5251.73	15.2312	110618	327.979	5324.84	2895.97	79.2024	78.187	2357.79	21.3237	322.902	7626.79	45517	23890.7	1626.7	TCGA-AK-3450-01	0.368327	0.837861	0.456885	0.0224212	0.457186	0.481827	0.37803	0.446502	0.31822	0.0465242	0.258718	0.623997	0.457927	0.593143	0.202438	0.193731	0.582929	0.21374	0.489889	0.341679	0.387976	0.214031
TCGA-AK-3453-01	6713.79	38826.4	1161.59	1366.58	152240	952.699	591.532	1091.31	208.891	129501	1001.5	269.411	46.854	48370.9	1493.47	6044.17	5493.63	728.19	382.641	1905.4	138.61	286.981	17521.5	112987	73758	16605.8	TCGA-AK-3453-01	0.711921	0.516067	0.989119	0.257566	0.897745	0.33515	0.744113	0.958039	0.762883	0.592159	0.607961	0.743203	0.935427	0.970341	0.943183	0.514066	0.923402	0.77744	0.977788	0.731749	0.987403	0.400369
TCGA-AK-3454-01	2843.13	7769.11	3402.57	481.983	291889	332.798	166.399	1575.05	195.088	82849.4	4157.1	88.9373	281.157	51331.2	1514.8	5947.33	6742.02	249.598	324.191	2226.3	57.3789	817.65	5224.35	30149.8	22759.3	5336.24	TCGA-AK-3454-01	0.329085	0.683618	0.396732	0.269242	0.426276	0.784088	0.747324	0.140138	0.278856	0.0547693	0.106365	0.778804	0.807267	0.395525	0.504129	0.460195	0.661835	0.296678	0.971273	0.800353	0.414241	0.196044
TCGA-AK-3458-01	814.894	15698.8	3221.64	1504.22	143485	248.523	103.333	584.683	329.62	48830.9	2851.48	205.359	483.966	26474.2	53.6287	6626.41	2481.31	143.882	134.726	1985.57	317.848	735.105	26407.5	92993.4	21327.2	3408.69	TCGA-AK-3458-01	0.408337	0.580709	0.513895	0.177484	0.396	0.437049	0.468191	0.807465	0.289106	0.11696	0.222009	0.528773	0.705302	0.453904	0.307547	0.442491	0.49693	0.124737	0.639667	0.523023	0.348227	0.285917
TCGA-AK-3460-01	1334.27	11378.1	1550.76	812.933	189966	225.324	120.762	424.139	232.687	76576.2	198.815	471.265	45.6538	37804.3	60.3809	5613.95	4718.55	75.1079	139.907	2751.01	103.089	1013.22	8289.85	85932.3	38796.9	1589.05	TCGA-AK-3460-01	0.318277	0.842267	0.389449	0.0425912	0.375818	0.537207	0.50165	0.78901	0.553518	0.149788	0.20968	0.710428	0.698541	0.465193	0.702564	0.490284	0.6601	0.081639	0.836182	0.769563	0.390581	0.253871
TCGA-AK-3461-01	1537.1	19161.3	1626.18	2374.18	99075.8	294.631	149.599	372.285	243.242	87818.2	16698	696.607	181.575	35754.2	335.742	5393.57	6382.52	169.013	199.846	2850.38	205.556	1440.04	6866.72	39389.2	19463.9	1894.54	TCGA-AK-3461-01	0.322379	0.869837	0.428022	0.0386918	0.616217	0.729393	0.511092	0.628051	0.395285	0.126889	0.196762	0.623723	0.785085	0.539468	0.539124	0.387682	0.381447	0.0618882	0.886367	0.738073	0.278455	0.153923
TCGA-B0-4688-01	538.918	4478.95	2.77793	2579.77	189146	304.646	262.051	643.554	292.609	7402.25	160.194	0	893.567	9628.3	51.8547	8221.74	2039	154.638	96.3015	3588.16	27.7793	1948.25	1402.85	31747.1	9332.91	495.397	TCGA-B0-4688-01	0.81757	0.125223	0.956497	0.286607	0.300066	0.50398	0.534996	0.0431862	0.805415	0.162681	0.263803	0.0797858	0.0572417	0.250512	0.155817	0.18789	0.13755	0.0572686	0.822955	0.831989	0.841575	0.934604
TCGA-B0-4690-01	3613.46	15474.2	6221.48	4776.97	195426	511.944	210.749	3339.49	353.004	128998	292.414	502.285	2836.33	138659	139.621	8851.45	2330.53	1257.47	455.744	1425.19	136.109	1973.14	5311.75	157064	79873.8	5861.45	TCGA-B0-4690-01	0.455551	0.447386	0.559312	0.0306536	0.596864	0.424678	0.72385	0.0976868	0.649333	0.174003	0.369044	0.230079	0.191124	0.227001	0.491183	0.301554	0.529023	0.207141	0.7685	0.613156	0.550078	0.588698
TCGA-B0-4691-01	2584.74	23501.2	3183.75	770.757	258083	516.312	316.997	979.615	339.261	101505	189.774	22221.6	3652.35	146867	523.733	17967	5032.72	256.566	296.853	2356.8	292.612	438.918	17497.4	48123	24697.1	10594.5	TCGA-B0-4691-01	0.354209	0.171235	0.404004	0.019361	0.370512	0.514523	0.441962	0.116682	0.665982	0.0337479	0.230778	0.39719	0.498537	0.413235	0.25508	0.19859	0.556045	0.154511	0.471915	0.50087	0.349436	0.306596
TCGA-B0-4693-01	2956.33	11827.6	4967.27	878.51	114019	541.843	307.195	569.048	352.538	136499	855.839	989.599	20.4041	93700.2	163.233	4598.86	4117.1	352.538	235.781	2908.72	243.716	912.517	6630.2	59161.7	29596.2	4441.3	TCGA-B0-4693-01	0.407837	0.228058	0.489247	0.0210957	0.302913	0.450227	0.386582	0.392198	0.577353	0.046656	0.164195	0.440973	0.369433	0.301631	0.619124	0.0595815	0.477	0.192635	0.660457	0.612532	0.422689	0.295424
TCGA-B0-4694-01	5747.42	24947.6	3144.33	1199.95	212451	920.666	353.436	2836.15	335.138	25018.8	1381	4548.44	915.851	155349	239.797	12936.5	2868.9	502.707	789.693	1759.47	172.384	827.252	8981.31	226917	96599.7	10462.5	TCGA-B0-4694-01	0.639489	0.490233	0.72211	0.0499413	0.618193	0.430453	0.50248	0.16273	0.47835	0.163184	0.280562	0.215958	0.156017	0.190415	0.391491	0.354605	0.675449	0.245283	0.726634	0.337983	0.549126	0.324538
TCGA-B0-4696-01	290.153	2084.66	2.61399	507.115	96555.7	70.5778	27.4469	155.533	117.63	7916.48	14.377	5.22799	10.456	65210	245.715	2813.96	4761.39	22.2189	74.4988	1448.15	5.22799	903.134	3589.01	8909.79	5878.87	116.323	TCGA-B0-4696-01	0.333923	0.218873	0.456346	0.0390885	0.178443	0.0358545	0.415267	0.0263971	0.335396	0.56123	0.35128	0.0442188	0.0475522	0.0434325	0.232158	0.0631876	0.0494692	0.0283779	0.265423	0.210765	0.108637	0.97786
TCGA-B0-4697-01	10054.9	19887.9	861.344	840.624	154459	1456.29	470.631	2740.91	227.916	101496	956.062	68.0787	36558.3	23265.2	811.024	10052	2968.82	692.627	808.065	2450.83	112.478	1154.38	15122.4	72181.2	65912	37336.7	TCGA-B0-4697-01	0.780355	0.169026	0.885395	0.0317109	0.756144	0.170487	0.613854	0.20739	0.516182	0.0511521	0.383145	0.293467	0.184343	0.153467	0.472216	0.133446	0.474304	0.420691	0.956606	0.147973	0.843428	0.556149
TCGA-B0-4698-01	5735	13302.1	1.52933	1950.67	326195	1729.68	519.974	1416.93	505.445	3321.71	8658.32	0	235.517	4604.06	64.232	16332.5	1803.08	367.805	211.813	1800.79	77.996	944.364	8669.03	82399.8	27619	18010.2	TCGA-B0-4698-01	0.784844	0.0514734	0.753367	0.010042	0.513066	0.384787	0.796159	0.051354	0.215253	0.133989	0.244241	0.0350226	0.0330095	0.039989	0.269716	0.0341266	0.266662	0.292824	0.709775	0.43721	0.691918	0.570268
TCGA-B0-4699-01	3374.13	3593.58	10.8943	850.277	199094	477.795	256.276	1472.29	139.033	29666.3	33.2018	0	1380.47	11135.6	62.2534	12326.7	2426.84	606.452	378.708	2277.44	37.8708	1781.48	7214.65	52219.7	10814.4	7646.79	TCGA-B0-4699-01	0.712261	0.761303	0.770594	0.490436	0.914144	0.508316	0.88512	0.726851	0.658634	0.549385	0.685384	0.639763	0.625206	0.609996	0.655149	0.378296	0.633386	0.592385	0.936854	0.759274	0.833391	0.846383
TCGA-B0-4700-01	5928.29	28636	3423.3	637.426	307689	1133.84	456.287	3680.1	303.809	38977	4306.06	607.618	1477.77	53638.9	521.634	14326	3644.56	416.161	816.272	3016.31	158.21	1013.46	13703.5	105463	55696.8	18053.1	TCGA-B0-4700-01	0.758944	0.227176	0.809633	0.0276494	0.850804	0.28707	0.613319	0.249556	0.675139	0.331504	0.462519	0.215959	0.290865	0.235788	0.568716	0.129708	0.443993	0.386813	0.936658	0.131902	0.650235	0.345531
TCGA-B0-4701-01	3164.97	21185.7	4059.64	1076.05	251431	410.651	363.778	866.137	227.234	114000	8769.39	333.208	36.6835	54173.3	653.17	4919.66	8926.31	250.67	367.854	2573.96	424.917	1526.44	8294.54	64208.3	22415.6	4488.63	TCGA-B0-4701-01	0.499945	0.525359	0.572724	0.0410479	0.690925	0.419493	0.546515	0.692956	0.423906	0.153801	0.257636	0.544044	0.483471	0.382761	0.409262	0.301481	0.597103	0.261038	0.815473	0.308836	0.589473	0.284328
TCGA-B0-4703-01	2457.78	6650.14	1983.41	454.68	286432	506.592	281.042	1804.4	475.266	138065	86.8188	29.5363	315.949	36570.4	128.886	6400.43	4297.08	492.272	213.019	1461.6	92.1891	1202.93	8478.71	55128.2	23275.5	4026.78	TCGA-B0-4703-01	0.444046	0.599562	0.509061	0.232102	0.674438	0.575056	0.59375	0.254802	0.721252	0.274276	0.317163	0.553389	0.417103	0.505837	0.417605	0.246799	0.529317	0.211007	0.922347	0.310217	0.573283	0.383869
TCGA-B0-4706-01	2603.7	5263.98	1739.28	402.176	198813	273.34	244.614	392.6	211.534	242485	612.84	40.0435	298.585	46583.6	289.01	10262.5	5869.85	157.562	86.1806	1324.92	42.655	774.755	9899.45	11079.9	7080.73	3823.28	TCGA-B0-4706-01	0.31691	0.670522	0.412408	0.0250366	0.359902	0.744548	0.37887	0.558409	0.360481	0.0727546	0.186387	0.70727	0.554681	0.420553	0.485692	0.34207	0.475664	0.0693938	0.518207	0.559188	0.360308	0.288747
TCGA-B0-4707-01	2121.95	8130.36	4905.83	406.613	179123	306.378	121.038	399.048	287.466	57699.3	242.076	1183.91	828.355	25811.4	132.386	20222.8	5841.99	126.712	141.842	3825.94	90.7787	357.441	7131.8	12395.1	6369.64	4807.49	TCGA-B0-4707-01	0.312599	0.244092	0.385786	0.0173888	0.436069	0.43093	0.508245	0.0996347	0.381259	0.171921	0.214492	0.0938222	0.267432	0.156753	0.315915	0.279502	0.578878	0.152605	0.440645	0.591822	0.53027	0.242835
TCGA-B0-4710-01	2318.28	7716.26	3640.64	684.38	151220	276.735	300.763	285.849	306.563	326155	511.214	497.957	122.625	28096	149.967	3938.91	5912.51	217.079	190.566	2497.24	117.654	499.614	4752.55	32451.7	18545.4	2127.71	TCGA-B0-4710-01	0.298921	0.9033	0.395151	0.280444	0.310275	0.759933	0.50511	0.636909	0.581272	0.0709392	0.162333	0.486613	0.52558	0.35974	0.208727	0.25188	0.478539	0.102475	0.458786	0.77836	0.28892	0.221398
TCGA-B0-4712-01	2082.22	46206.4	5695.72	1374.51	336412	639.547	221.513	1794.82	335.109	50793.4	11284.7	1556.27	15241.2	104830	356.692	17422.3	2516.16	327.157	298.758	2733.13	68.1577	1535.82	15207.1	106826	17464.3	5256.1	TCGA-B0-4712-01	0.457083	0.485108	0.556389	0.100138	0.420463	0.582345	0.338574	0.130332	0.367101	0.0518702	0.247779	0.235517	0.171293	0.452555	0.381783	0.433465	0.531722	0.163277	0.688719	0.370657	0.419698	0.400047
TCGA-B0-4712-11	202.074	1113.48	1163.31	184.081	18590.1	42.9061	21.453	56.7467	182.697	2945.29	60.8989	8.3044	14350	1464.34	17.9929	1654.65	1076.11	18.6849	14.5327	1745.31	8.99643	173.008	3716.91	23081.4	2506.55	203.458	TCGA-B0-4712-11	0.846324	0.939372	0.900426	0.753479	0.843078	0.9069	0.936423	0.78064	0.90883	0.713599	0.717132	0.8549	0.810157	0.79378	0.825764	0.749063	0.887047	0.587315	0.995118	0.895639	0.965525	0.80724
TCGA-B0-4713-01	2914	29642.8	4756.53	459.428	190369	242.565	197.586	785.526	679.504	54268.8	236.14	53239.1	1473.06	64107.9	1649.76	2380.67	1855.38	265.055	122.086	1622.46	36.947	295.576	14086.5	45218.3	22234.1	6819.14	TCGA-B0-4713-01	0.448094	0.170549	0.494467	0.031977	0.435038	0.368825	0.353545	0.13699	0.406423	0.0606894	0.227016	0.475773	0.242793	0.17683	0.338856	0.15836	0.549879	0.193828	0.607488	0.52192	0.477208	0.294368
TCGA-B0-4714-01	6541.91	19282.6	1115.92	926.472	154364	951.886	542.945	1417.43	289.956	288802	348.871	862.935	10.3968	56072.3	556.807	9757.99	3351.24	718.535	210.247	1197.94	113.21	434.356	12434.6	119188	53959.5	9752.21	TCGA-B0-4714-01	0.354631	0.864075	0.424982	0.0328983	0.470805	0.676695	0.342814	0.570161	0.557648	0.0691156	0.163259	0.302429	0.482901	0.376948	0.420563	0.329195	0.55484	0.0902374	0.467948	0.69533	0.317148	0.365961
TCGA-B0-4718-01	2341.75	11979.5	3372.49	596.916	274154	360.999	267.583	1041.83	183.666	196001	467.083	1858.83	64.9166	77728.9	299.25	6933.41	5703.16	330.916	144.083	4058.08	96.5832	706.166	8542.07	63181.2	41437.4	4719.91	TCGA-B0-4718-01	0.222018	0.167592	0.261444	0.0230816	0.264269	0.19338	0.326929	0.844296	0.636842	0.0326128	0.146964	0.488269	0.744164	0.61578	0.167004	0.263495	0.847011	0.0752013	0.434596	0.273069	0.150534	0.103251
TCGA-B0-4810-01	3881.22	17363.4	1552.02	560.56	216778	650.623	332.299	1357.15	297.361	167032	1506.21	2941	204.193	88688.9	434.784	14076.9	4332.31	350.932	316.771	1600.94	129.659	1232.15	10904.5	70895.3	33938	9411.51	TCGA-B0-4810-01	0.410348	0.431616	0.511131	0.0168563	0.53286	0.377695	0.448469	0.43957	0.321297	0.196895	0.159293	0.327731	0.221685	0.204791	0.384604	0.104901	0.30393	0.232951	0.570121	0.395141	0.465108	0.302942
TCGA-B0-4811-01	1887.36	19807.6	2492.25	425.35	214359	215.881	147.483	414.662	261.836	387833	649.78	9067	625.2	30442.4	479.854	3722.34	4305.86	188.094	138.933	1370.1	37.4051	450.999	12462.3	31594.5	18617.1	2298.81	TCGA-B0-4811-01	0.277062	0.301537	0.382726	0.123733	0.295344	0.748039	0.418697	0.599862	0.597301	0.193323	0.284414	0.566242	0.595878	0.503127	0.654485	0.577091	0.429596	0.140193	0.508028	0.735134	0.420108	0.273838
TCGA-B0-4813-01	607.718	18066.8	691.648	620.152	288228	205.163	73.0505	1013.38	181.849	128623	278.214	32.6396	9384.66	53762	156.981	11515.6	9965.95	94.8102	599.947	3977.37	15.5427	458.508	7357.89	33283	22400.1	1136.17	TCGA-B0-4813-01	0.289945	0.263653	0.39473	0.0190461	0.238978	0.36793	0.29952	0.0884867	0.231899	0.0752381	0.115166	0.0586595	0.629675	0.414115	0.160261	0.328114	0.245968	0.0491686	0.910859	0.187199	0.400207	0.10293
TCGA-B0-4814-01	1373.1	14044.4	2514.5	875.443	259314	142.045	117.867	593.367	427.143	167606	317.335	1700.51	29.215	46888.1	167.231	4802.34	3495.73	174.283	154.134	768.657	66.4893	475.499	9008.29	46102.3	20398.1	1386.2	TCGA-B0-4814-01	0.300032	0.477028	0.375561	0.17487	0.306521	0.643904	0.338122	0.471455	0.424209	0.0699178	0.186986	0.527427	0.690642	0.400643	0.250018	0.366974	0.486565	0.106146	0.486525	0.192861	0.307634	0.239212
TCGA-B0-4815-01	8740.61	18801.7	3325.86	492.84	107353	1353.69	674.412	2289.11	387.463	87310.5	8499.05	145.096	5366.93	213567	575.52	12438.5	2802.22	864.901	808.97	3052.69	268.306	761.956	12030	109550	56822.5	11237.2	TCGA-B0-4815-01	0.568626	0.270066	0.648991	0.0183971	0.525828	0.372773	0.42786	0.0800932	0.555724	0.0605349	0.293604	0.160461	0.122101	0.366465	0.460002	0.356654	0.620498	0.342244	0.66391	0.476674	0.577412	0.529749
TCGA-B0-4816-01	2722.76	17011.8	1186.4	5256.74	159727	548.182	174.983	1123.96	230.164	80788.3	495.179	310.032	243.233	218306	222.177	6840.3	4009.35	709.37	93.6629	1757.81	126.336	1068.77	6007.5	147425	69078.2	2426.52	TCGA-B0-4816-01	0.464873	0.762623	0.554476	0.0465281	0.576558	0.510968	0.583348	0.128329	0.584269	0.219111	0.401548	0.0905764	0.251221	0.355615	0.475085	0.410104	0.510165	0.0989748	0.714685	0.599393	0.386644	0.354949
TCGA-B0-4817-01	1897.33	53697.4	3650.79	5604.06	152828	255.747	107.094	792.817	356.448	81794.4	12133.6	6486.39	2632.6	329288	3486.16	18074.9	3949.7	413.991	236.566	1577.64	31.9684	548.258	8903.21	33881.7	15670.9	3414.23	TCGA-B0-4817-01	0.711913	0.360517	0.724356	0.0207597	0.798757	0.1721	0.372037	0.05124	0.55151	0.628638	0.6377	0.0355684	0.0284415	0.0966386	0.433996	0.144195	0.621952	0.116365	0.855705	0.289606	0.70895	0.51312
TCGA-B0-4818-01	3128.58	19588	2021.27	701.454	117696	394.668	328.357	512.908	367.504	164243	862.836	85.4847	3.19569	74898.1	266.84	8386.29	5379.94	255.655	286.014	1949.37	297.199	623.958	10779.9	76003.9	31865.8	4058.52	TCGA-B0-4818-01	0.425751	0.682161	0.517447	0.0359949	0.565349	0.337182	0.413661	0.669029	0.483527	0.036638	0.266528	0.673299	0.601634	0.360066	0.596683	0.26706	0.536159	0.181175	0.622742	0.559407	0.458159	0.339801
TCGA-B0-4819-01	9389.34	16995.9	1401.26	2213.46	107268	1211.6	787.651	3205.27	360.356	33043.4	3761.98	7378.93	2403.12	78621.2	3066.93	7410.17	3375.97	822.236	947.189	1942.35	518.779	707.324	9566.72	73523.8	47266.9	23017	TCGA-B0-4819-01	0.620631	0.27985	0.685092	0.0486525	0.690896	0.230327	0.66217	0.206721	0.50074	0.112899	0.259928	0.447883	0.189726	0.188239	0.506993	0.229139	0.541091	0.426869	0.735537	0.190035	0.606729	0.424846
TCGA-B0-4821-01	1367.65	13860	6093.6	2053.44	233873	272.745	129.505	582.773	127.543	229910	255.086	1084.11	2276.15	11945.9	308.065	7980.26	5365.63	245.275	98.1099	2259.47	47.0927	760.351	9398.93	27688.6	4195.18	6517.44	TCGA-B0-4821-01	0.332805	0.0975034	0.40181	0.0174431	0.170889	0.547068	0.487152	0.0834335	0.429558	0.130242	0.209362	0.274918	0.213049	0.39202	0.28423	0.175725	0.421063	0.122209	0.418816	0.305673	0.415077	0.347029
TCGA-B0-4822-01	2859.47	8738.52	3706.36	425.55	343596	313.194	238.757	688.183	139.041	92253	3570.13	50.5604	455.043	57643.1	1646.02	8398.64	6527.91	171.344	393.247	2358.08	44.9426	766.833	6388.87	37132.4	26287.2	5221.76	TCGA-B0-4822-01	0.528615	0.691003	0.610776	0.0419972	0.474257	0.519597	0.558439	0.132089	0.275653	0.0692331	0.283365	0.505205	0.2203	0.265292	0.366451	0.369059	0.435371	0.178693	0.706429	0.595562	0.415416	0.290441
TCGA-B0-4823-01	2083.09	9923.17	3322.99	405.505	255421	353.842	160.837	1103.44	381.135	54398.1	368.463	23082.6	1651.26	110846	62.3853	5416.8	4218.81	190.08	347.993	3234.29	277.81	1203.84	6965.71	90759.9	29874.8	5168.23	TCGA-B0-4823-01	0.363532	0.772775	0.437958	0.283582	0.303509	0.699815	0.821126	0.164183	0.430075	0.0862122	0.183702	0.709854	0.686654	0.31521	0.769152	0.359401	0.824723	0.146338	0.527913	0.733406	0.408967	0.304697
TCGA-B0-4824-01	5434.64	19604.2	2195.92	570.172	89769	804.744	275.216	1377.24	333.278	142549	127.737	5.80624	8.12873	33102.5	217.153	8458.52	3582.45	582.946	370.438	1664.07	83.6098	631.718	11131.7	114132	77436.6	7242.7	TCGA-B0-4824-01	0.357269	0.369186	0.437179	0.0188925	0.466831	0.619609	0.683298	0.842821	0.623609	0.0318872	0.178249	0.660015	0.663412	0.515457	0.908088	0.324937	0.595698	0.267665	0.945719	0.659334	0.425326	0.259912
TCGA-B0-4827-01	3986.47	54361.6	3102.17	356.03	206952	403.974	184.674	1615.9	218.412	24802.2	72.8041	7076.21	804.397	279256	139.393	9152.9	4691.43	413.741	464.348	2264.92	137.618	719.163	5803.02	102578	55020.4	5969.05	TCGA-B0-4827-01	0.50948	0.127277	0.549877	0.0229149	0.609766	0.488814	0.544823	0.0876937	0.453351	0.059322	0.241938	0.307215	0.158144	0.156699	0.383822	0.0618704	0.3208	0.243616	0.653242	0.193505	0.498101	0.258869
TCGA-B0-4828-01	2282.05	16698.3	3942.45	603.302	132265	211.156	330.504	432.803	359.358	142042	1560.72	775.112	38.0342	39513.6	676.747	6830.42	6642.88	238.698	128.529	2047.29	110.168	586.252	9303.96	29443.7	14264.2	2602.07	TCGA-B0-4828-01	0.229957	0.849382	0.29155	0.0226543	0.237359	0.483029	0.167018	0.61632	0.337406	0.0543569	0.0647357	0.123974	0.485323	0.489202	0.261719	0.386098	0.511337	0.063902	0.453782	0.352435	0.229156	0.27024
TCGA-B0-4841-01	1170.08	23498.5	859.779	614.128	208319	168.077	132.522	672.309	64.6451	97950.2	358.78	77.5741	45.2515	31711.6	316.761	11203	12877.3	42.0193	109.897	3080.34	3.23225	798.367	10453.1	30690.2	10084.6	6464.51	TCGA-B0-4841-01	0.292976	0.898273	0.342361	0.0733728	0.22298	0.699719	0.327501	0.904512	0.523232	0.516193	0.158808	0.694717	0.314329	0.409658	0.646776	0.504681	0.889288	0.0615671	0.836317	0.852893	0.261094	0.149038
TCGA-B0-4842-01	5149.36	74877.8	2378.68	949.692	126637	796.458	290.431	2421.45	103.344	19202.3	279.74	15145.2	293.995	390195	839.221	30990.6	4513.26	566.608	244.105	2838.38	16.0361	383.084	23565.9	67668.6	42711.2	14676.6	TCGA-B0-4842-01	0.695294	0.373013	0.795822	0.0127325	0.663567	0.311028	0.584681	0.116498	0.58912	0.190171	0.41439	0.103529	0.157118	0.254607	0.376816	0.124933	0.286024	0.197078	0.690228	0.473058	0.551174	0.392354
TCGA-B0-4843-01	1351.44	23016.2	1270.89	559.37	266761	244.631	161.099	906.925	170.048	237972	9413.82	1593.09	598.153	71921.6	2018.21	2444.82	4652.47	174.523	246.123	2653.65	40.2746	890.517	5717.51	25581.9	18148.9	1436.46	TCGA-B0-4843-01	0.420832	0.331549	0.526951	0.390781	0.550819	0.426916	0.504286	0.330719	0.314977	0.168979	0.33179	0.571642	0.362514	0.256097	0.336852	0.158824	0.486373	0.12372	0.579144	0.45596	0.473782	0.219555
TCGA-B0-4844-01	1758.46	30800.3	4714.26	828.715	253026	286.705	159.736	995.277	311.28	79948.5	6556	185.676	1052.62	238004	2643.15	20186.8	5791.45	263.496	163.832	3130.55	124.239	600.716	9623.74	48255.2	9993.73	4783.88	TCGA-B0-4844-01	0.350036	0.794383	0.419899	0.0539791	0.346062	0.737052	0.26192	0.0446782	0.201737	0.183294	0.109085	0.0656942	0.0880097	0.175464	0.218223	0.594684	0.617191	0.10028	0.793598	0.716927	0.209619	0.18947
TCGA-B0-4845-01	1051.14	12835	3092.88	1019.83	128064	161.794	136.742	264.09	174.32	226882	12837.1	74.1122	9.3945	26817.1	172.232	4514.58	6860.07	130.479	172.232	1576.19	168.057	1003.12	5829.81	23778.5	15520.8	691.018	TCGA-B0-4845-01	0.215775	0.673456	0.282029	0.0323495	0.220761	0.449243	0.424373	0.917721	0.30054	0.235188	0.0654996	0.556808	0.598333	0.354126	0.215052	0.646926	0.659839	0.0549537	0.501541	0.914347	0.232958	0.0777478
TCGA-B0-4846-01	2778.07	18914.1	3252.81	512.039	108618	533.233	296.712	1214.82	513.735	145374	1547.99	16.9549	2.54324	78353.1	492.541	4366.75	3315.54	414.549	334.013	2680.58	313.667	1002.89	9849.98	119508	53624.3	4041.21	TCGA-B0-4846-01	0.384613	0.854457	0.526843	0.41142	0.616846	0.665243	0.610349	0.378179	0.420845	0.0769255	0.201428	0.717716	0.458033	0.618472	0.619844	0.434031	0.779142	0.0914922	0.649331	0.65567	0.4574	0.189028
TCGA-B0-4847-01	7391.23	46740.7	1276.97	1419.33	152185	930.246	555.329	1302.34	232.562	137750	1298.12	350.957	21.142	50788.6	1656.12	5887.33	5081.12	649.763	436.934	2071.91	210.01	294.578	20452.7	129545	78667.8	14844.5	TCGA-B0-4847-01	0.405334	0.484473	0.468375	0.328354	0.449789	0.550678	0.307842	0.562751	0.520742	0.134131	0.248249	0.609627	0.573598	0.487848	0.695965	0.352857	0.540574	0.317832	0.568076	0.221961	0.488171	0.171687
TCGA-B0-4848-01	2961.23	17609.2	4359.12	661.837	188937	333.352	160.593	1397.89	405.132	40119	2122.99	12550.6	82.7296	445305	1260.41	11669.7	3790.96	391.749	194.658	2234.92	103.412	1738.54	8223.08	107755	61272.2	5070.84	TCGA-B0-4848-01	0.473556	0.621853	0.547299	0.0302076	0.456564	0.517158	0.378936	0.149066	0.544332	0.141883	0.396426	0.115689	0.268784	0.357869	0.334918	0.315972	0.574324	0.16401	0.628379	0.393306	0.425927	0.403105
TCGA-B0-4849-01	1490.73	17365.9	1310.39	2498.82	216585	328.246	162.177	765.475	271.16	160996	4172.49	185.53	10.3793	22058.7	124.552	7733.89	5302.54	273.755	115.47	2301.62	119.362	903.001	9616.44	68366	30423.1	1977.26	TCGA-B0-4849-01	0.335356	0.874297	0.415946	0.0276223	0.406533	0.709534	0.382091	0.468074	0.384296	0.054634	0.204793	0.433578	0.465622	0.610348	0.554299	0.289143	0.56556	0.0874522	0.535163	0.743043	0.315218	0.321703
TCGA-B0-4852-01	1656.54	11735.9	4342.57	343.166	154831	187.849	199.393	481.692	324.801	196421	953.939	1280.84	37.255	24275.6	326.375	3084.82	5526.34	149.545	176.305	2366.48	112.815	699.975	6558.46	55975.9	29531.2	1801.88	TCGA-B0-4852-01	0.353774	0.25151	0.415579	0.139394	0.325501	0.507595	0.394947	0.645786	0.6503	0.0855616	0.139348	0.723134	0.611409	0.632338	0.709351	0.459686	0.503598	0.332984	0.577948	0.488908	0.663511	0.253363
TCGA-B0-4945-01	1118.26	11710.7	2882.43	262.996	152650	215.657	97.8344	472.34	213.553	95646.3	1353.9	1711.58	294.555	46998.4	266.152	3922.84	4435.16	162.005	106.25	3337.94	65.223	881.562	6502.31	35038.4	28811.7	1062.5	TCGA-B0-4945-01	0.503518	0.24295	0.567277	0.050599	0.628351	0.639497	0.711413	0.6689	0.538294	0.0592352	0.41815	0.540371	0.610574	0.464369	0.44385	0.0957644	0.467299	0.12067	0.655878	0.459	0.507825	0.352451
TCGA-B0-5080-01	2044.33	15961.1	1552.68	146.717	248159	382.826	412.946	1482.72	582.983	90870.6	601.444	546.061	773.424	123039	160.32	7286.32	5218.67	263.314	735.531	2562.21	192.384	1130.99	6865.6	37765.7	21578.2	5477.13	TCGA-B0-5080-01	0.502736	0.22728	0.647958	0.221955	0.62436	0.479276	0.702974	0.273971	0.666549	0.174925	0.273492	0.49981	0.293806	0.324743	0.585443	0.24064	0.543189	0.275445	0.70611	0.528311	0.562815	0.421088
TCGA-B0-5083-01	2377.29	2537.68	97.43	212.847	75797.5	551.604	209.849	1149.67	116.916	6069.14	25.4817	10.4925	1397	17832.7	65.9526	23023.5	1470.44	193.361	263.81	1707.27	154.389	610.062	4558.22	138379	56590.3	5132.31	TCGA-B0-5083-01	0.847524	0.839193	0.902474	0.0313313	0.953512	0.137969	0.794021	0.785121	0.715481	0.633242	0.700761	0.701457	0.464654	0.663239	0.646275	0.606672	0.742405	0.641442	0.977662	0.673282	0.95821	0.360441
TCGA-B0-5092-01	8773	24131.8	1398.05	309.946	213672	1288.14	937.53	1243.08	249.495	83479.8	174.757	2671.91	374.792	105844	2228.97	7412.31	2499.35	751.783	631.981	2193.8	286.864	937.53	16463.4	106079	78374.5	21687.4	TCGA-B0-5092-01	0.587755	0.237319	0.655161	0.163024	0.673579	0.471146	0.677653	0.395468	0.736141	0.0580289	0.23887	0.566934	0.524748	0.382463	0.3886	0.227876	0.532599	0.340269	0.806756	0.185514	0.575138	0.419605
TCGA-B0-5094-01	1557.99	7905.98	4536.26	1114.58	192831	187.062	113.45	406.168	333.421	84039.4	84.0048	28126.9	2071.54	550569	801.077	12754	3362.79	131.636	121.244	3001.66	49.3636	1368.33	5530.46	33860	15026.5	2259.47	TCGA-B0-5094-01	0.331053	0.760765	0.364443	0.0163979	0.214282	0.67685	0.31812	0.0628642	0.500904	0.0485143	0.221623	0.0358906	0.063894	0.551027	0.182709	0.515218	0.779857	0.114198	0.441926	0.800046	0.271679	0.208998
TCGA-B0-5095-01	1805.28	8797.82	1249.36	527.831	262794	261.494	195.636	1093.43	325.415	100910	30.9919	8839.47	745.742	84785.1	377.714	9358.58	4705.93	287.643	361.249	1477.93	85.2277	1323.93	4698.18	33985.5	20870.1	2717.6	TCGA-B0-5095-01	0.457969	0.627169	0.685366	0.137161	0.551141	0.601161	0.885277	0.170102	0.658645	0.531053	0.287945	0.649017	0.434087	0.428564	0.475089	0.418594	0.672442	0.0884373	0.7386	0.752172	0.515546	0.565538
TCGA-B0-5096-01	1638.2	6787.02	9344.15	2889.89	132619	303.323	99.8279	2400.99	509.378	69307.4	597.688	5.11938	2243.57	73557.8	104.947	19653.3	3044.75	939.406	566.971	2938.52	75.5108	1777.7	7813.45	90339.1	43700.3	2155.26	TCGA-B0-5096-01	0.491325	0.376738	0.548343	0.0182072	0.669374	0.331266	0.353235	0.0470101	0.483388	0.224469	0.449204	0.0362414	0.35664	0.225352	0.282007	0.11229	0.241997	0.122338	0.776873	0.458328	0.416955	0.452648
TCGA-B0-5097-01	1583.98	9637.44	3602.55	2143.36	299755	421.446	253.962	1482.18	673.219	101623	17123.9	160.916	259.436	31730	106.183	4877.83	4940.23	191.567	1354.1	3857.6	761.887	2085.34	4516.59	82270.7	39267.9	2043.74	TCGA-B0-5097-01	0.517275	0.581142	0.583244	0.426734	0.540756	0.499317	0.532709	0.251629	0.323592	0.176025	0.26948	0.618098	0.4214	0.454972	0.556164	0.43417	0.52587	0.366758	0.797816	0.59664	0.526162	0.286952
TCGA-B0-5098-01	245.45	1877.36	62.6524	242.502	76898	28.0093	19.9013	171.004	112.037	18102.9	61.9153	533.651	3241.71	95683.4	1390.15	442.252	3249.08	49.3848	15.4788	1723.31	13.2676	1737.31	6465.72	3900.66	3332.37	570.505	TCGA-B0-5098-01	0.850606	0.081225	0.89167	0.827797	0.942943	0.795821	0.885107	0.635766	0.912393	0.798954	0.807625	0.84629	0.693548	0.720774	0.309032	0.696606	0.787385	0.098591	0.410647	0.424288	0.762413	0.894392
TCGA-B0-5099-01	481.108	11146.5	3383	217.213	143983	83.8366	41.9183	152.43	173.389	293102	124.802	5220.74	8.5742	1845.36	21.9119	2969.53	6594.51	64.7829	58.114	5590.38	15.243	479.203	3257.24	14421.8	7551.97	579.235	TCGA-B0-5099-01	0.237829	0.939452	0.330149	0.628227	0.228301	0.764432	0.893233	0.927782	0.603575	0.0590196	0.101341	0.827009	0.456525	0.547926	0.605884	0.612392	0.790792	0.435771	0.566078	0.932741	0.924588	0.165503
TCGA-B0-5100-01	711.835	13866.4	512.875	219.961	283326	155.852	43.108	539.403	82.9	135936	27.6333	998.116	7283.04	97394.3	174.643	12153.1	7840.13	82.9	27.6333	937.323	4.42133	841.159	5890.32	13632.1	12466	2240.51	TCGA-B0-5100-01	0.270069	0.555521	0.321113	0.153499	0.27224	0.257284	0.802259	0.191059	0.495176	0.315402	0.199433	0.277637	0.463065	0.663459	0.292481	0.452239	0.521094	0.0760558	0.63553	0.946405	0.264881	0.579989
TCGA-B0-5102-01	1476.81	14352.9	2273.89	283.799	338461	276.792	136.644	635.044	239.127	202328	86.7163	22910.6	14.8907	71459.5	70.9497	2438.57	5461.38	130.512	179.564	2350.1	72.7016	348.617	8704.04	54922.1	31855.6	2311.56	TCGA-B0-5102-01	0.284797	0.813276	0.344612	0.515906	0.290798	0.658003	0.369235	0.748211	0.714239	0.398342	0.211053	0.806887	0.670173	0.397521	0.145157	0.509893	0.753685	0.137744	0.368433	0.713679	0.330276	0.154217
TCGA-B0-5104-01	1144.92	17591.6	3686.83	1518.71	95743.8	190.035	160.98	585.81	572.46	106291	1941.97	11.779	3.92634	70757.4	1329.46	1952.18	5237.74	255.212	119.361	2062.9	74.6005	1274.49	6257.01	49639.1	27493	1082.1	TCGA-B0-5104-01	0.402011	0.56625	0.451354	0.509211	0.456556	0.716209	0.382898	0.535518	0.83646	0.171366	0.220207	0.691384	0.721833	0.631169	0.726319	0.587186	0.794005	0.0695986	0.89574	0.704847	0.320597	0.3374
TCGA-B0-5106-01	3578.55	13144.4	1613.12	1122.25	236058	503.728	269.183	1370.65	226.628	217310	117.767	4904.67	504.718	239433	651.185	8901.83	3947.68	427.526	122.716	1992.15	70.2646	877.813	6284.23	108272	75142.6	3942.74	TCGA-B0-5106-01	0.380253	0.117677	0.432836	0.0193865	0.421109	0.233436	0.286234	0.08379	0.302876	0.091614	0.266958	0.0373344	0.29275	0.0742095	0.15935	0.0604052	0.39173	0.127271	0.503864	0.155445	0.341539	0.252361
TCGA-B0-5107-01	4037.54	35103.8	2856.18	476.891	278850	756.199	212.067	1268.26	286.549	9539.9	627.924	50.6891	34.1376	306817	4706.85	12762.3	4010.65	733.44	187.239	1968.6	78.6198	136.55	17697.7	70297.5	29278.6	11158.8	TCGA-B0-5107-01	0.783727	0.755115	0.979475	0.0130705	0.364454	0.613215	0.254092	0.664137	0.455647	0.0645155	0.22852	0.673307	0.585339	0.549443	0.221195	0.262411	0.495781	0.254245	0.837794	0.678281	0.267959	0.390681
TCGA-B0-5108-01	3127.99	6854.28	1489.78	2793.34	238508	584.481	378.899	2140.64	420.384	65019.4	4556	3819.41	850.908	116845	204.661	11331.9	3526.25	481.229	564.199	1934.13	449.884	2153.54	5264.02	121708	24490.1	4017.61	TCGA-B0-5108-01	0.590044	0.112701	0.675683	0.0366775	0.644536	0.610412	0.404935	0.137423	0.407183	0.12284	0.347106	0.204297	0.227596	0.333622	0.33468	0.0570709	0.273176	0.188176	0.663869	0.0761085	0.467556	0.267813
TCGA-B0-5109-01	3484.08	6864.94	1223.22	1947.92	232196	508.392	456.784	950.901	299.765	23764.9	1076.08	455.686	26489.1	45961.7	234.98	4915.92	2567.21	422.745	286.588	1783.21	165.804	1588.86	5824	33824	18962	15251.8	TCGA-B0-5109-01	0.879512	0.0919	0.873011	0.350495	0.816836	0.34228	0.418895	0.0506376	0.824659	0.53219	0.501287	0.55276	0.322143	0.338985	0.458814	0.477469	0.666387	0.241203	0.687306	0.363841	0.714954	0.63782
TCGA-B0-5110-01	1765.23	10687.7	2129.8	285.353	128057	240.345	172.832	400.575	331.262	151457	139.526	450.084	10.802	28371.5	120.622	6039.22	5364.1	180.934	167.431	2078.49	139.526	1264.74	5726.87	54210.8	36425.3	1650.91	TCGA-B0-5110-01	0.397524	0.634676	0.472622	0.02044	0.477008	0.664743	0.557751	0.521945	0.7273	0.0601603	0.210624	0.70573	0.680266	0.57066	0.775744	0.383114	0.589205	0.15927	0.554662	0.546829	0.436939	0.400303
TCGA-B0-5113-01	2588.4	6942.96	3265.53	402.536	138553	358.07	355.729	817.554	425.939	266232	407.997	3861.54	60.8485	99334.3	198.148	7158.27	3480.06	367.431	405.656	2724.92	292.541	914.287	7574.07	75378.7	49196	2894.98	TCGA-B0-5113-01	0.329088	0.884747	0.368155	0.075698	0.297157	0.66201	0.374623	0.585593	0.506024	0.0276863	0.135545	0.728677	0.688469	0.517366	0.497584	0.276432	0.772695	0.135768	0.432347	0.685583	0.354829	0.346652
TCGA-B0-5115-01	2317.42	12747.8	1979.92	398.114	189099	341.592	284.25	524.265	330.943	188418	757.727	1570.34	4.09582	80400.2	190.046	5980.72	3959.84	218.717	289.165	1547.4	272.782	865.038	7375.76	58128.8	31396.9	1360.63	TCGA-B0-5115-01	0.299982	0.868201	0.396958	0.0243156	0.377308	0.534376	0.469668	0.747122	0.421947	0.0989113	0.162069	0.718198	0.714052	0.589314	0.510701	0.434999	0.627692	0.095743	0.560449	0.76918	0.330521	0.435027
TCGA-B0-5116-01	958.925	6951.94	7067.91	89.1274	430608	132.08	85.9059	253.422	307.114	142484	17.1812	2.14765	8.59059	217662	137.449	5710.6	5597.84	71.9462	112.752	1335.84	53.6912	1169.39	7030.33	23360	8854.75	1509.8	TCGA-B0-5116-01	0.332833	0.90819	0.409972	0.11754	0.335066	0.6739	0.661485	0.692198	0.664333	0.472241	0.232155	0.732195	0.674781	0.590435	0.613091	0.591754	0.620593	0.214588	0.984038	0.788601	0.337368	0.394201
TCGA-B0-5117-01	199.751	1446.94	40.2859	57.0717	26336.9	68.8218	13.4286	104.072	188.001	16915.1	11.7501	1.67858	120.858	1863.22	18.4644	11367.3	1446.94	55.3932	11.7501	1693.69	13.4286	265.216	7273.29	10746.3	4136.02	896.362	TCGA-B0-5117-01	0.867401	0.149856	0.983398	0.450224	0.981259	0.831205	0.977678	0.977213	0.754363	0.0627753	0.476362	0.892536	0.49247	0.815834	0.922106	0.761269	0.841281	0.725156	0.989415	0.83848	0.948832	0.583367
TCGA-B0-5119-01	2083.69	13104	2476.71	562.641	128105	291.807	165.965	276.305	445.918	126399	317.34	10.0309	8.20708	37461.7	62.921	8174.25	4302.33	131.313	169.613	1966.96	181.468	680.276	8192.49	51561.4	18273.5	3543.64	TCGA-B0-5119-01	0.293865	0.593678	0.373426	0.485799	0.360722	0.736429	0.288406	0.120426	0.689329	0.0334847	0.195453	0.820347	0.64166	0.480403	0.741091	0.440262	0.580649	0.107775	0.883983	0.830675	0.328205	0.210335
TCGA-B0-5120-01	1388.99	7732.73	2236.01	413.645	171349	279.95	157.023	780.631	222.525	126576	35.8911	604.765	54.7339	101158	161.51	11055.4	4677.51	141.77	141.77	2307.8	154.332	960.984	5629.52	67831.5	36837.7	2116.68	TCGA-B0-5120-01	0.395547	0.821687	0.490879	0.309735	0.514104	0.625798	0.91716	0.226253	0.734729	0.111088	0.225887	0.714634	0.630839	0.591031	0.612784	0.419582	0.729602	0.133029	0.678811	0.68894	0.471757	0.306505
TCGA-B0-5121-01	2736.42	20572.7	1878.59	636.162	250234	300.037	335.093	558.833	163.938	85697.3	230.957	687.715	5.15528	44904.6	445.416	4993.41	7467.94	152.596	233.019	1494	105.168	886.709	9502.22	46972.9	22767.8	4750.08	TCGA-B0-5121-01	0.335508	0.875202	0.421369	0.405558	0.407081	0.712227	0.412306	0.598399	0.662719	0.11525	0.197038	0.767634	0.682669	0.589933	0.581367	0.611113	0.666199	0.090412	0.530649	0.710154	0.406885	0.194677
TCGA-B0-5399-01	3062.2	15882.1	3271.25	194	240038	453.225	389.673	657.26	469.113	127774	4797.33	764.294	4.18104	31523.4	352.88	4530.58	4842.48	264.242	384.656	898.924	268.423	760.113	10083.8	70176.3	15972.4	3713.6	TCGA-B0-5399-01	0.365596	0.857917	0.455702	0.319104	0.429102	0.420495	0.416838	0.51918	0.220336	0.239641	0.136035	0.749077	0.662092	0.53665	0.695832	0.512423	0.75186	0.183387	0.898957	0.686627	0.377408	0.259271
TCGA-B0-5400-01	2291.71	87924.9	3668.86	1158.28	204797	498.094	201.131	703.957	253.188	48818	993.822	5255.43	2625.35	177195	1172.47	6720.13	3707.9	780.86	552.518	3840.41	75.7198	551.335	14768.9	98886.5	60251.6	10534.5	TCGA-B0-5400-01	0.616642	0.17333	0.685891	0.0566659	0.703005	0.271592	0.484077	0.21089	0.636833	0.301109	0.435989	0.447283	0.239096	0.249595	0.591432	0.143661	0.530308	0.207976	0.743792	0.406846	0.611783	0.449003
TCGA-B0-5402-01	1696.41	8580.08	4690.37	390.741	206156	218.225	125.332	580.951	493.218	94584.4	401.062	24754.5	48.6583	186318	143.026	13066.2	1992.78	95.8421	141.551	1294.61	190.947	810.972	7343.72	81765.1	39704.4	2551.61	TCGA-B0-5402-01	0.319425	0.157747	0.443218	0.033573	0.413795	0.638531	0.321527	0.534611	0.174021	0.0475667	0.156606	0.343322	0.462888	0.321097	0.284511	0.0610948	0.249068	0.0882784	0.429537	0.324451	0.350575	0.286866
TCGA-B0-5402-11	1092.58	7827.14	1419.24	155.229	48075.9	133.054	166.317	285.724	202.139	14929.3	165.464	9537.22	1841.43	38326.3	44.3512	7841.64	2729.31	61.4094	208.962	1026.05	105.761	952.698	3732.33	52361.7	23487.4	1572.76	TCGA-B0-5402-11	0.738394	0.706966	0.882699	0.307009	0.732479	0.735964	0.805886	0.697237	0.839276	0.536089	0.508226	0.747647	0.715256	0.620873	0.823272	0.580759	0.800378	0.456641	0.842336	0.779984	0.737527	0.591413
TCGA-B0-5690-01	2629	14556	1491.52	638.928	208835	248.759	190.956	431.457	210.568	113323	928.975	77.4146	8.25756	19384.6	102.187	4348.64	7768.3	212.632	276.628	2109.81	84.6399	1122	7010.66	38301.6	24159.5	1535.91	TCGA-B0-5690-01	0.399877	0.730547	0.432944	0.541467	0.404181	0.456752	0.42281	0.74053	0.535775	0.329587	0.285177	0.634264	0.747484	0.547428	0.308827	0.366217	0.690128	0.425346	0.622973	0.596813	0.495148	0.296886
TCGA-B0-5691-01	2082.88	8777.58	2243.73	232.483	99856.8	221.67	206.802	602.833	232.483	88892.2	63.5273	581.207	494.702	40092.5	62.1756	11213.2	3258.81	255.461	262.219	1132.68	237.889	963.722	4849.7	62929.8	33810	1476	TCGA-B0-5691-01	0.479486	0.549306	0.510205	0.235117	0.522648	0.759783	0.656537	0.617148	0.567972	0.220278	0.314969	0.514986	0.67754	0.448279	0.446769	0.331615	0.566137	0.264992	0.633378	0.530277	0.504769	0.384648
TCGA-B0-5692-01	6832.32	57041.6	3126.22	289.406	190648	891.54	468.562	1029.35	334.99	76037.5	57.2452	316.969	15.9014	123866	281.985	14546.6	3765.46	861.858	436.759	2316.31	262.904	450.541	19666.9	132122	97810.8	16968.9	TCGA-B0-5692-01	0.482472	0.069199	0.473715	0.0188692	0.348517	0.150794	0.395691	0.567709	0.580413	0.0671138	0.128715	0.198272	0.263691	0.174676	0.305057	0.17151	0.629916	0.229319	0.608727	0.03562	0.455639	0.295559
TCGA-B0-5693-01	563.961	7936.29	3484.89	298.51	152919	119.599	82.6494	317.957	273.229	116514	429.777	1220.29	9.72346	39863.3	60.2855	6291.08	9777.91	63.2025	94.3176	3517.95	60.2855	1067.64	6420.4	34095.3	17304.8	667.029	TCGA-B0-5693-01	0.281859	0.615297	0.394375	0.0243494	0.31026	0.775008	0.522337	0.83244	0.59734	0.211108	0.1318	0.752031	0.806287	0.619598	0.764976	0.307414	0.542621	0.0554065	0.457565	0.642086	0.28027	0.267166
TCGA-B0-5694-01	1919	22943	2396.52	364.104	152279	243.233	120.87	561.078	183.544	109171	271.585	1674.28	687.917	180967	316.352	12858.5	5133.26	301.43	77.5958	1368.37	83.5648	865.492	5563.02	62079.7	35859.7	1681.74	TCGA-B0-5694-01	0.359316	0.798679	0.375718	0.0157601	0.366282	0.686361	0.370958	0.16094	0.415057	0.0897592	0.232468	0.344616	0.457923	0.303775	0.344449	0.43018	0.735992	0.0598724	0.483167	0.792825	0.299706	0.544507
TCGA-B0-5695-01	1306.8	26136.9	2595.19	200.985	179855	131.321	178.564	192.177	171.358	114478	711.054	425.992	31.2287	43879.6	69.6641	4806.02	6025.54	67.2619	72.0663	2664.05	50.4464	658.206	7596.59	42953.1	19947.2	1850.5	TCGA-B0-5695-01	0.293824	0.385615	0.36128	0.633017	0.255409	0.459868	0.6202	0.568974	0.841977	0.322476	0.156008	0.841196	0.846274	0.49876	0.811829	0.545407	0.242886	0.475332	0.677209	0.91277	0.732155	0.158681
TCGA-B0-5696-01	1028.42	26540.8	6622.82	201.875	202643	204.731	83.797	420.89	146.645	83289.5	200.922	1774.97	36.1851	55066.1	48.5642	14650.2	4435.53	112.364	63.8	2101.59	51.4209	696.087	10808.9	77032.3	41243.4	1969.23	TCGA-B0-5696-01	0.38826	0.617482	0.495945	0.023661	0.37785	0.316314	0.521644	0.399337	0.678519	0.0729474	0.209316	0.405006	0.664726	0.561284	0.495872	0.458022	0.534912	0.0517488	0.554206	0.578935	0.413878	0.410208
TCGA-B0-5697-01	4438.43	18623.7	2568.16	576.317	107538	765.791	316.579	1342.9	201.316	21836.1	94.737	750.001	36429.5	281720	370.264	5465.54	4022.38	539.211	309.474	2635.27	285	926.054	12791.9	161802	97445.7	6242.38	TCGA-B0-5697-01	0.570976	0.551587	0.612718	0.0725083	0.515884	0.419186	0.524308	0.542256	0.633265	0.24813	0.262868	0.494414	0.49041	0.297834	0.388262	0.187208	0.331327	0.27028	0.565606	0.445216	0.520216	0.395386
TCGA-B0-5698-01	2680.59	20295.9	2840.83	893.53	199439	457.176	298.748	1102.65	299.654	34418.5	3897.31	717.902	6.33709	86311.2	372.983	6579.71	9053.89	397.426	401.047	3001.06	452.649	1701.96	10717.8	145500	34368.8	2480.52	TCGA-B0-5698-01	0.300646	0.884589	0.36842	0.231423	0.285762	0.730519	0.24661	0.685623	0.325495	0.0782092	0.156651	0.506421	0.6273	0.460493	0.219632	0.1795	0.557506	0.11781	0.57651	0.695495	0.336934	0.157307
TCGA-B0-5699-01	2321.24	18634.1	2241.16	389.806	212515	311.493	158.386	475.158	361.648	65191.7	1172.06	948.556	4.39961	23297.7	170.705	5064.83	5396.56	258.697	174.225	673.141	205.022	557.871	10273.1	74611.3	37745.2	1140.38	TCGA-B0-5699-01	0.267721	0.611275	0.340375	0.048608	0.325404	0.607537	0.344929	0.516978	0.463305	0.110909	0.236405	0.823634	0.800433	0.447018	0.579856	0.496532	0.810442	0.0697684	0.709125	0.349628	0.643092	0.325923
TCGA-B0-5700-01	1204.06	22119.8	2569.35	421.568	240338	232.232	162.711	263.295	199.69	56071.6	749.948	133.127	45.8548	19972	66.5634	9755.24	13334.9	53.2507	134.606	6947.74	91.7096	436.36	12945.8	84742.6	30250.9	1980.63	TCGA-B0-5700-01	0.419144	0.674377	0.387743	0.488566	0.469981	0.757248	0.791067	0.529845	0.541629	0.620298	0.205243	0.694678	0.805492	0.69385	0.902493	0.47644	0.545163	0.152499	0.789485	0.736889	0.554659	0.358487
TCGA-B0-5701-01	2040.8	27548.5	2459.58	285.256	190155	632.723	180.561	634.24	289.808	36141.1	81.9354	35570.6	33.3811	270423	159.319	2174.32	1593.19	145.663	224.564	3344.18	291.326	2128.8	10522.6	72474.9	30628.7	2524.82	TCGA-B0-5701-01	0.41354	0.148391	0.466051	0.0823893	0.431702	0.173364	0.39042	0.148575	0.38737	0.0761446	0.251326	0.457137	0.119294	0.3279	0.299843	0.0691893	0.455667	0.199095	0.559005	0.296222	0.408747	0.316557
TCGA-B0-5702-01	2300.91	35116.5	1003.33	3174	82605.9	183.301	250.832	7086.02	72.3555	10568.7	627.081	318.364	22063.6	132478	19.2948	134822	4601.81	4.8237	168.83	2310.55	38.5896	9.6474	24851.7	140399	7761.33	10829.2	TCGA-B0-5702-01	0.58492	0.461117	0.672589	0.221549	0.80315	0.616321	0.66322	0.495806	0.71583	0.514371	0.592896	0.529239	0.592504	0.614028	0.703079	0.437584	0.718145	0.302846	0.802893	0.387337	0.653182	0.435273
TCGA-B0-5703-01	3716.85	24846.1	3455.72	219.555	147254	318.29	332.581	201.367	341.675	80862.7	1191.32	25.9829	6.49572	22955.9	128.615	5672.06	17324.1	122.12	180.581	4523.62	172.786	974.358	10490.6	24386.2	10455.5	5781.19	TCGA-B0-5703-01	0.378063	0.914473	0.413452	0.320296	0.322976	0.763149	0.471763	0.251394	0.493003	0.214104	0.186069	0.514805	0.771426	0.497619	0.428503	0.355535	0.501044	0.184077	0.890126	0.738614	0.43833	0.158653
TCGA-B0-5705-01	2826.56	29422.4	2463.01	195.152	175355	415.486	214.038	579.162	398.174	96079.5	73.1821	812.086	7.08214	86345.5	128.265	3083.88	4872.51	189.644	195.939	2454.36	354.107	550.046	12936.7	133129	76235.3	3730.72	TCGA-B0-5705-01	0.373819	0.416808	0.441711	0.630825	0.347368	0.555553	0.508922	0.417987	0.851031	0.0486828	0.226838	0.812941	0.563489	0.59432	0.621957	0.51405	0.349172	0.153043	0.747839	0.64624	0.396711	0.313825
TCGA-B0-5706-01	5004.81	11230.3	1677.66	203.448	260278	710.502	266.047	1183.13	316.126	214108	832.57	203.448	2363.12	219229	237.877	16754.7	7045.55	350.556	873.26	2604.13	350.556	1214.43	8604.27	112741	59018.6	8942.31	TCGA-B0-5706-01	0.499432	0.113193	0.584639	0.0130932	0.523277	0.507517	0.660204	0.149893	0.36111	0.0473662	0.217841	0.0533474	0.347594	0.502675	0.233641	0.0664067	0.549826	0.352424	0.585141	0.151288	0.607915	0.220299
TCGA-B0-5707-01	851.587	7598.02	3381.8	252.776	99358.3	139.886	101.847	176.698	137.432	1146.08	24.5414	409.841	82492.2	216345	209.829	1354.69	6291.19	85.8949	89.5761	3367.08	62.5806	655.255	10252.2	41861.5	20517.8	887.172	TCGA-B0-5707-01	0.7255	0.750561	0.682914	0.633479	0.216206	0.858008	0.624575	0.0684678	0.88437	0.878509	0.230082	0.799169	0.721427	0.698818	0.875544	0.68972	0.692512	0.0945326	0.636786	0.835898	0.385239	0.287585
TCGA-B0-5709-01	6538.93	16514.8	1169.09	420.153	198273	570.877	579.468	1866.48	559.944	43454.6	26.5524	7272.24	909.811	142354	253.029	9023.92	3782.16	606.801	708.325	1619.7	456.077	681.773	10348.4	159978	104532	6294.49	TCGA-B0-5709-01	0.578525	0.413053	0.591708	0.105032	0.739108	0.536303	0.572596	0.560573	0.909714	0.220444	0.294889	0.51117	0.556315	0.478295	0.5494	0.325523	0.647873	0.329698	0.704284	0.513431	0.661849	0.475341
TCGA-B0-5710-01	1966.68	13378.8	1873.69	161.973	207192	227.962	232.962	470.922	308.949	109370	470.922	1020.83	34.9942	43817.8	122.98	6196.98	3951.35	150.975	243.96	1901.69	157.974	1363.78	9012.51	58980.3	25739.8	2476.59	TCGA-B0-5710-01	0.427157	0.171026	0.447182	0.0390534	0.445342	0.526887	0.366412	0.384064	0.250693	0.0415578	0.192019	0.355054	0.656941	0.234543	0.273972	0.313906	0.498857	0.0946997	0.509188	0.340093	0.51139	0.241601
TCGA-B0-5711-01	2420.35	11089.5	2080.83	192.972	201815	316.766	276.715	668.122	399.599	141786	1022.21	417.804	19.1152	43623.6	194.793	6842.33	4153.46	206.626	304.023	1486.43	335.881	1034.95	7747.12	69724.9	34964.4	2374.84	TCGA-B0-5711-01	0.378541	0.67451	0.469899	0.0204238	0.403548	0.629378	0.450504	0.757213	0.288517	0.124319	0.24829	0.680991	0.64396	0.487673	0.411977	0.22545	0.617918	0.15394	0.515191	0.606506	0.354622	0.228513
TCGA-B0-5711-11	312.521	2285.26	1136.44	119.472	24132.6	43.7092	32.7819	59.7359	99.0741	8066.53	80.1335	24.7685	379.541	1503.6	17.4837	2699.04	1738.17	29.8679	53.1795	618.485	48.0801	389.012	2020.82	18197.6	8293.82	268.083	TCGA-B0-5711-11	0.883244	0.843896	0.893651	0.584964	0.715586	0.960662	0.916976	0.899264	0.942818	0.650658	0.638967	0.829535	0.849214	0.822355	0.793831	0.729913	0.870931	0.6389	0.941668	0.883155	0.907472	0.71441
TCGA-B0-5712-01	1220.63	18349.2	5351.85	233.718	124347	194.922	117.332	328.34	296.169	63776.5	48.2575	1106.14	27.4405	35129.6	62.4509	5628.15	3583.36	88.9452	74.7518	2973.99	97.4612	217.632	13310.6	47968	20899.3	2447.89	TCGA-B0-5712-01	0.32336	0.180983	0.361492	0.0368149	0.281911	0.674117	0.228404	0.635636	0.693951	0.159248	0.177613	0.271523	0.45628	0.238874	0.305442	0.211723	0.54782	0.129907	0.446908	0.163623	0.329064	0.219257
TCGA-B0-5712-11	1262.46	6238.08	912.358	104.768	119254	164.137	192.948	701.075	228.744	7449.03	359.705	607.656	2672.47	54713.5	74.2109	6275.62	2743.18	116.118	216.521	1201.34	130.087	674.01	2932.64	30760	11449.4	1367.23	TCGA-B0-5712-11	0.65255	0.883375	0.624664	0.524077	0.81453	0.767266	0.824381	0.703462	0.796184	0.405052	0.520056	0.709869	0.674364	0.579995	0.773581	0.601809	0.782961	0.435098	0.94252	0.753786	0.73828	0.628352
TCGA-B0-5713-01	2591.25	15885.7	3460.17	305.462	134597	301.147	184.658	401.242	192.424	108132	94.9175	314.953	1.72577	26173.9	88.0144	8480.45	4837.34	180.343	89.7402	3600.82	101.821	773.146	8198.28	67086	36772.8	2646.47	TCGA-B0-5713-01	0.409739	0.179448	0.481888	0.0170133	0.289784	0.156541	0.543274	0.187175	0.786512	0.047612	0.22904	0.636392	0.73277	0.643024	0.607961	0.423965	0.480116	0.133416	0.625602	0.673149	0.494947	0.234269
TCGA-B0-5812-01	2368.6	9945.2	1514.84	224.928	279944	249.114	278.943	854.565	237.021	94830.1	178.975	809.418	90.2937	47941.1	159.626	12512.9	3876.98	166.882	299.904	1427.77	201.548	1306.03	6119.82	59716.4	22520.2	2641.09	TCGA-B0-5812-01	0.448076	0.507013	0.501948	0.0173567	0.494002	0.703363	0.509083	0.508315	0.470254	0.374291	0.176407	0.382153	0.551055	0.467376	0.513562	0.405627	0.451306	0.140726	0.617829	0.544704	0.476427	0.361474
TCGA-B2-3924-01	5199.73	8735.73	2238.59	246.442	149214	739.325	421.444	1686.74	696.174	108361	614.666	111.714	5.7535	66057.4	137.605	5796.65	1819.07	462.677	563.364	3235.39	381.17	953.164	12559.4	175493	112071	7857.37	TCGA-B2-3924-01	0.368627	0.228754	0.440805	0.357102	0.293051	0.338333	0.587513	0.228888	0.345483	0.0599031	0.149558	0.77375	0.640614	0.420408	0.664044	0.194611	0.647192	0.237938	0.513903	0.611509	0.392891	0.276129
TCGA-B2-4101-01	5257.69	8792.91	2001.8	694.502	200538	541.541	466.485	1018.48	344.876	150659	3583.67	64.6048	340.125	53155.5	624.197	8644.7	3022.18	363.877	317.324	2049.3	349.626	1036.53	6931.72	74192	42277.2	4322.82	TCGA-B2-4101-01	0.415094	0.473881	0.53756	0.0273311	0.577085	0.577598	0.409023	0.547833	0.327062	0.0381881	0.151897	0.317514	0.535213	0.438433	0.410955	0.28323	0.570729	0.155022	0.734353	0.428103	0.484443	0.263329
TCGA-B2-5633-01	1778.46	5333.78	2104.96	415.364	114123	334.945	357.864	757.144	504.629	69336	245.68	13162.2	541.219	229622	358.668	8026.21	1634.51	211.502	350.626	2290.73	317.253	1879.39	4546.48	89611.2	48104.2	1459.2	TCGA-B2-5633-01	0.394629	0.821952	0.451702	0.0395583	0.53628	0.473449	0.485746	0.185576	0.283037	0.274686	0.258172	0.131302	0.280813	0.334081	0.315023	0.112667	0.582992	0.153816	0.478882	0.535115	0.404488	0.236766
TCGA-B2-5635-01	2592.35	14731	2271.11	1321.46	136327	464.562	383.207	1323.36	626.513	84853.4	93.9009	8841.13	256.232	187238	414	9744.79	1972.3	579.753	286.265	1882.2	252.81	1442.35	7464.17	121001	54481.9	2147.18	TCGA-B2-5635-01	0.452373	0.213858	0.464958	0.0135306	0.418413	0.347469	0.385341	0.220136	0.337607	0.113988	0.235983	0.0670665	0.527469	0.32919	0.298633	0.0894476	0.633933	0.200645	0.528584	0.416637	0.390904	0.302412
TCGA-B2-5636-01	907.96	5677.19	345.61	146.445	109390	185.497	187.45	425.667	110.322	135772	776.159	56.6254	443.241	69157.2	45.8861	14470.7	3514.68	449.098	182.568	1929.17	59.5543	2743.41	3618.17	36809.5	20271.9	633.619	TCGA-B2-5636-01	0.339012	0.627741	0.418647	0.0253054	0.428152	0.190649	0.662006	0.272993	0.186763	0.314499	0.182759	0.12881	0.767793	0.775768	0.326377	0.240371	0.763507	0.0501936	0.463163	0.762277	0.387643	0.547939
TCGA-B2-5639-01	2862.32	35275.7	2615.14	383.314	163242	347.491	218.525	909.924	257.931	42581.9	566.016	1223.38	53.7357	73515.8	377.941	3655.82	3600.29	320.623	259.722	1764.32	227.481	797.079	13593.3	99923.3	60723.1	3809.86	TCGA-B2-5639-01	0.411244	0.415204	0.416029	0.245167	0.402904	0.463	0.305803	0.764383	0.496366	0.117678	0.158223	0.707108	0.657452	0.579359	0.296079	0.388973	0.660692	0.165024	0.443276	0.164527	0.431327	0.227712
TCGA-B2-5641-01	5961.72	15879.5	2877.23	337.986	115473	1165.03	362.196	1758.69	404.808	59024.5	108.465	5592.74	760.225	467960	361.228	16556.4	3101.91	731.172	321.522	2166.4	345.733	755.383	11950.5	210254	126436	8193.97	TCGA-B2-5641-01	0.505157	0.106876	0.534207	0.0199349	0.662323	0.292063	0.456226	0.29004	0.542426	0.101356	0.313193	0.0690538	0.189736	0.289679	0.391653	0.0616393	0.544231	0.328158	0.575065	0.0463879	0.534611	0.338536
TCGA-B2-A4SR-01	2190.61	3560.32	2245.59	299.101	124483	286.988	237.603	550.681	180.765	233476	527.387	3571.51	35.4076	18096.1	75.474	4230.27	3414.97	156.539	204.991	1384.62	241.331	911.279	4534.96	49000.4	18448.3	2386.28	TCGA-B2-A4SR-01	0.356672	0.874944	0.421172	0.0857446	0.399847	0.685255	0.797511	0.626248	0.372985	0.0563663	0.203914	0.638038	0.715767	0.485372	0.267729	0.0841184	0.314998	0.0917928	0.412947	0.672832	0.448029	0.218078
TCGA-B4-5377-01	1909.75	16165.7	3358.53	564.557	156017	347.103	153.658	592.682	661.965	50127.5	844.434	157.088	6.85974	67909.4	98.0943	7348.15	5662.03	168.064	256.554	4585.05	176.295	904.8	6430.32	87179.1	57822.8	2278.12	TCGA-B4-5377-01	0.4699	0.210928	0.512741	0.28076	0.271766	0.720032	0.35439	0.868137	0.697959	0.0421483	0.125027	0.799126	0.781025	0.645939	0.907686	0.422286	0.710734	0.284517	0.945562	0.680238	0.327446	0.157729
TCGA-B4-5378-01	760.089	1109.4	630.409	256.361	123627	122.934	138.675	208.387	69.7123	143604	182.901	0.749595	1839.51	22214.2	37.4797	18741.4	3039.61	23.2374	65.2147	2777.25	34.4814	1932.46	4274.94	25859.5	16087.1	786.325	TCGA-B4-5378-01	0.281713	0.900589	0.385046	0.02327	0.505625	0.762961	0.417822	0.375763	0.814682	0.648144	0.415747	0.69085	0.847128	0.760973	0.433858	0.558844	0.78292	0.042039	0.991982	0.827229	0.740366	0.768982
TCGA-B4-5832-01	554.032	6089.62	18058.1	73.3974	278333	44.9855	116.015	10285.1	2064.6	17473.3	312.531	28.4119	30512	192950	104.177	3707.75	499.576	132.589	1176.73	743.445	116.015	12572.3	2173.51	71572	63140.7	606.121	TCGA-B4-5832-01	0.602681	0.170106	0.651503	0.011572	0.609138	0.57925	0.340375	0.0954279	0.87546	0.499073	0.300235	0.0781819	0.22154	0.50375	0.519417	0.511498	0.68756	0.164497	0.953596	0.447501	0.413534	0.430921
TCGA-B4-5834-01	1640.65	12026.1	1558.7	234.608	197556	196.042	153.459	300.491	167.118	67307.6	332.629	4686.54	44.9933	26862.6	42.583	11953	3190.51	97.2177	62.6693	1323.29	69.0969	1275.88	7001.28	45550.9	25931.4	1954.8	TCGA-B4-5834-01	0.404794	0.830317	0.45474	0.0476673	0.462263	0.761104	0.674492	0.774812	0.304558	0.573325	0.127797	0.450558	0.813862	0.466631	0.517455	0.332715	0.707288	0.192074	0.532255	0.668412	0.459205	0.39156
TCGA-B4-5835-01	1490.53	28442.1	11487	280.884	85198.3	241.594	122.051	810.887	236.578	6391.79	92.7922	5897.74	242.43	135434	268.345	1720.42	2971.02	212.335	112.855	2958.48	61.8615	728.962	8317.02	91361	50674.6	3024.52	TCGA-B4-5835-01	0.895082	0.0894298	0.959184	0.571674	0.499145	0.679503	0.656316	0.469628	0.921642	0.646848	0.250942	0.696529	0.446833	0.61831	0.53219	0.553765	0.789405	0.621944	0.528846	0.730681	0.407082	0.377574
TCGA-B4-5836-01	2363.05	16380.4	2517.91	269.714	142801	279.285	168.789	889.188	316.697	72936	588.151	25.2313	10.4406	193069	155.738	6114.69	2574.47	152.258	99.1853	1916.71	79.1742	1298.98	8542.12	67809.7	44600.3	2630.15	TCGA-B4-5836-01	0.473871	0.313688	0.553038	0.0932697	0.549061	0.408264	0.533876	0.41132	0.491029	0.111591	0.252184	0.640995	0.483962	0.349746	0.601572	0.25625	0.381669	0.0937334	0.821852	0.441209	0.470007	0.337879
TCGA-B4-5838-01	1123.35	13611.6	2597.67	166.683	306543	132.642	86.8629	781.766	244.155	43722.5	461.312	13979.1	194.855	245016	174.9	1239.56	3564.9	119.73	89.2105	2872.34	76.2985	847.5	5845.64	43406.8	21404.7	1588.18	TCGA-B4-5838-01	0.387427	0.524271	0.459225	0.257764	0.389454	0.335469	0.559409	0.248947	0.314598	0.0827282	0.254843	0.732056	0.326123	0.346264	0.313621	0.385889	0.471353	0.125229	0.520804	0.430673	0.373444	0.272844
TCGA-B4-5843-01	716.146	10891.3	3173.3	301.369	172860	105.007	46.2029	383.274	224.714	109593	217.364	466.23	1.05007	25708.8	25.2016	5758.57	2657.72	57.7537	38.8525	1749.41	29.4019	1323.08	4779.9	39174.8	15240.7	791.751	TCGA-B4-5843-01	0.244936	0.834082	0.311675	0.106901	0.242694	0.895934	0.899115	0.589566	0.78291	0.461254	0.225491	0.762494	0.889701	0.625463	0.478478	0.503513	0.831591	0.0594198	0.401571	0.842912	0.524989	0.236642
TCGA-B4-5844-01	1567.2	10164.2	3546.76	310.56	154873	160.422	106.948	341.411	190.244	103575	120.316	0	3.08504	18960.6	45.2472	8165.06	6593.75	79.1826	54.5023	2054.63	106.948	1006.75	4995.7	27218.2	15945.5	1372.84	TCGA-B4-5844-01	0.407703	0.535845	0.461537	0.069185	0.427126	0.529628	0.556684	0.2771	0.577203	0.0555416	0.158113	0.567522	0.743518	0.60396	0.306387	0.349406	0.505484	0.0714056	0.557159	0.74069	0.48498	0.175947
TCGA-B8-4146-01	1229.63	7972.74	7601.21	153.373	230859	145.44	150.728	4047.19	946.68	98062	360.955	107.096	23.7992	55093.9	113.707	2208.04	921.559	292.202	610.847	946.68	273.691	2952.43	5450.02	80257.6	50963.4	1252.1	TCGA-B8-4146-01	0.351062	0.781602	0.354824	0.385679	0.261208	0.533564	0.819026	0.50455	0.824396	0.523809	0.144451	0.762696	0.736045	0.376776	0.403978	0.278516	0.354748	0.338461	0.749806	0.735641	0.406141	0.159171
TCGA-B8-4153-01	1470.59	22127.9	2562.83	388.014	367815	169.843	133.941	383.872	222.314	133517	916.874	20.7125	13.8083	24687.9	140.845	9320.63	6797.85	91.135	63.5184	2434.41	82.85	423.916	9861.92	42823.8	31038.4	2297.71	TCGA-B8-4153-01	0.317231	0.907429	0.362999	0.0831113	0.27251	0.833733	0.352115	0.797275	0.409059	0.148814	0.244461	0.528337	0.701789	0.496383	0.457846	0.570054	0.496581	0.0497071	0.739175	0.580588	0.312489	0.156509
TCGA-B8-4621-01	2070.88	15925.5	3792.08	688.309	66444.3	260.349	123.368	616.84	302.039	2632.42	53.6013	5226.55	8852.72	194242	198.24	1749.27	2102.36	186.328	566.642	1692.27	50.198	1073.73	7691.36	68385.9	28038.6	1277.92	TCGA-B8-4621-01	0.742492	0.0921305	0.801609	0.611804	0.287704	0.576229	0.287134	0.100887	0.860265	0.600649	0.224612	0.637244	0.602364	0.611028	0.526154	0.570789	0.7802	0.102735	0.878525	0.623453	0.585947	0.343345
TCGA-B8-4622-01	2884.01	8919.41	4398.84	1505.47	168916	523.325	258.021	1374.38	452.577	86080.2	399.517	1077.86	29.1314	167611	299.637	6611.79	3431.26	300.678	213.284	953.013	234.092	890.589	6049.97	91074.2	50126.8	1664.65	TCGA-B8-4622-01	0.351099	0.783379	0.411124	0.0454752	0.395721	0.738243	0.465946	0.466455	0.425807	0.195575	0.227448	0.565549	0.439559	0.463985	0.457877	0.515735	0.662302	0.0816083	0.543662	0.639327	0.376123	0.293309
TCGA-B8-5158-01	3771.72	11802.5	4282.57	1347.7	249366	400.782	283.152	1133.45	397.422	67099.6	2060.21	2311.43	11783.2	608534	673.852	12395.7	4302.74	428.51	352.05	2130.78	236.941	2178.68	5807.56	92640.4	55422.2	3799.45	TCGA-B8-5158-01	0.691621	0.379022	0.718836	0.0155371	0.657021	0.312865	0.385933	0.0705058	0.461578	0.303297	0.44423	0.0525428	0.0558584	0.237012	0.443943	0.370621	0.556984	0.120948	0.704593	0.272175	0.616564	0.464693
TCGA-B8-5159-01	2265.95	10117.9	4999.04	284.381	164497	277.556	133.469	546.011	615.78	63663.4	178.97	535.395	9.85854	53676	40.1925	5878.72	2926.47	147.878	193.379	1271.75	90.2436	719.673	10337.1	68857.4	38315.6	3624.15	TCGA-B8-5159-01	0.325008	0.121601	0.351621	0.0217499	0.368289	0.516586	0.236008	0.893837	0.341524	0.0475639	0.133784	0.403085	0.27518	0.382283	0.302149	0.0237453	0.109897	0.133473	0.352577	0.352617	0.318929	0.177207
TCGA-B8-5162-01	6804.12	10537.6	1027.55	743.29	290867	1600.08	597.646	3482.42	368.632	35518.2	643.85	1331.9	496.197	113245	278.232	13037.7	3049.5	710.144	895.966	2842.58	521.308	1735.68	10251.4	291859	143788	12085.5	TCGA-B8-5162-01	0.590565	0.449298	0.684456	0.288113	0.593113	0.420295	0.578929	0.427226	0.782583	0.382368	0.294543	0.5329	0.509709	0.139165	0.387301	0.286926	0.264149	0.426608	0.868102	0.502438	0.628724	0.366446
TCGA-B8-5163-01	6385.77	9038.38	3236.61	267.429	298316	904.199	594.126	3624.02	526.907	43546.8	64.3275	1434.72	1960.91	225322	288.39	17377.1	3603.79	429.332	617.255	1835.14	569.551	3989.03	8489.06	175133	101855	8496.29	TCGA-B8-5163-01	0.556505	0.277738	0.631638	0.0146306	0.557289	0.45374	0.479001	0.213731	0.508082	0.039811	0.292299	0.20123	0.302506	0.203877	0.398047	0.176632	0.543713	0.213023	0.723232	0.282096	0.531534	0.398147
TCGA-B8-5164-01	12076.8	26415.7	1916.29	504.698	191134	1766.05	750.396	2449.15	316.903	72981.7	33.6465	148.671	4.69487	304515	245.698	7575.95	2795.79	798.91	1125.99	3608	877.94	761.351	12493	270361	170888	14935.1	TCGA-B8-5164-01	0.594325	0.109443	0.651979	0.0377551	0.70725	0.423229	0.541867	0.682352	0.818454	0.0686737	0.273962	0.528249	0.464165	0.303657	0.524345	0.0221429	0.597076	0.352473	0.911218	0.476196	0.648108	0.30515
TCGA-B8-5165-01	1819.05	6211.89	1527.44	182.45	219569	191.027	209.74	462.364	167.636	65642.4	252.624	2245.54	110.718	88647.5	126.312	9768.9	2442.81	104.48	286.151	1616.32	199.604	1256.1	4611.16	49908	20304.2	2022.55	TCGA-B8-5165-01	0.506548	0.759271	0.582444	0.192221	0.582626	0.707905	0.627281	0.826515	0.401803	0.231182	0.17974	0.569465	0.723378	0.543503	0.455906	0.389087	0.741935	0.13781	0.690019	0.710448	0.591499	0.387638
TCGA-B8-5545-01	1716.05	4460.47	2178.68	388.218	176679	329.044	217.868	1266.86	188.281	73487	66.3467	13069.4	344.286	110357	88.7611	13168	4435.37	209.799	465.323	2407.31	100.417	1845.16	6297.56	89313.4	38211.2	1980.54	TCGA-B8-5545-01	0.444218	0.498546	0.497999	0.024155	0.540133	0.661774	0.847518	0.432596	0.51001	0.385094	0.451483	0.620483	0.686771	0.403343	0.667348	0.405099	0.66701	0.0879382	0.570018	0.624591	0.477669	0.35028
TCGA-B8-5546-01	675.892	4432.86	4748.11	53.1892	36730.4	79.1351	90.8108	66.1621	79.1351	5063.35	16.8649	1.2973	141.405	4792.21	29.8378	924.972	1176.65	29.8378	79.1351	1421.84	32.4324	232.216	4644.32	34067	13608.6	965.189	TCGA-B8-5546-01	0.926726	0.380843	0.962405	0.765101	0.169023	0.832634	0.857526	0.91394	0.556183	0.450141	0.218524	0.888214	0.884026	0.735738	0.631825	0.84071	0.819538	0.813595	0.961109	0.926419	0.903031	0.13165
TCGA-B8-5549-01	1927.25	7801.76	3742.97	304.357	157783	407.547	124.036	424.224	211.591	106637	74.0047	156.348	21.8887	320544	54.2006	12837.2	3799.26	217.845	222.014	1666.67	282.469	1253.91	9236	105663	59152.7	3390.67	TCGA-B8-5549-01	0.357063	0.703256	0.363015	0.0314315	0.312811	0.43641	0.640895	0.184648	0.409133	0.507401	0.148031	0.67727	0.64112	0.384189	0.406076	0.171874	0.767645	0.195961	0.943725	0.676759	0.396154	0.199691
TCGA-B8-5550-01	1574.55	13832.3	3037.11	522.628	144717	346.641	114.658	1329.23	425.302	58519.7	802.607	11301.8	61.3288	228687	517.295	3469.08	4634.32	133.323	307.977	2082.51	154.655	927.931	9340.64	98339.4	48699	2194.5	TCGA-B8-5550-01	0.479791	0.322234	0.522136	0.25343	0.639267	0.611802	0.477866	0.428285	0.55514	0.137539	0.356408	0.613251	0.614932	0.541069	0.518814	0.466239	0.587067	0.178829	0.554625	0.534183	0.462634	0.374405
TCGA-B8-5551-01	10194	11319	2661.99	1470.45	235086	2049.3	536.832	4069.42	477.314	38275	795.913	89.8611	262.581	145147	327.935	8791.22	2654.99	1031.65	648.867	2360.9	422.464	983.804	12067.1	280388	98587	13272.6	TCGA-B8-5551-01	0.704955	0.0769079	0.804788	0.0279456	0.720248	0.117012	0.51495	0.100117	0.529002	0.103043	0.389941	0.229336	0.111422	0.0580848	0.517503	0.0624818	0.405598	0.377978	0.76374	0.0287755	0.654218	0.409872
TCGA-B8-5552-01	2262.92	7916.61	1797.85	404.235	114379	316.184	259.351	786.858	243.342	62594	563.528	12135.9	414.641	108402	220.128	8520.16	4030.35	216.926	357.808	1838.67	271.358	1425.63	5267.07	77279.4	28751.9	1970.75	TCGA-B8-5552-01	0.47142	0.463522	0.530701	0.21716	0.608443	0.621313	0.725533	0.496783	0.575347	0.438164	0.242715	0.646004	0.670319	0.455636	0.830367	0.359757	0.688319	0.155133	0.607981	0.611537	0.582183	0.535259
TCGA-B8-5553-01	2440.04	18486.7	1165.59	677.199	183668	520.182	154.128	950.776	243.715	54068.1	1757.06	1741.64	14.4495	178521	83.807	3258.84	3627.78	257.201	183.027	2363.94	248.531	2238.71	8644.65	117170	37610.1	4243.33	TCGA-B8-5553-01	0.528125	0.593414	0.484506	0.304403	0.575277	0.549354	0.529582	0.548486	0.421951	0.109312	0.339678	0.69086	0.614187	0.38298	0.310313	0.0899475	0.516563	0.183223	0.570718	0.47905	0.455948	0.305396
TCGA-B8-A54D-01	4317.8	15210.6	604.45	2829.92	82241.1	777.753	450.167	1048.28	420.579	96219.5	65.5173	9379.54	266.296	56268.8	467.075	7538.71	2398.78	429.032	386.763	2400.89	185.984	557.953	11645.2	123547	48611.7	9449.28	TCGA-B8-A54D-01	0.406283	0.147115	0.461832	0.044581	0.490402	0.388787	0.469913	0.464102	0.575141	0.0571819	0.214979	0.197045	0.618147	0.211377	0.420393	0.185162	0.24015	0.256226	0.477718	0.296702	0.415378	0.340128
TCGA-B8-A54E-01	1303.06	2020.77	4857.48	203.305	36682.2	1005.61	77.7743	987.87	251.061	8274.1	40.9339	5.45785	2.72892	13787.9	46.3917	2158.58	1185.72	118.708	252.425	3033.2	69.5876	100.97	6569.88	34658.7	12935.1	1334.44	TCGA-B8-A54E-01	0.85209	0.127383	0.9768	0.408415	0.766888	0.477708	0.913083	0.210676	0.691475	0.6235	0.457087	0.561191	0.561718	0.525706	0.727507	0.443624	0.649636	0.432134	0.941842	0.536842	0.742445	0.663442
TCGA-B8-A54F-01	1093.7	6656.79	3398.3	2559.51	101764	256.979	182.969	853.171	254.924	85304.8	65.7867	150.076	3846.47	134110	279.594	13157.3	2935.73	170.634	121.294	2388.88	37.005	1644.67	3834.13	79400.5	29509.5	941.572	TCGA-B8-A54F-01	0.353814	0.645308	0.362733	0.381547	0.392448	0.738776	0.843072	0.29612	0.687915	0.705997	0.224383	0.749836	0.741573	0.442689	0.882286	0.480825	0.697707	0.0775161	0.976422	0.796342	0.557884	0.448653
TCGA-B8-A54G-01	7599.39	15885.6	962.23	1488.47	114456	1374.78	593.043	3244.16	577.807	42731.9	175.803	18.7523	52.741	132332	441.852	7947.48	3247.67	1442.76	1023.18	1579.89	512.174	549.678	17426.8	295403	77868	15592.6	TCGA-B8-A54G-01	0.506559	0.766861	0.477136	0.0216783	0.62986	0.238298	0.525716	0.690271	0.612123	0.0999354	0.289377	0.525152	0.506235	0.465667	0.533227	0.420646	0.658528	0.293019	0.84866	0.571549	0.435491	0.429337
TCGA-B8-A54H-01	2986.75	22496.1	2079.01	358.354	135137	322.798	324.192	244.713	243.318	152344	377.178	57.8666	38.3453	29940.7	186.149	2889.14	4333.02	270.509	158.262	1963.28	150.592	827.561	7729.02	55791	15315.8	4094.58	TCGA-B8-A54H-01	0.421601	0.29655	0.490118	0.643476	0.388768	0.519079	0.434314	0.437047	0.822368	0.115461	0.180688	0.67995	0.488817	0.504423	0.417227	0.383858	0.504972	0.190882	0.622508	0.457177	0.442049	0.343856
TCGA-B8-A54I-01	2700.22	21307.5	1915	2319.04	149413	503.146	158.567	1024.59	336.955	51151.6	2340.39	131641	18001.9	407816	1834.2	16600.8	2967.04	585.479	361.35	2311.42	166.191	1411.86	7161.44	119035	36975.1	4784.46	TCGA-B8-A54I-01	0.635139	0.10149	0.770731	0.0188276	0.409599	0.349266	0.253007	0.0949316	0.361064	0.070443	0.344158	0.0326104	0.105497	0.151386	0.407052	0.0506084	0.392648	0.274082	0.558463	0.255962	0.549933	0.383884
TCGA-B8-A54J-01	2389.53	16417.8	1773.47	638.191	148629	415.931	231.483	367.052	228.716	146629	2162.66	29.5117	11.9891	20270.9	100.524	4803.04	12695.6	201.049	171.537	2262.26	107.902	814.34	10316.2	55258.9	22713.9	3706.49	TCGA-B8-A54J-01	0.415734	0.761835	0.54196	0.41432	0.437838	0.594235	0.522297	0.476364	0.254897	0.0925954	0.421496	0.648004	0.62649	0.312384	0.633487	0.346853	0.664714	0.12337	0.84682	0.608734	0.492909	0.352308
TCGA-B8-A54K-01	461.165	1283.33	807.561	237.886	124593	47.9946	34.4309	88.6856	68.8618	277794	250.406	1.04336	3345.01	98269.9	32.3442	15038	2450.85	29.2141	57.3848	887.9	21.9106	1207.17	3910.51	8857.09	4737.9	389.173	TCGA-B8-A54K-01	0.179538	0.97419	0.216165	0.0153363	0.730527	0.750781	0.975801	0.102149	0.572681	0.788522	0.470091	0.601869	0.78733	0.86429	0.290007	0.412909	0.52597	0.0336321	0.976154	0.812881	0.346082	0.662829
TCGA-B8-A7U6-01	1445.45	18048.9	2487.7	1494.82	194729	275.65	172.795	268.793	182.395	127110	5833.9	318.163	80.9121	51397	182.395	9529.8	10887.5	101.483	78.1693	5676.19	95.9974	847.52	6963.92	56009	19942.8	1710.12	TCGA-B8-A7U6-01	0.384312	0.807023	0.491574	0.0455618	0.525035	0.611467	0.502441	0.776278	0.623566	0.150078	0.215829	0.665213	0.690431	0.494289	0.916305	0.424005	0.314664	0.105874	0.818522	0.728189	0.474626	0.312982
TCGA-B8-A8YJ-01	2235.38	4976.07	353.715	3354.28	219745	392.215	415.074	836.163	245.435	43959.3	249.044	22.8591	4.81245	12765	84.2179	9186.97	9555.12	193.701	468.011	3527.53	553.432	1500.28	3892.07	64027.2	24947.7	2152.37	TCGA-B8-A8YJ-01	0.599164	0.432359	0.692959	0.28418	0.853737	0.364919	0.77962	0.592232	0.683045	0.244039	0.52235	0.500527	0.509837	0.373516	0.615337	0.236169	0.65831	0.238726	0.949414	0.475577	0.73118	0.452661
TCGA-BP-4177-01	474.514	3000.96	662.772	196.854	161372	83.3838	51.5776	142.698	93.6993	77933.7	965.361	398.007	8241.24	68281	34.3851	12869.5	2905.54	59.3142	75.6471	2401.8	37.8236	1955.65	4405.59	24483.9	14628.3	1001.47	TCGA-BP-4177-01	0.300864	0.939589	0.367638	0.0504002	0.425931	0.747191	0.682701	0.218094	0.345313	0.613631	0.297445	0.676629	0.685009	0.807024	0.558021	0.500688	0.835398	0.103097	0.715059	0.871226	0.488617	0.700136
TCGA-BP-4760-01	502.399	1770.31	612.984	584.384	158123	119.165	80.0788	244.05	97.2385	115004	866.567	29.5529	13807.9	33863.8	41.946	12071.9	2934.31	46.7126	95.3319	1907.59	54.3392	3172.64	3766.56	26615.7	6914.42	552.925	TCGA-BP-4760-01	0.295155	0.858907	0.408965	0.28242	0.883952	0.714656	0.954941	0.271079	0.713915	0.695753	0.412622	0.772971	0.618644	0.788089	0.439168	0.582921	0.807439	0.0836078	0.919543	0.699087	0.701851	0.645467
TCGA-BP-4770-01	965.921	4784.6	19.8045	955.119	230592	168.339	114.326	1376.42	149.434	22645.6	104.424	9.00206	13.5031	8713.1	47.7109	2118.19	5069.96	215.149	307.871	1297.2	23.4054	2216.31	2257.72	72851	25678.4	3538.71	TCGA-BP-4770-01	0.363479	0.149457	0.436335	0.449243	0.251951	0.195075	0.750312	0.0294824	0.783976	0.227745	0.327977	0.470213	0.09747	0.0474841	0.383785	0.0498516	0.103796	0.0714507	0.362321	0.766108	0.306013	0.929059
TCGA-BP-4782-01	2936.77	18751.1	3594.39	588.695	183730	497.758	212.504	738.022	267.066	34475.5	198.146	1792.89	1012.75	236661	233.563	6088.92	2674.49	156.985	223.991	1974.76	197.189	1114.21	9913.04	89516.1	47574.2	4722.96	TCGA-BP-4782-01	0.497399	0.393409	0.592674	0.377631	0.417213	0.49998	0.56233	0.526932	0.514819	0.044416	0.253396	0.674845	0.588805	0.58102	0.443978	0.217782	0.316971	0.151533	0.651209	0.574555	0.48109	0.33135
TCGA-BP-4795-01	2044.2	5502.57	546.635	218.991	168311	249.313	232.467	565.165	188.669	107370	352.07	20.2146	7153.43	13999.4	58.9591	13317.2	3636.09	178.562	446.405	1625.59	164.243	1808.36	4072.39	45523.2	21626.2	2344.89	TCGA-BP-4795-01	0.375586	0.817268	0.515818	0.0410727	0.603305	0.338485	0.88841	0.350396	0.579109	0.573367	0.288642	0.626547	0.741806	0.649768	0.458382	0.465244	0.744415	0.168372	0.925389	0.760351	0.713529	0.623948
TCGA-BP-4801-01	2687.94	9713.93	2531.15	350.926	208622	409.725	291.194	875.448	293.06	91139	275.327	58.7987	108.264	85586.7	174.53	11165.2	3520.46	258.528	279.994	1634.23	167.063	865.182	5835.08	140314	54611.9	2377.15	TCGA-BP-4801-01	0.419758	0.780276	0.509383	0.0763072	0.451563	0.438708	0.459582	0.699735	0.538249	0.32148	0.235875	0.717366	0.528444	0.294083	0.592793	0.353921	0.394875	0.160856	0.818073	0.706422	0.429007	0.508313
TCGA-BP-4993-01	1947.87	17181	1914.31	512.652	167618	293.961	155.627	425.176	140.369	71281	1251.12	27.4635	53.9098	30553.7	99.6823	8308.22	6748.9	165.798	173.936	2509.35	149.524	1487.1	7411.08	56041.8	37739.9	6459.01	TCGA-BP-4993-01	0.320121	0.185153	0.394988	0.0264695	0.316134	0.721557	0.446737	0.784555	0.57909	0.280587	0.179406	0.54119	0.69231	0.500975	0.449278	0.34042	0.475991	0.0777328	0.964893	0.742826	0.361558	0.24735
TCGA-BP-5010-01	1821.56	20643.4	1735.16	1141.66	192937	243.63	158.643	1304.55	157.226	138355	342.782	38895.8	1172.82	227743	478.761	7684.26	6134.66	240.797	167.142	1237.98	120.399	488.677	6453.36	30105.3	20224.1	3881.08	TCGA-BP-5010-01	0.437781	0.860614	0.518556	0.180693	0.552186	0.530253	0.627198	0.222572	0.51421	0.134766	0.332342	0.380154	0.369733	0.285051	0.477914	0.378378	0.385181	0.137167	0.63955	0.767858	0.386221	0.398341
TCGA-BP-5168-01	1418.8	14167.6	3610.5	141.4	148894	216.894	166.565	286.395	430.192	123241	256.438	283.999	10.7848	23014.7	112.641	15183.7	7089.18	56.3204	116.236	1553.01	116.236	1044.92	8583.47	69278.9	28487.3	2975.4	TCGA-BP-5168-01	0.310947	0.932153	0.409231	0.0141174	0.357346	0.599289	0.403268	0.147937	0.33653	0.410516	0.183614	0.701762	0.725025	0.473816	0.651967	0.415282	0.47858	0.130018	0.480823	0.621801	0.389158	0.32247
TCGA-BP-5169-01	4750.83	14436	5089.54	1116.09	216881	693.825	411.819	2087.44	302.896	40450.7	12387.4	277.53	3191.59	54480.9	589.378	11786.1	8020.02	362.579	514.773	2535.07	102.955	501.344	8874.99	68770.7	32915.6	9062.99	TCGA-BP-5169-01	0.627685	0.408891	0.819716	0.019362	0.766889	0.296757	0.273265	0.0675043	0.378276	0.0688291	0.339636	0.0606166	0.314412	0.361965	0.242629	0.347873	0.420662	0.281607	0.869933	0.184127	0.587776	0.336348
TCGA-BP-5170-01	1356.97	8484.14	2781.67	339.858	397422	246.274	124.368	669.866	267.207	97056.6	3468.77	5723.41	178.549	205995	169.929	13822.1	5352.77	105.898	315.231	3281.6	50.4862	1423.46	8513.7	77492.6	46470.7	2429.49	TCGA-BP-5170-01	0.398774	0.791801	0.521365	0.107169	0.566261	0.166523	0.447651	0.219077	0.355282	0.117972	0.295628	0.558284	0.433613	0.386441	0.759611	0.448145	0.527665	0.0921979	0.543681	0.69313	0.347605	0.269364
TCGA-BP-5173-01	3293.73	20867.4	3142.53	169.866	191826	531.999	335.999	590.799	218.4	106194	39.1999	461.999	73.7332	45309.5	128.8	5681.19	3849.99	260.4	284.666	2426.66	184.8	455.466	11490.2	147777	105546	8749.05	TCGA-BP-5173-01	0.336353	0.189852	0.446187	0.524789	0.263127	0.425959	0.453952	0.57572	0.762732	0.0360163	0.122257	0.641077	0.566669	0.56007	0.448607	0.423153	0.798779	0.238467	0.515854	0.681523	0.479847	0.244708
TCGA-BP-5174-01	1280.73	41001.5	2051.3	1361.51	234604	221.072	75.4622	257.209	254.021	71166.2	197.69	3876.21	43.5768	201017	920.426	2448.8	4592.56	110.536	103.096	1979.02	39.3254	339.048	11997.4	42855.1	18620	2729.39	TCGA-BP-5174-01	0.384052	0.840599	0.430059	0.483556	0.361302	0.699173	0.828675	0.855283	0.722518	0.150086	0.238693	0.70596	0.605396	0.475238	0.5861	0.497877	0.406301	0.108202	0.493241	0.684722	0.349166	0.261488
TCGA-BP-5175-01	2401.62	62450.9	4367.38	476.814	511245	283.748	251.57	814.679	131.636	54577.6	70.2057	254424	7463.74	763487	826.38	6738.28	3873.01	197.454	229.631	1818.03	64.3552	557.258	9545.05	74290.8	30375.7	7440.34	TCGA-BP-5175-01	0.507404	0.437779	0.608704	0.141886	0.326801	0.395027	0.243565	0.0423259	0.305417	0.0980132	0.230787	0.529871	0.138734	0.219256	0.232354	0.334065	0.434462	0.130728	0.547587	0.530903	0.340169	0.336284
TCGA-BP-5176-01	1670.76	27033.6	3181.15	451.461	201559	250.134	160.365	295.454	228.345	33805.6	53.1644	9578.3	21.7887	277887	321.601	6766.69	5330.38	65.366	202.199	1744.84	64.4945	861.088	9891.19	68012.9	36344.4	3783.39	TCGA-BP-5176-01	0.389358	0.276736	0.504112	0.454788	0.524182	0.707795	0.465997	0.241295	0.816528	0.104325	0.249206	0.711751	0.466228	0.631779	0.667367	0.557325	0.637791	0.103046	0.561336	0.691775	0.472728	0.270282
TCGA-BP-5177-01	1683.54	14133.7	1897.89	142.9	236230	183.091	164.112	362.833	254.541	186428	34.6087	62.5189	12.2805	31678.1	118.339	8430	5554.13	84.847	89.3127	1740.48	43.5399	1271.59	9337.64	35103.2	25181.7	3763.41	TCGA-BP-5177-01	0.315964	0.50711	0.416308	0.184449	0.504528	0.683694	0.578032	0.822123	0.704817	0.0822159	0.21638	0.687795	0.534136	0.563211	0.38088	0.238662	0.657944	0.253113	0.984403	0.662502	0.414988	0.367226
TCGA-BP-5178-01	1761.41	19574.3	4683.71	1870.81	319347	452.074	193.108	2048.29	181.946	14148.2	21686.2	41.3006	2814.02	229469	560.349	14657.2	5796.59	208.735	711.04	2721.37	241.106	815.966	9472.35	150993	70663.1	4472.74	TCGA-BP-5178-01	0.50029	0.222194	0.606205	0.015507	0.380691	0.530959	0.384762	0.0642613	0.315102	0.17164	0.263625	0.446105	0.339369	0.367162	0.389296	0.434018	0.658689	0.169347	0.982608	0.338466	0.375603	0.304266
TCGA-BP-5180-01	2225.17	19134.5	3564.54	682.137	347950	407.326	229.454	688.362	387.76	68012.7	1541.26	988.965	96.9399	196625	244.573	17199.3	5548.7	322.837	218.782	2097.99	292.599	386.87	7242.93	146794	58032.3	4237.79	TCGA-BP-5180-01	0.424209	0.799953	0.480883	0.0110409	0.238313	0.705073	0.359947	0.0543651	0.168664	0.0791559	0.187066	0.550669	0.45104	0.626627	0.345184	0.118366	0.794416	0.127094	0.540609	0.646574	0.240146	0.146557
TCGA-BP-5181-01	2226.78	17771.6	4013.04	233.328	250769	276.895	176.206	453.101	574.121	96444.6	152.97	273.022	5.80899	37063.3	90.0393	13614.3	4909.56	135.543	128.766	1223.76	80.3576	798.735	8155.82	65308.5	38423.5	2439.77	TCGA-BP-5181-01	0.280165	0.933551	0.395366	0.0285562	0.298937	0.74033	0.476635	0.82117	0.639933	0.729896	0.150625	0.51521	0.861626	0.161687	0.175804	0.648459	0.790654	0.0687815	0.511804	0.529417	0.294542	0.130969
TCGA-BP-5182-01	4324.36	11204.4	1518.7	455.196	182807	595.893	323.603	1342.41	441.954	32070.6	130.765	605.825	164.698	109619	160.56	6230.39	4025.59	316.982	930.255	1438.42	373.261	728.314	5993.69	175233	56492.3	5324.14	TCGA-BP-5182-01	0.487418	0.401674	0.563168	0.337385	0.526116	0.434757	0.754274	0.511645	0.787505	0.367658	0.272911	0.636919	0.514263	0.396708	0.705927	0.42482	0.466326	0.215965	0.678953	0.678903	0.567766	0.305497
TCGA-BP-5183-01	4368.11	20210.6	2407.26	691.764	169976	531.968	244.334	579.391	388.666	115804	145.363	159.796	21.6498	241280	1069.09	9482.63	4461.93	377.326	295.881	2295.91	303.098	405.161	12150.7	114125	47176	4857.81	TCGA-BP-5183-01	0.39326	0.365164	0.413916	0.0117888	0.38299	0.677728	0.28675	0.747498	0.707227	0.226083	0.181039	0.0329197	0.611861	0.441769	0.241895	0.48161	0.667029	0.405727	0.555242	0.610953	0.330312	0.260815
TCGA-BP-5184-01	2038.34	13751.4	2819.61	410.018	188230	357.15	234.967	522.802	323.08	75143.7	1335.79	222.044	10.5735	28622.5	93.9868	8378.93	4032.04	97.5113	1125.49	1750.5	122.183	850.581	6496.84	76511.2	39415.7	4900.24	TCGA-BP-5184-01	0.361755	0.659219	0.501076	0.0261789	0.430128	0.640964	0.544055	0.8008	0.391782	0.268818	0.241994	0.479789	0.691329	0.45758	0.617786	0.382184	0.43422	0.0966685	0.581834	0.730246	0.449022	0.358825
TCGA-BP-5185-01	1288.61	41184.2	2525.88	741.849	326698	261.829	138.615	154.017	179.687	58395.6	1375.89	74.4416	17.9687	15299	97.5441	16392.5	9862.23	110.379	112.946	3200.99	25.6695	382.476	12113.4	57661.4	31524.7	6106.78	TCGA-BP-5185-01	0.334885	0.580401	0.341957	0.0217279	0.143954	0.685491	0.44102	0.772936	0.28061	0.132714	0.137411	0.83673	0.866768	0.365912	0.929172	0.400176	0.745973	0.0904732	0.886747	0.773869	0.232093	0.135213
TCGA-BP-5186-01	1500.25	19052.7	2555.92	419.693	176626	288.378	183.669	412.827	288.378	127546	53.2126	14.5905	3.43307	35890.2	156.205	5235.43	4673.27	186.244	159.638	1650.45	60.937	744.118	7139.07	46556.7	23474.5	2465.8	TCGA-BP-5186-01	0.358891	0.84999	0.491699	0.228864	0.482104	0.394176	0.810585	0.609108	0.802594	0.382078	0.237673	0.611491	0.701829	0.486662	0.848966	0.448253	0.570068	0.148206	0.978418	0.727322	0.424299	0.47618
TCGA-BP-5187-01	1369.97	9865.73	3536.77	133.894	269462	179.614	161.653	775.608	352.697	57507.6	1874.52	45.72	759.279	176714	271.054	4411.98	3989.07	156.754	334.736	1952.9	187.779	1242.6	5450.48	42449.4	7006.59	3855.18	TCGA-BP-5187-01	0.432091	0.697474	0.55941	0.36052	0.627077	0.58399	0.606264	0.252558	0.668389	0.360957	0.327646	0.663709	0.360437	0.291424	0.885356	0.348147	0.578401	0.179765	0.952373	0.564508	0.448069	0.465224
TCGA-BP-5189-01	2487.37	9719.53	2735.56	1090.7	229311	312.67	174.584	1189.24	349.777	74822.4	298.679	2050	397.833	575552	704.42	10161.8	2976.45	291.379	539.569	2974.62	279.213	1358.35	6207.78	154547	80684.1	1643.65	TCGA-BP-5189-01	0.43242	0.681759	0.512627	0.0122313	0.394859	0.464449	0.431441	0.320902	0.498742	0.10747	0.272842	0.117357	0.341693	0.450238	0.39168	0.34233	0.538918	0.141188	0.57373	0.544056	0.445088	0.325233
TCGA-BP-5190-01	1206.59	30455.6	2513.63	474.226	149066	184.551	126.149	442.689	192.727	32413.2	1604.89	53.73	49.0578	200318	1217.1	6966.21	3126.85	99.2837	100.452	1616.57	96.9476	388.959	11094.1	57526.2	30383.2	3099.99	TCGA-BP-5190-01	0.337789	0.416181	0.415558	0.0127776	0.438475	0.319076	0.325966	0.399813	0.628576	0.172897	0.215985	0.0404408	0.372103	0.541268	0.642637	0.528827	0.554221	0.123256	0.742797	0.504047	0.308922	0.282465
TCGA-BP-5191-01	6747.13	66588.3	4265.15	858.882	284137	989.694	647.174	3180.79	230.642	32016.2	931.173	3482	6044.88	417852	5783.26	26203.7	2955.31	447.514	635.125	1819.32	204.824	283.999	10683.5	201261	101551	21246.6	TCGA-BP-5191-01	0.62547	0.116141	0.687999	0.014847	0.497555	0.475252	0.354401	0.0903752	0.338515	0.0647903	0.294507	0.331792	0.06562	0.260932	0.309318	0.121556	0.462118	0.297531	0.658172	0.399713	0.470824	0.309038
TCGA-BP-5192-01	769.476	12642.8	3628.25	138.84	149388	122.113	115.421	105.385	176.478	101746	444.958	20.0733	14.2186	14865.9	57.7107	7720.69	4199.5	51.856	81.1296	1439.42	60.2199	787.041	4560.82	25153.5	15499.9	1192.69	TCGA-BP-5192-01	0.218308	0.215529	0.339015	0.0498462	0.337481	0.483553	0.27466	0.539747	0.343788	0.0487757	0.0695267	0.796287	0.798265	0.469547	0.823541	0.269759	0.396145	0.592059	0.412616	0.607659	0.32696	0.542404
TCGA-BP-5194-01	1669.41	7997.59	3554.18	178.542	246401	222.31	256.351	459.903	492.555	98010.8	211.889	149.364	11.1155	53132.7	99.3446	6344.86	3092.19	97.2605	210.499	1563.11	125.744	1293.56	6080.17	56210.3	27533	2560.73	TCGA-BP-5194-01	0.323444	0.834038	0.396144	0.210297	0.257085	0.657744	0.353114	0.756317	0.518692	0.288552	0.155161	0.710057	0.751845	0.481786	0.848695	0.38861	0.513798	0.0905254	0.941985	0.743379	0.358942	0.200252
TCGA-BP-5195-01	1784.71	11767.3	2112.09	1028.9	220256	273.929	190.414	567.902	205.447	61851.2	370.806	1049.78	116.921	157294	151.162	11707.1	4356.97	198.766	329.884	2517.14	142.811	1307.01	6350.48	87350.8	33264	2381.01	TCGA-BP-5195-01	0.440122	0.588313	0.577712	0.0180707	0.527222	0.455228	0.508884	0.276777	0.757321	0.164327	0.306831	0.149535	0.356353	0.331156	0.522833	0.423009	0.376086	0.120835	0.772865	0.650387	0.422835	0.287524
TCGA-BP-5196-01	2564.52	12329.5	1399.93	533.264	334140	457.617	239.082	1466.24	423.062	150330	60.7043	763.94	2218.04	251881	206.395	9807.95	4637.81	430.534	256.826	3175.3	128.88	493.106	11015.5	65340.3	34777	9783.67	TCGA-BP-5196-01	0.402944	0.480046	0.450272	0.411562	0.472708	0.51252	0.86126	0.0582635	0.858936	0.0958876	0.240163	0.603567	0.42022	0.195805	0.314635	0.44472	0.246569	0.191366	0.716772	0.66923	0.344482	0.356161
TCGA-BP-5198-01	1914.08	8893.41	2445.93	1922.85	249255	464.639	173.387	1047.14	266.9	68921.5	12925.1	5907.83	466.587	95726.4	176.31	4452.55	6950.11	218.195	676.99	3307.02	583.478	2017.33	7755.67	106022	29336.6	2712.83	TCGA-BP-5198-01	0.420186	0.542059	0.477599	0.118561	0.509886	0.585194	0.30224	0.440833	0.326922	0.171245	0.202776	0.540637	0.280445	0.37652	0.411224	0.478959	0.477124	0.172088	0.58029	0.210706	0.379393	0.308523
TCGA-BP-5199-01	6245.68	17721.2	946.805	340.086	296356	882.901	525.187	1311.13	243.128	265843	174.817	4081.77	10.2834	20682.1	173.348	11264.7	5987.13	487.726	400.317	2405.58	281.324	1098.12	9302.78	75282.4	47504.8	16916.2	TCGA-BP-5199-01	0.332234	0.875045	0.369796	0.0232113	0.314293	0.342088	0.935761	0.480831	0.594394	0.0438019	0.0995062	0.697117	0.727299	0.40725	0.331918	0.443313	0.307368	0.147902	0.420989	0.735937	0.396535	0.409624
TCGA-BP-5200-01	2871.48	14164	3346.86	399.922	155179	453.428	232.545	723.016	203.048	103032	306.63	6.85973	46.6462	74274.4	100.838	5423.99	10714.2	145.426	526.141	3475.14	467.148	1017.98	7300.13	94871.5	39868.1	5260.04	TCGA-BP-5200-01	0.412651	0.222743	0.511906	0.0710517	0.341255	0.610898	0.62704	0.607056	0.862333	0.112343	0.168316	0.476228	0.698098	0.444406	0.704671	0.321556	0.602943	0.207759	0.881699	0.450636	0.486746	0.279831
TCGA-BP-5201-01	3671.73	28496.3	2060.35	515.301	231392	677.714	233.841	576.525	204.08	112411	867.338	1420.05	160.713	83103.8	442.172	9229.5	14889.3	388.602	624.994	3258.47	477.036	750.843	11459.9	124756	48837.1	9386.81	TCGA-BP-5201-01	0.374638	0.192995	0.427471	0.0119749	0.371929	0.612608	0.410104	0.395834	0.462225	0.0733731	0.19755	0.226532	0.577769	0.208314	0.255531	0.252518	0.468062	0.136196	0.51376	0.38085	0.303031	0.216875
TCGA-BP-5202-01	1776.29	14173.3	2734.41	507.195	170589	258.41	115.507	375.398	276.921	60607.2	422.046	311.721	5.92345	30465	83.6687	6124.1	7051.12	96.256	96.256	4343.37	42.2046	829.282	8066.99	79768.1	24420.1	1694.85	TCGA-BP-5202-01	0.311897	0.568729	0.387258	0.018172	0.317655	0.728313	0.376034	0.537375	0.44208	0.065714	0.133339	0.382833	0.683567	0.457126	0.586465	0.484315	0.426896	0.0807221	0.518073	0.708591	0.337766	0.20131
TCGA-CJ-4869-01	8506.84	41119.1	2246.73	315.567	194552	1362.96	625.741	1744.16	354.227	56336.4	3313.01	3405.61	847.807	127756	574.495	8808.92	6360.8	658.107	546.624	2421.15	249.937	525.946	19642.5	196617	124192	19760.3	TCGA-CJ-4869-01	0.542291	0.0465657	0.636452	0.0291559	0.633182	0.37307	0.549048	0.222856	0.437659	0.0509217	0.233455	0.343277	0.486921	0.260375	0.430221	0.0759846	0.385815	0.386848	0.670801	0.108856	0.519483	0.298444
TCGA-CJ-4882-01	4429.35	20711	1068.09	844.005	188010	673.593	460.244	1357.92	202.615	72718.6	9227.69	1619.58	1674.59	68431.5	793.015	4623.91	6729.23	444.142	705.797	2242.18	562.222	1037.23	7150.56	64542.9	28912.2	6852.67	TCGA-CJ-4882-01	0.5897	0.310013	0.705955	0.298636	0.622515	0.294331	0.613988	0.317918	0.524282	0.132956	0.312714	0.554518	0.37239	0.255102	0.459461	0.233864	0.451438	0.31611	0.812931	0.343594	0.650987	0.461079
TCGA-CJ-4897-01	1349.35	20634.4	1429.5	296.102	224635	196.076	121.223	323.923	182.166	122786	170.242	3716.18	22.5223	72446.2	59.6178	10421.2	3199.49	105.325	111.287	2193.27	72.8662	688.255	7192.56	64219.6	33786.1	2150.88	TCGA-CJ-4897-01	0.312567	0.510648	0.457497	0.0322364	0.461547	0.715287	0.579616	0.680747	0.197769	0.0332214	0.142174	0.369598	0.691868	0.429121	0.337296	0.197544	0.545158	0.0822491	0.408659	0.639462	0.370895	0.152475
TCGA-CJ-4901-01	8706.71	18237.4	1985.02	636.855	125071	1210.33	680.117	3508.24	389.357	139621	8758.02	9.05481	431.613	117684	1237.49	7277.05	3699.39	766.641	866.244	2082.61	417.527	940.694	11006.6	147388	69142.6	18874.3	TCGA-CJ-4901-01	0.554081	0.210632	0.625073	0.0169355	0.667906	0.589855	0.466205	0.134511	0.378907	0.0271347	0.209597	0.309535	0.142726	0.280686	0.438671	0.144043	0.532479	0.277882	0.973173	0.0278554	0.490978	0.311893
TCGA-CJ-4902-01	2742.96	11843.2	1595.35	512.519	279518	442.024	281.981	746.868	193.068	181195	236.889	4741.6	100.98	70802.6	246.416	9947.45	2909.99	219.742	439.484	2018.96	236.254	1155.23	6238.51	74918	29630.9	3801.66	TCGA-CJ-4902-01	0.449768	0.400209	0.585783	0.0250907	0.611295	0.380046	0.458799	0.294564	0.49254	0.103236	0.229872	0.419785	0.314625	0.208747	0.418155	0.063416	0.528322	0.172414	0.580708	0.45368	0.471119	0.341073
TCGA-CJ-4903-01	3547.61	11327.2	2241.95	797.496	196050	351.016	203.413	793.824	208.553	109571	276.113	22.7646	89.5898	100689	149.072	5036.12	3551.28	271.707	313.564	3261.22	302.549	779.872	9218.2	98664.1	55360.6	4847.4	TCGA-CJ-4903-01	0.322576	0.114055	0.444152	0.0277906	0.330951	0.745795	0.395565	0.431378	0.736413	0.182621	0.136135	0.69508	0.510502	0.327659	0.728055	0.396777	0.578068	0.18604	0.888353	0.7407	0.346191	0.199285
TCGA-CJ-4904-01	2116.08	15384	2516.97	285.046	176839	294.173	212.731	517.435	211.327	58130.4	143.225	177.627	6.31875	45702.8	113.035	9127.78	11045.9	146.735	142.523	3199.39	120.758	1118.42	7408.38	94347.3	48471.8	3051.25	TCGA-CJ-4904-01	0.451879	0.797335	0.554444	0.0411297	0.439741	0.414847	0.629681	0.478199	0.783352	0.0726319	0.20931	0.655148	0.736633	0.478749	0.640573	0.345043	0.33917	0.194766	0.784842	0.651758	0.468463	0.435131
TCGA-CJ-4905-01	2372.16	6618.09	1889.33	228.585	212600	248.023	188.155	323.441	272.903	118815	258.13	179.603	17.105	25823.9	111.183	8900.84	5452.62	136.063	144.615	1944.53	36.5426	1486.58	5310.33	40852.3	24720.7	2777.23	TCGA-CJ-4905-01	0.320575	0.87669	0.422448	0.0432045	0.420035	0.645753	0.624573	0.471887	0.562326	0.0356111	0.204017	0.678525	0.349528	0.459559	0.540936	0.308222	0.441418	0.0674104	0.63758	0.835861	0.345805	0.287171
TCGA-CJ-4907-01	1400.57	14415.6	2253.8	432.437	258880	249.991	131.983	480.572	216.607	164904	290.362	680.875	1119.52	145202	126.548	3798.77	4192.39	156.05	131.983	1459.57	54.3458	924.655	4634.92	69155	39125.1	1330.7	TCGA-CJ-4907-01	0.394992	0.470258	0.481738	0.431075	0.369418	0.505194	0.460153	0.656474	0.279218	0.110718	0.22871	0.782271	0.493904	0.306323	0.365273	0.148265	0.464929	0.0596313	0.485992	0.803429	0.353983	0.310396
TCGA-CJ-4908-01	1984.37	6259.44	1816	536.24	167130	262.461	244.067	602.74	224.966	103016	361.502	1526.66	95.5046	65874.1	170.493	8531.03	6703	193.131	227.089	2416.62	142.903	1310.18	5769.89	54996.5	29327	2974.08	TCGA-CJ-4908-01	0.445201	0.785407	0.550354	0.077924	0.545612	0.681821	0.510462	0.669996	0.484236	0.0750689	0.294734	0.50892	0.482501	0.44594	0.637452	0.351687	0.633317	0.10143	0.668224	0.491404	0.44502	0.299417
TCGA-CJ-4912-01	1259.56	12450.6	3709.02	1040.63	315304	147.849	137.898	585.71	621.251	217428	22.746	40283.2	2604.42	196907	216.087	10646.6	3204.35	136.476	44.0704	2647.07	38.3839	682.381	6845.13	28682.7	16665.7	2163.72	TCGA-CJ-4912-01	0.335734	0.0840361	0.398718	0.0205006	0.306753	0.18204	0.201142	0.0838493	0.250739	0.0942789	0.190989	0.076591	0.148671	0.138318	0.186082	0.0852691	0.487986	0.109375	0.424815	0.390863	0.29103	0.244685
TCGA-CJ-4916-01	8609.47	21696.8	1981.65	1155.16	162625	1184.68	442.759	1314.72	335.859	160882	157.957	223.374	5.58435	166101	2134.82	6506.56	3782.2	650.178	581.57	2228.16	600.716	457.917	12798.5	182726	110307	21633.8	TCGA-CJ-4916-01	0.64325	0.0762534	0.705362	0.110327	0.662068	0.284556	0.469177	0.462868	0.585454	0.0346466	0.272069	0.397429	0.495651	0.205804	0.388437	0.0378692	0.386265	0.34496	0.798654	0.319026	0.578053	0.299347
TCGA-CJ-4918-01	2629.79	7511.46	2180.51	495.945	142782	384.312	350.456	1109.93	161.96	109519	107.973	13423.5	391.632	234182	607.578	9028.58	4992.39	211.371	407.187	1993.85	263.528	2320.51	4672.13	77135.9	37102.5	3463.38	TCGA-CJ-4918-01	0.461518	0.583226	0.608975	0.0274452	0.713077	0.449431	0.832107	0.173086	0.558507	0.217013	0.374081	0.123236	0.295098	0.446369	0.610414	0.380794	0.567994	0.175675	0.663694	0.616786	0.490248	0.549308
TCGA-CJ-4920-01	1626.08	7715.47	3370.7	624.351	205883	276.611	210.422	768.583	409.977	195191	771.547	75.0801	4520.61	88391	780.438	5378.11	5790.06	254.877	546.307	2484.56	170.906	1362.31	5434.42	54035	17442.3	1501.6	TCGA-CJ-4920-01	0.350478	0.790428	0.477864	0.370199	0.343512	0.417422	0.418115	0.578862	0.578099	0.370225	0.235214	0.590716	0.625215	0.558721	0.794978	0.513212	0.613339	0.10302	0.965428	0.747965	0.348473	0.262703
TCGA-CJ-5671-01	4800.42	10942.6	2571.1	687.979	341438	606.392	479.601	1728.77	273.428	89654.5	4917.29	1042.99	165.38	206532	300.991	10890.8	5816.95	271.223	1046.3	1552.36	278.94	1502.75	6836.79	147648	48983.2	5146.61	TCGA-CJ-5671-01	0.539201	0.51715	0.637037	0.0322494	0.563567	0.536413	0.511955	0.233122	0.365246	0.136195	0.222186	0.237441	0.257025	0.352465	0.389375	0.324111	0.569831	0.278632	0.715043	0.505516	0.529852	0.328973
TCGA-CJ-5672-01	6907.1	36396.2	1383.84	775.672	138142	1148.42	342.563	1315.93	167.509	56877.6	273.145	7257.21	114.691	155056	194.673	11070.7	3692.74	731.909	357.654	2598.65	262.582	590.054	15732.3	251831	144772	12988.7	TCGA-CJ-5672-01	0.459142	0.110663	0.451813	0.0117751	0.442002	0.529631	0.473149	0.609934	0.577131	0.0577766	0.20331	0.316568	0.525327	0.44881	0.33596	0.175591	0.485513	0.251014	0.432819	0.202712	0.54704	0.271741
TCGA-CJ-5675-01	7855.65	34558.4	2621	448.632	262984	1082.97	421.971	1812.91	441.277	57296.1	32.1764	1829.46	14.7092	187651	323.603	9162.93	3632.26	726.268	932.198	3093.54	535.048	570.902	19612	243917	136844	19581.7	TCGA-CJ-5675-01	0.434453	0.480846	0.472399	0.0268147	0.577906	0.588751	0.360692	0.232702	0.858613	0.0902719	0.180506	0.434461	0.403966	0.28177	0.351822	0.2856	0.293487	0.317627	0.608716	0.588495	0.463282	0.45676
TCGA-CJ-5676-01	2021.23	36317.6	4165.74	1195.54	334558	441.517	182.054	1356.09	166.286	57136.3	9406.61	160.552	487.389	169244	699.547	9108.44	5883.07	189.222	209.291	1930.92	68.8079	715.315	12445.6	102145	53022.2	5432.95	TCGA-CJ-5676-01	0.473982	0.880519	0.496795	0.0869809	0.416359	0.572476	0.463136	0.269246	0.318484	0.0958722	0.343195	0.610932	0.414132	0.392864	0.43803	0.398377	0.685558	0.185847	0.56171	0.358485	0.393259	0.307189
TCGA-CJ-5677-01	1934.45	28772.1	1970.37	1453.6	216625	357.872	127.121	1231.14	273.586	70154	262.532	56349	648.039	704783	345.437	9838.03	5283.8	362.018	145.083	1185.54	44.2159	809.703	8888.77	128251	61835.9	3878.56	TCGA-CJ-5677-01	0.403147	0.343496	0.460356	0.407593	0.403083	0.592555	0.473645	0.0533031	0.501446	0.273285	0.368386	0.703482	0.19671	0.469563	0.323045	0.349803	0.504946	0.08997	0.533712	0.771353	0.297795	0.475083
TCGA-CJ-5678-01	3337.49	54931.3	2470.18	396.601	234450	820.649	433.654	1556.21	308.773	60800.7	7027.66	5305.4	64.4992	119216	362.293	15250.6	3345.72	495.408	408.952	1666	259.369	315.634	30722.2	277033	95285.8	13597	TCGA-CJ-5678-01	0.453401	0.0721476	0.452137	0.0294922	0.397454	0.627274	0.312942	0.536767	0.339388	0.131847	0.165936	0.59123	0.49487	0.339197	0.30223	0.176208	0.630656	0.349233	0.521945	0.0363347	0.478982	0.255307
TCGA-CJ-5679-01	540.241	27924.8	12602.2	216.69	400164	68.2722	47.4937	298.32	198.88	30467.2	406.665	267.152	1248.19	359661	1785.47	11928.3	7468.38	89.0507	34.1361	3458.13	13.3576	1625.17	9424.53	19074.7	10773.6	1690.48	TCGA-CJ-5679-01	0.297865	0.875213	0.327872	0.072559	0.157262	0.813183	0.231085	0.0315669	0.608636	0.293516	0.113819	0.186641	0.301941	0.319846	0.232477	0.609083	0.307069	0.0584306	0.950003	0.8716	0.164136	0.148066
TCGA-CJ-5680-01	1384.43	18585	1592.09	806.336	111982	217.018	48.6421	384.459	191.762	71103.5	132.83	1491.07	234.792	42290.5	45.8358	3814.66	3930.65	184.279	43.0295	1390.98	31.8044	398.491	8081.13	43690.9	26852.3	1147.77	TCGA-CJ-5680-01	0.306039	0.214344	0.390815	0.0972866	0.342086	0.350505	0.642634	0.123461	0.751011	0.112934	0.269642	0.54984	0.580554	0.286274	0.277516	0.642506	0.437545	0.0745544	0.501882	0.71565	0.396205	0.280639
TCGA-CJ-5681-01	608.467	2733.92	1163.05	300.053	18696.2	69.6718	26.9398	142.13	20.4371	10871.6	45.5189	0	7.43166	15268.3	39.0162	1114.75	1482.62	150.491	155.136	2475.67	54.8085	336.282	4379.1	34019.3	16361.7	274.971	TCGA-CJ-5681-01	0.916332	0.350398	0.959348	0.685363	0.153408	0.749557	0.555207	0.0526995	0.74449	0.695506	0.174846	0.908036	0.529493	0.725425	0.456725	0.645818	0.654006	0.377181	0.498011	0.737028	0.868373	0.273189
TCGA-CJ-5682-01	1607.59	16821.7	1499.55	226.494	232560	248.623	141.884	503.754	377.49	51868.4	174.426	153.599	39.0507	44468.3	206.969	12479.3	5003.69	118.454	154.901	1379.79	83.3081	754.98	10820.9	50436.6	21585.9	4057.37	TCGA-CJ-5682-01	0.289353	0.872215	0.309647	0.0203548	0.153864	0.889956	0.223632	0.723842	0.33904	0.181811	0.160622	0.231562	0.776211	0.740351	0.386934	0.712083	0.735648	0.0894135	0.580658	0.458606	0.226454	0.23321
TCGA-CJ-5683-01	959.375	39299.6	1448.85	544.951	220173	147.931	120.738	279.546	116.387	66228.4	1377.06	609.127	107.685	85556.2	93.5445	8184.05	4762.07	167.51	189.264	2920.55	39.1582	844.076	9259.82	56269.2	23094.6	1371.62	TCGA-CJ-5683-01	0.469692	0.836877	0.320365	0.166973	0.355741	0.798972	0.593301	0.8451	0.691031	0.261558	0.199027	0.715172	0.758063	0.440121	0.39091	0.395004	0.396834	0.0599628	0.779951	0.783272	0.298524	0.256012
TCGA-CJ-5684-01	2835.52	21372.6	3551.19	207.354	247401	443.899	359.347	528.451	294.926	90281.6	974.363	5720.36	93.6114	94185.1	271.775	4221.57	4942.28	168.098	284.86	1929.6	144.947	629.109	10126.1	98097.7	59649.6	6600.1	TCGA-CJ-5684-01	0.394726	0.829578	0.473418	0.375644	0.309417	0.717392	0.341972	0.683051	0.284101	0.240388	0.193779	0.707864	0.468462	0.289416	0.415291	0.369138	0.764143	0.295478	0.477461	0.626611	0.439931	0.191961
TCGA-CJ-5686-01	2688.85	25086.8	2310.53	585.45	170936	437.719	214.952	1284.24	323.6	77470.1	2938.97	1131.04	895.762	425813	980.179	3035.9	2701.35	433.03	445.536	1533.58	245.436	761.319	6845.62	111221	65736.1	3956.67	TCGA-CJ-5686-01	0.559147	0.381143	0.554159	0.100137	0.57142	0.526176	0.5776	0.416714	0.588647	0.187932	0.287957	0.583321	0.46018	0.465735	0.455235	0.268328	0.571321	0.258189	0.652289	0.526526	0.526658	0.445045
TCGA-CJ-5689-01	2824.22	10889.2	2054.07	448.91	233707	250.195	361.393	966.804	164.738	68416.6	123.553	2783.04	174.004	137950	211.07	5310.73	3958.85	310.942	1415.71	3339.03	90.6057	1257.15	9012.18	68540.1	37409.9	4516.9	TCGA-CJ-5689-01	0.48751	0.420394	0.551805	0.261496	0.603363	0.487517	0.535095	0.555872	0.7089	0.348436	0.316976	0.608036	0.60039	0.414518	0.615085	0.23776	0.599091	0.14296	0.654115	0.531017	0.475677	0.351405
TCGA-CJ-6027-01	6632.1	20183	6736.98	614.814	465939	785.115	518.599	4668.35	438.741	44454.2	3571.5	2.88645	1236.36	122371	417.573	12708.1	3973.68	462.794	495.507	2684.4	337.715	889.027	9382.89	107157	36729.1	22075.6	TCGA-CJ-6027-01	0.571209	0.137891	0.608251	0.0137138	0.475293	0.60984	0.354342	0.362569	0.710773	0.188992	0.19469	0.130749	0.451496	0.450967	0.305314	0.465127	0.655716	0.269871	0.947729	0.454811	0.462071	0.34105
TCGA-CJ-6028-01	6972.85	11854.1	3504.39	274.173	223772	719.554	541.162	2422.06	408.266	60451	8687.33	1939.56	765.05	175222	464.538	5740.87	2478.33	656.1	938.653	1240.36	775.826	1069.15	5849.82	92326.9	36800.2	7573.88	TCGA-CJ-6028-01	0.589896	0.554642	0.655888	0.0233696	0.570102	0.515523	0.45885	0.179678	0.390423	0.27668	0.287017	0.147611	0.213695	0.402767	0.415171	0.31875	0.644768	0.222984	0.607027	0.478677	0.493837	0.336663
TCGA-CJ-6030-01	4614.05	9633.53	2434.18	780.789	177702	711.729	348.552	2308.24	314.428	88532.2	220.993	6824.8	839.288	393359	510.235	12508.1	3795.07	638.606	630.481	1832.95	242.118	1044.84	7695.77	198897	76489.7	5272.16	TCGA-CJ-6030-01	0.48624	0.509616	0.528315	0.0239231	0.548673	0.462534	0.455719	0.20456	0.825251	0.209954	0.373563	0.0816594	0.285284	0.308247	0.326059	0.384302	0.43331	0.174506	0.608095	0.445181	0.420818	0.362102
TCGA-CJ-6031-01	3476.3	19836.2	1403.41	309.731	277349	583.871	350.13	2287.39	285.683	50345.7	593.49	20449.9	1399.56	175343	348.207	17182.4	3473.41	297.226	667.556	1462.08	329.931	1103.3	7488.37	122202	71924.9	7172.86	TCGA-CJ-6031-01	0.491087	0.26261	0.59365	0.0685253	0.650256	0.325694	0.616877	0.315067	0.590775	0.231969	0.279136	0.408477	0.359	0.270601	0.516197	0.219618	0.476529	0.19923	0.678052	0.552614	0.528089	0.405526
TCGA-CJ-6032-01	1967.6	23132.8	4380.5	337.21	111025	235.563	111.328	380.773	358.185	80005.1	5372.77	120.202	5.64706	69780.7	134.723	9053.04	4481.34	159.731	106.487	4477.31	154.891	587.294	7134.65	56964.3	22343	2971.97	TCGA-CJ-6032-01	0.403487	0.480068	0.439625	0.0381915	0.390826	0.601881	0.43792	0.327874	0.588707	0.0760191	0.166227	0.476704	0.698255	0.330432	0.322914	0.295773	0.586455	0.155317	0.741363	0.606133	0.406578	0.253787
TCGA-CJ-6033-01	1296.56	13835.8	2224.89	1133.81	400586	283.68	150.023	867.406	230.035	134741	209.123	460.98	2548.57	230144	326.414	21235.1	5826.35	96.3784	836.492	2364	31.8231	1680.26	9269.61	52222.6	25942.2	2320.36	TCGA-CJ-6033-01	0.456444	0.175091	0.513747	0.019606	0.617732	0.356672	0.377126	0.255405	0.555571	0.168463	0.309542	0.273393	0.319898	0.440935	0.415692	0.383793	0.439387	0.0780152	0.612861	0.477583	0.389647	0.361023
TCGA-CW-5580-01	1256.71	10377	3435.97	495.5	162159	208.774	75.918	641.914	277.236	42274.8	436.528	11012.2	54.905	159822	193.184	3812.17	3844.7	137.601	120.655	2225.35	105.065	1740.01	4428.32	58364.7	34346.1	742.234	TCGA-CW-5580-01	0.448157	0.862298	0.482242	0.0373547	0.381341	0.465003	0.276149	0.19869	0.438037	0.3563	0.237495	0.704875	0.627264	0.625665	0.356674	0.507173	0.537381	0.0678292	0.620378	0.732228	0.439892	0.373368
TCGA-CW-5581-01	1851.5	19006.9	3158.77	125.027	207124	259.247	247.296	348.421	271.198	67925.5	2271.63	1465.39	124.108	120254	181.105	8558.83	3737.94	150.768	229.829	2819.54	386.113	661.907	8549.64	55074.4	29900.7	2122.7	TCGA-CW-5581-01	0.428982	0.438804	0.497416	0.0292078	0.574151	0.87526	0.50882	0.457097	0.314366	0.0542567	0.154952	0.0768525	0.341641	0.33479	0.286433	0.424502	0.596626	0.170439	0.573754	0.403982	0.398976	0.212762
TCGA-CW-5583-01	1185.43	7439.53	2487.95	189.334	118931	163.481	130.024	256.247	295.787	138938	139.149	7473.75	118.619	37359.6	71.4754	6546.85	3392.8	85.1622	107.974	1002.18	44.1019	850.102	4683.16	27703.6	15154.3	987.73	TCGA-CW-5583-01	0.320207	0.858395	0.398857	0.232346	0.350386	0.770145	0.660087	0.631924	0.300697	0.190384	0.204547	0.833205	0.717776	0.405167	0.531794	0.324613	0.607919	0.440391	0.446555	0.793242	0.410465	0.270381
TCGA-CW-5584-01	1608.67	11877.6	2450.66	785.503	235931	251.074	140.781	530.842	341.64	80493.4	421.445	12.5537	73.5288	150384	145.264	8737.37	4575.82	254.661	87.8759	1549.48	99.5329	753.222	6650.77	80440.5	42462	1005.19	TCGA-CW-5584-01	0.440035	0.756203	0.499288	0.0311844	0.425254	0.55904	0.445425	0.436721	0.395362	0.110542	0.178911	0.053341	0.596906	0.324581	0.286598	0.428768	0.320834	0.074711	0.619962	0.0902374	0.429134	0.263195
TCGA-CW-5585-01	1102.12	20515.4	2175.6	337.447	174164	111.45	75.0742	146.279	239.928	124231	271.66	1337.4	5.41773	7854.15	27.0886	3391.5	5324.08	78.17	48.7595	1003.83	28.6365	459.733	4499.81	30025	12823	621.491	TCGA-CW-5585-01	0.267487	0.915667	0.296497	0.785495	0.210448	0.480958	0.184908	0.884483	0.180913	0.0549682	0.154962	0.866221	0.856061	0.493169	0.247237	0.288213	0.204128	0.361793	0.341765	0.603709	0.299948	0.150743
TCGA-CW-5587-01	7840.47	15237.1	2367.08	458.392	97351.5	889.468	381.566	1499.8	357.665	77933.5	32.4374	3741.4	12.8042	111528	220.233	8257.88	3004.73	575.337	423.394	1119.09	294.498	523.267	10122.2	213862	85164.4	10315.1	TCGA-CW-5587-01	0.46955	0.214032	0.524606	0.0417077	0.535674	0.599178	0.492403	0.222673	0.661771	0.0564204	0.252811	0.664367	0.529609	0.537028	0.46174	0.299363	0.549353	0.251452	0.499777	0.605476	0.467555	0.391867
TCGA-CW-5588-01	1750.16	8106.07	4687.3	423.213	349113	364.801	184.054	1822.9	336.146	56535.3	104.701	8047.66	93.68	359010	258.998	6298.6	2895.26	139.969	193.973	1754.57	88.1694	1714.89	6158.63	122098	42926.4	1874.7	TCGA-CW-5588-01	0.509166	0.565523	0.539607	0.307012	0.389954	0.629735	0.445029	0.232194	0.374358	0.12871	0.333567	0.379765	0.40239	0.504955	0.428258	0.295911	0.523388	0.117604	0.535101	0.72077	0.434473	0.289116
TCGA-CW-5589-01	1882.72	9987.63	2429.07	253.798	162243	303.634	183.657	653.414	216.882	60768.4	849.991	3224.61	369.16	74022.2	109.825	6951.29	3842.96	140.281	159.662	1309.6	118.131	874.91	5466.34	103206	48547.3	1631.69	TCGA-CW-5589-01	0.410552	0.769963	0.47606	0.220408	0.523228	0.725799	0.840813	0.531746	0.678857	0.623858	0.281719	0.701549	0.737386	0.635651	0.883542	0.593354	0.730659	0.376216	0.545905	0.698528	0.467152	0.448746
TCGA-CW-5590-01	2192.28	15644.6	3280.74	219.862	342824	310.34	216.243	738.301	172.813	73814.8	2767.73	410.771	89.5733	160011	193.623	7790.17	3551.27	83.2399	152.003	2368.72	151.098	869.495	7603.78	70215.5	36387.6	4341.14	TCGA-CW-5590-01	0.480001	0.557967	0.538081	0.037192	0.398223	0.338837	0.52995	0.26152	0.316099	0.0566514	0.0944034	0.637065	0.491447	0.39995	0.381574	0.431851	0.608496	0.153141	0.745129	0.479342	0.405153	0.281829
TCGA-CW-5591-01	724.985	20982.9	2629.19	144.799	90053.8	105.128	71.4075	332.243	248.935	4373.71	321.334	9018.18	9308.77	70342.4	46.6133	3372.02	2607.37	87.2759	212.239	1156.41	35.7038	740.853	3402.77	19582.5	9292.9	452.248	TCGA-CW-5591-01	0.516936	0.811359	0.5712	0.0151581	0.451687	0.666951	0.401618	0.189672	0.160938	0.170063	0.262354	0.310117	0.163966	0.417533	0.38836	0.532415	0.739523	0.124913	0.465577	0.528559	0.437175	0.226562
TCGA-CW-6087-01	15364.5	14849.4	1848.77	1493.32	92320.8	2575.56	725.348	7944.87	531.729	1983.87	22.3962	169.055	6611.94	585832	426.973	15603.7	1556.9	1951.36	787.48	2401.45	255.028	1644.32	13705.8	228458	89311.7	27977.9	TCGA-CW-6087-01	0.916318	0.0724229	0.945606	0.0438638	0.702048	0.187167	0.598702	0.188188	0.872636	0.0754474	0.316365	0.410148	0.127596	0.0662198	0.509759	0.0557255	0.421169	0.413031	0.886073	0.146596	0.7237	0.43737
TCGA-CW-6088-01	1292.53	7434.76	2248.32	356.466	139467	200.682	141.498	357.146	179.593	142890	224.492	427.215	55.7828	17503.6	48.98	4240.85	3885.07	134.015	92.5178	1719.06	42.8575	1044.23	5704.13	38219.4	16885.2	937.423	TCGA-CW-6088-01	0.403039	0.795037	0.456047	0.03977	0.456391	0.688202	0.71584	0.827106	0.670466	0.432656	0.210006	0.698578	0.825829	0.625402	0.499565	0.447712	0.444804	0.0408876	0.54403	0.720141	0.448203	0.310237
TCGA-CW-6090-01	1854.69	5331.81	3676.33	675.937	511290	367.981	221.833	1585.02	394.949	183369	213.133	177.466	80.0337	32846	70.4645	12732.3	4591.5	270.549	780.329	1979.1	111.351	1695.5	7217.82	125863	61652.1	2882.08	TCGA-CW-6090-01	0.273057	0.104908	0.292824	0.0172039	0.208897	0.585538	0.230319	0.226937	0.303256	0.0620904	0.141142	0.580084	0.649291	0.518203	0.253809	0.189267	0.222782	0.129387	0.39096	0.0581511	0.300956	0.143977
TCGA-CW-6093-01	1844.03	7910.89	2157.75	151.331	142027	172.586	204.892	330.719	205.743	76407.9	1430.85	15.3032	6.80141	16702.6	85.0176	7864.13	7857.33	158.133	176.837	6438.38	36.5576	1072.07	4289.14	27412.2	14519.3	1329.68	TCGA-CW-6093-01	0.388525	0.874242	0.405263	0.0699159	0.490184	0.748009	0.639632	0.585704	0.650907	0.345782	0.948866	0.644409	0.718878	0.592349	0.89184	0.415261	0.76813	0.342236	0.841454	0.739843	0.499811	0.186154
TCGA-CW-6097-01	5455.01	9305.18	2096.47	224.322	228823	737.957	457.03	1884.73	510.49	62292.4	719.089	12193.1	226.419	362771	444.451	4837.6	2862.73	375.268	870.035	1968.58	715.944	1206.52	6966.57	119823	68533.6	6872.23	TCGA-CW-6097-01	0.588138	0.436063	0.636055	0.258202	0.757643	0.459531	0.641287	0.317861	0.8105	0.154843	0.340836	0.50695	0.460455	0.323136	0.521581	0.278211	0.582792	0.373459	0.789002	0.395689	0.663797	0.467322
TCGA-CZ-4853-01	1882.64	12251.8	3434.52	242.37	194859	340.03	260.191	553.886	502.56	97279.3	1269.59	52.751	2.85141	101396	220.984	9051.79	4539.44	187.48	222.41	1854.84	226.687	524.659	7610.4	75772.6	39441.4	1833.45	TCGA-CZ-4853-01	0.376738	0.157713	0.395201	0.0168892	0.236005	0.802526	0.219993	0.545388	0.222146	0.041972	0.157588	0.801288	0.789413	0.613178	0.726679	0.24338	0.805723	0.0619193	0.691531	0.133735	0.22232	0.130432
TCGA-CZ-4856-01	3244.51	14670.8	3090.34	398.204	187177	538.427	306.013	805.704	381.16	78633.6	33.3128	732.106	326.155	124546	202.201	6740.03	2980.33	177.41	243.261	1958.48	283.546	1365.05	13134.5	142001	64577.2	5715.08	TCGA-CZ-4856-01	0.477988	0.766869	0.666098	0.068439	0.562152	0.532423	0.548491	0.561879	0.685341	0.256648	0.2696	0.602672	0.630435	0.34442	0.475154	0.322595	0.549656	0.204942	0.619296	0.602081	0.434395	0.32303
TCGA-CZ-4859-01	1042.87	17009	5324.89	286.932	77219.4	119.024	75.0982	154.447	318.813	85816	322.356	0.708474	9.21016	3283.07	40.383	3097.45	4898.39	126.108	44.6338	3192.38	55.2609	515.769	7755.66	44848.5	13597.7	1196.61	TCGA-CZ-4859-01	0.234074	0.953027	0.297273	0.583187	0.18578	0.617156	0.809882	0.836579	0.727632	0.208451	0.14334	0.80138	0.855191	0.575964	0.927042	0.701453	0.416646	0.665179	0.980267	0.80764	0.918985	0.161486
TCGA-CZ-4863-01	4794.46	27722.9	2320.78	1138.44	118881	997.647	456.435	1077.88	340.623	105772	47.6872	69.6385	33.3054	75320.8	274.769	12198.1	2334.4	835.662	392.852	2921.03	862.155	579.816	12590.2	166861	90601.2	6835.93	TCGA-CZ-4863-01	0.55596	0.226057	0.671417	0.0246883	0.691037	0.432821	0.493279	0.348706	0.809093	0.0559759	0.291319	0.465465	0.359648	0.413438	0.408418	0.103318	0.356535	0.383168	0.797278	0.323804	0.571853	0.397616
TCGA-CZ-4863-11	79.0758	258.973	1679.7	198.349	30344.7	40.1969	125.862	121.25	153.539	3223	9.88448	2.63586	46237	547.6	1.9769	1698.15	881.696	27.0176	78.4169	1731.76	44.8096	561.438	3634.85	20406.8	10733.2	100.822	TCGA-CZ-4863-11	0.753977	0.788354	0.804459	0.742173	0.879491	0.943337	0.935481	0.69952	0.899666	0.706132	0.76661	0.867308	0.856185	0.81566	0.964393	0.651295	0.894262	0.487766	0.978973	0.970851	0.963404	0.733014
TCGA-CZ-4864-01	4449.83	8668.29	1791.76	610.619	100976	795.316	377.282	1353.35	613.248	128855	7.88743	59.1558	19.7186	76485.1	195.214	10513.3	2615.34	703.953	242.539	2332.05	218.876	570.524	14245.4	192649	133457	5375.94	TCGA-CZ-4864-01	0.317548	0.0578554	0.373553	0.119182	0.443541	0.72862	0.348284	0.535577	0.915646	0.0538494	0.216971	0.752098	0.551113	0.463391	0.436152	0.214886	0.49027	0.564053	0.976195	0.602317	0.454532	0.31978
TCGA-CZ-4864-11	370.789	5246.75	2429.3	85.8476	25370.7	89.5007	94.0671	118.725	168.042	7147.27	58.4494	224.665	1432.01	6933.56	24.6584	2896.9	2362.64	57.5362	129.685	891.354	42.9238	437.457	2450.31	26431	13597.7	499.56	TCGA-CZ-4864-11	0.685332	0.8115	0.805146	0.465554	0.733736	0.849926	0.856745	0.802716	0.852425	0.483101	0.557726	0.836972	0.785425	0.665321	0.898517	0.648626	0.838956	0.508472	0.96283	0.828744	0.782697	0.620216
TCGA-CZ-4865-01	2104.53	10511.4	2258.16	230.146	159019	406.908	287.089	1045.74	206.42	83709.7	558.163	38033.4	9075.35	209493	218.283	8823.85	3262.97	265.736	141.172	2390.43	53.3844	1310.29	10801.4	109965	44322.7	4711.47	TCGA-CZ-4865-01	0.487072	0.229348	0.585147	0.152887	0.601495	0.534473	0.393192	0.0672588	0.437189	0.251263	0.405596	0.630981	0.3537	0.253499	0.487623	0.0513682	0.652383	0.140373	0.585871	0.322579	0.451668	0.334313
TCGA-CZ-4865-11	116.084	512.556	1149.23	129.478	26143.9	57.1491	105.369	174.126	150.909	4137.06	17.8591	5.35772	30398.8	1846.63	13.3943	3569.14	1367.11	75.0081	105.369	1627.86	31.2534	380.398	2932.46	28933.5	11275.3	139.301	TCGA-CZ-4865-11	0.660629	0.867635	0.710753	0.69775	0.822211	0.890963	0.93974	0.772809	0.902374	0.767626	0.74578	0.881512	0.849049	0.790355	0.817951	0.6531	0.897383	0.467352	0.991416	0.931688	0.955282	0.734816
TCGA-CZ-4866-01	1264.74	17470.9	3493.09	2772.01	170941	125.335	83.0139	452.507	381.43	43780.9	136.729	2048.22	50.4594	313356	1220.79	1487.2	1551.22	221.913	169.826	1706.94	46.6614	447.081	8063.74	70437	34545.7	710.23	TCGA-CZ-4866-01	0.333395	0.361023	0.340273	0.513553	0.231531	0.709556	0.380323	0.0439163	0.469926	0.126032	0.16702	0.759032	0.373181	0.556391	0.226823	0.299757	0.334115	0.0932513	0.458148	0.110281	0.231144	0.179246
TCGA-CZ-5451-01	1882.2	18305.2	1601.62	289.928	193657	211.601	171.853	295.774	284.083	78437.3	141.457	2880.58	21.0432	39100.6	74.8202	3565.65	4254.23	90.0181	151.979	1208.81	177.698	515.558	8991.29	87765.3	34895.5	2940.2	TCGA-CZ-5451-01	0.34717	0.577822	0.447414	0.629807	0.352823	0.601564	0.370935	0.423667	0.590706	0.0465912	0.115197	0.768354	0.638545	0.610315	0.364169	0.427982	0.521449	0.115404	0.530128	0.689818	0.397772	0.23564
TCGA-CZ-5451-11	221.071	4209.83	1486.7	123.168	23533.8	50.5306	63.1632	73.4273	105.009	12095	64.7423	134.222	436.616	1789.89	7.10586	3199.22	2063.86	24.4758	64.7423	571.627	16.5804	580.312	2100.97	17411.7	6262.64	206.86	TCGA-CZ-5451-11	0.755847	0.841378	0.896855	0.605911	0.715241	0.906203	0.838176	0.843598	0.878663	0.535751	0.438271	0.844322	0.859518	0.752475	0.902674	0.696272	0.874904	0.54615	0.860686	0.873878	0.851011	0.633412
TCGA-CZ-5452-01	8447.18	32803.6	1692.79	816.291	213217	930.788	643.557	1254.54	301.05	61034.3	6037.79	1034.43	22.7022	138142	557.683	18226.9	4227.54	795.563	858.734	1926.72	629.738	242.814	18047.2	188946	83097.8	17138.2	TCGA-CZ-5452-01	0.586715	0.0585527	0.675287	0.0167872	0.677801	0.225473	0.391005	0.34227	0.410596	0.0884415	0.225185	0.0482136	0.314029	0.318993	0.265347	0.112719	0.514638	0.455892	0.680452	0.0312196	0.605877	0.377516
TCGA-CZ-5452-11	105.315	541.861	1288.41	138.438	16382.4	22.0821	39.0683	35.6711	61.9997	7327.01	5.94518	0	11095.4	713.421	5.09587	1850.65	1418.35	25.4793	19.5342	815.339	28.8766	224.218	2506.32	13952.5	4651.68	126.547	TCGA-CZ-5452-11	0.840393	0.882783	0.901675	0.72101	0.895258	0.933794	0.958273	0.904527	0.930532	0.710051	0.733951	0.882005	0.830397	0.850522	0.809594	0.737235	0.889197	0.599762	0.988984	0.965822	0.96935	0.689977
TCGA-CZ-5453-01	675.161	13730.8	2989.64	262.424	75300.8	107.129	43.1837	154.465	167.752	134827	225.054	252.459	5.8132	5481.01	14.1178	6215.97	5934.44	68.9279	84.7066	4785.09	26.5746	597.098	6210.16	29665.6	12304.9	374.536	TCGA-CZ-5453-01	0.209762	0.923936	0.255514	0.501206	0.148677	0.954418	0.868786	0.537765	0.554439	0.674604	0.10159	0.574306	0.811529	0.736433	0.945916	0.726058	0.305607	0.438939	0.648022	0.843712	0.629544	0.081151
TCGA-CZ-5453-11	203.227	716.713	1440.2	119.226	22876.6	61.6455	27.7743	121.259	116.517	4175.64	10.1613	0.677423	4052.34	780.391	21.6775	3143.24	1139.43	58.2584	46.7422	899.618	35.9034	329.228	3641.83	22558.9	13694.1	212.033	TCGA-CZ-5453-11	0.781709	0.896396	0.861361	0.643671	0.847763	0.981273	0.9509	0.88264	0.8852	0.708146	0.709614	0.823975	0.829777	0.810892	0.866485	0.689064	0.905201	0.585006	0.989145	0.877713	0.923994	0.629147
TCGA-CZ-5454-01	2642.4	10063.6	2488.12	1141.96	353943	449.979	175.454	1659.25	357.714	135056	2577.36	4111.82	130.834	67701.8	138.397	12524.5	3372.95	327.464	545.268	2877.6	113.44	1890.67	7533.93	183014	83250.6	3021.29	TCGA-CZ-5454-01	0.274262	0.599384	0.269442	0.281693	0.219966	0.806838	0.216826	0.478156	0.827946	0.0444533	0.0620783	0.822983	0.738956	0.446076	0.894538	0.500111	0.495592	0.0979329	0.37661	0.80478	0.34068	0.157606
TCGA-CZ-5454-11	156.241	918.472	1016.12	132.247	19953.6	29.5741	20.0881	58.5902	180.235	6971.12	11.718	3.34801	5272	1238.21	7.81203	2757.65	2709.66	21.7621	30.1321	805.197	42.4082	242.731	3082.4	24827.7	9978.75	180.235	TCGA-CZ-5454-11	0.868145	0.844201	0.944299	0.670253	0.804108	0.954684	0.97356	0.971449	0.96007	0.740502	0.737435	0.881379	0.804461	0.822866	0.880575	0.772324	0.82718	0.618143	0.985962	0.924746	0.968812	0.82222
TCGA-CZ-5455-01	4148.52	11142.4	2093.13	605.996	169539	690.743	256.562	1634.57	423.153	77181.5	101.58	107.965	164.269	119945	298.355	10299	1966.01	303.579	395.871	2447.2	352.917	1019.28	11032.2	174266	94904	6494.15	TCGA-CZ-5455-01	0.433017	0.183259	0.476253	0.032975	0.52031	0.378246	0.418628	0.29155	0.866451	0.0534042	0.281905	0.222797	0.63402	0.335107	0.757904	0.355371	0.54456	0.217786	0.63832	0.320643	0.426445	0.275315
TCGA-CZ-5455-11	69.5679	500.587	1242.39	158.04	21600.8	17.392	24.9537	61.25	97.5463	5094.34	23.4414	0.756173	7142.05	732.732	2.26852	1932.02	1217.44	16.6358	29.4907	824.985	31.7593	218.534	2071.16	17725.5	7430.16	85.4475	TCGA-CZ-5455-11	0.800978	0.944145	0.877055	0.801263	0.926733	0.951863	0.940893	0.897858	0.924036	0.715651	0.73355	0.876424	0.871031	0.833352	0.856187	0.751367	0.918448	0.594849	0.990666	0.961682	0.921088	0.793452
[truncated: 60 more rows]
[truncated: 7 more columns]

## Sheet: Raw data figure 1h
Tag	Symbol
ENSG00000181026	AEN
ENSG00000130303	BST2
ENSG00000125730	C3
ENSG00000115009	CCL20
ENSG00000271503	CCL5
ENSG00000183813	CCR4
ENSG00000178562	CD28
ENSG00000100351	GRAP2
ENSG00000231389	HLA-DPA1
ENSG00000204287	HLA-DRA
ENSG00000096996	IL12RB1
ENSG00000196083	IL1RAP
[truncated: 14 more rows]

## Sheet: Raw data figure 1i
Tag	TCGA-3Z-A93Z-01	TCGA-6D-AA2E-01	TCGA-A3-3357-01	TCGA-A3-3357-11	TCGA-A3-3358-01	TCGA-A3-3367-01	TCGA-A3-3367-11	TCGA-A3-3370-01	TCGA-A3-3370-11	TCGA-A3-3373-01	TCGA-A3-3373-11	TCGA-A3-3376-01	TCGA-A3-3376-11	TCGA-A3-3385-01	TCGA-A3-3385-11	TCGA-A3-3387-01	TCGA-A3-A6NI-01	TCGA-A3-A6NJ-01	TCGA-A3-A6NL-01	TCGA-A3-A6NN-01	TCGA-A3-A8CQ-01	TCGA-A3-A8OU-01	TCGA-A3-A8OV-01	TCGA-A3-A8OW-01	TCGA-A3-A8OX-01	TCGA-AK-3425-01	TCGA-AK-3428-01	TCGA-AK-3431-01	TCGA-AK-3433-01	TCGA-AK-3434-01	TCGA-AK-3440-01	TCGA-AK-3445-01	TCGA-AK-3450-01	TCGA-AK-3453-01	TCGA-AK-3454-01	TCGA-AK-3458-01	TCGA-AK-3460-01	TCGA-AK-3461-01	TCGA-B0-4688-01	TCGA-B0-4688-11	TCGA-B0-4690-01	TCGA-B0-4690-11	TCGA-B0-4691-01	TCGA-B0-4691-11	TCGA-B0-4693-01	TCGA-B0-4693-11	TCGA-B0-4694-01	TCGA-B0-4694-11	TCGA-B0-4696-01
[truncated: 29 more rows]
[truncated: 435 more columns]

[truncated: 1 more sheets: Raw data figure 1j]
