# Supplementary material for: Identification of Two Immune Related Genes Correlated With Aberrant Methylations as Prognosis Signatures for Renal Clear Cell Carcinoma
Source: Front Genet. 2021 Dec 2;12:750997. doi: 10.3389/fgene.2021.750997 (PMC8674690; doi:10.3389/fgene.2021.750997)
Supplement: Supplementary file 5 [file DataSheet8.xlsx]

## Sheet: Raw data for figure 6a-g
Type cell		Low risk group (N=230)		High risk group (N=300)
		Mean	SDT	Mean	SDT
CIBERSORT	T cell follicular helper	1	1.12957	1.70424	1.35389
	Mast cell activated	1	1.13677	0.498239	0.729845
	B cell naive	1	1.47883	0.476431	0.765201
	T cell CD8+	1	0.741869	1.27933	0.830718
	T cell regulatory (Tregs)	1	1.49991	1.56463	1.81344
	T cell CD4+ memory resting	1	0.53214	0.82964	0.546304
	NK cell resting	1	2.1372	0.557442	1.4612
	Eosinophil	1	5.87177	0.0702387	0.676607
	Macrophage M0	1	3.82584	2.28912	6.6143
	B cell plasma	1	0.789267	0.855607	0.65071
	Monocyte	1	0.988621	0.836588	0.816269
	T cell gamma delta	1	1.72889	1.32858	2.01652
CIBERSORT-ABS	T cell follicular helper	1	1.26521	2.1178	1.87069
	T cell regulatory (Tregs)	1	1.58914	2.05726	2.32796
	T cell CD8+	1	0.983693	1.63063	1.38859
	Macrophage M2	1	0.539002	1.29523	0.648189
	Macrophage M1	1	0.729009	1.27997	0.943632
	Macrophage M0	1	3.95215	2.71231	6.63044
	NK cell activated	1	0.816325	1.26623	0.945195
	T cell gamma delta	1	1.94442	1.63838	2.6475
	B cell naive	1	1.29001	0.759894	1.31922
EPIC	Macrophage	1	1.20596	1.80659	1.42513
	Endothelial cell	1	0.632409	0.716756	0.452571
	T cell CD4+	1	0.568036	0.769179	0.507818
	uncharacterized cell	1	0.216867	1.06326	0.195416
	NK cell	1	2.23162	1.77723	3.58726
	Cancer associated fibroblast	1	1.51141	1.359	2.14659
MCPCOUNTER	Monocyte	1	0.438844	1.31812	0.553163
	Macrophage/Monocyte	1	0.438844	1.31812	0.553163
	Endothelial cell	1	0.572694	0.725108	0.400402
	T cell CD8+	1	1.4362	1.97042	2.34511
	cytotoxicity score	1	0.779345	1.47091	1.11926
	Neutrophil	1	0.425829	0.851168	0.370262
	NK cell	1	0.573344	1.23289	0.655038
	T cell	1	1.36952	0.816254	0.499024
QUANTISEQ	Macrophage M1	1	0.514889	1.69263	1.02086
	T cell CD8+	1	1.77091	2.41872	3.15128
	Macrophage M2	1	0.420454	1.23034	0.535421
	uncharacterized cell	1	0.112112	0.954881	0.126356
	T cell CD4+ (non-regulatory)	1	0.655876	0.752931	0.685614
	Neutrophil	1	0.389233	0.875325	0.347371
	Myeloid dendritic cell	1	1.22258	0.659911	0.871553
	T cell regulatory (Tregs)	1	0.829974	1.29928	1.23341
	NK cell	1	0.440051	0.889	0.486232
TIMER	Neutrophil	1	0.68118	1.53413	1.01589
	Myeloid dendritic cell	1	0.400523	1.23332	0.538875
	T cell CD8+	1	0.83842	1.30016	1.13076
	T cell CD4+	1	0.586716	1.17012	0.704705
	B cell	1	0.649225	1.17907	0.868315
	Macrophage	1	1.5678	1.38777	1.82087
XCELL	immune score	1	0.872881	2.26603	1.69583
	Monocyte	1	0.901122	2.19236	1.59233
	T cell CD4+ effector memory	1	0.717392	1.57774	0.679781
	Hematopoietic stem cell	1	0.487904	0.663457	0.436607
	T cell NK	1	0.520242	1.41667	0.620571
	Macrophage M1	1	1.66788	3.01248	3.49553
	Macrophage	1	1.28513	2.24016	2.10799
	microenvironment score	1	0.375364	1.33385	0.556435
	T cell CD8+ effector memory	1	1.48826	2.61285	2.93122
	Myeloid dendritic cell activated	1	0.413535	1.29157	0.480289
	T cell CD8+	1	1.57534	2.406	2.63482
	T cell CD8+ central memory	1	1.40335	2.03463	2.10235
	Plasmacytoid dendritic cell	1	2.59828	3.61639	5.74756
	B cell	1	2.19159	3.53319	5.76022
	Class-switched memory B cell	1	2.36001	3.16719	4.79232
	Macrophage M2	1	0.73014	1.41754	0.81376
	T cell CD4+ naive	1	4.26795	7.58375	16.9495
	Common lymphoid progenitor	1	0.515241	0.764378	0.428538
	T cell CD4+ Th1	1	0.368624	1.21076	0.500655
	Endothelial cell	1	0.461928	0.81068	0.424567
	B cell naive	1	4.26757	4.81706	11.4873
	T cell CD4+ Th2	1	2.56157	2.15318	3.99337
	B cell plasma	1	1.56328	1.73973	2.72998
	Myeloid dendritic cell	1	1.3952	1.47286	1.63687
	stroma score	1	0.467608	0.865165	0.465696
	T cell CD8+ naive	1	1.18374	1.26862	1.42787
	T cell CD4+ central memory	1	2.03189	1.42822	2.74796

## Sheet: Raw data for figure 6h
Term	infiltration factors	P	R
CIBERSORT	T cell follicular helper	6.15787e-18	0.359046
	T cell regulatory (Tregs)	1.88203e-13	0.306581
	B cell naive	2.84857e-12	-0.331902
CIBERSORT-ABS	T cell follicular helper	0	0.414314
	T cell regulatory (Tregs)	0	0.366661
EPIC	Macrophage	0	0.500889
	Endothelial cell	4.79337e-13	-0.308695
MCPCOUNTER	Monocyte	6.80608e-13	0.306748
	Macrophage/Monocyte	6.80608e-13	0.306748
	T cell CD8+	1.26304e-12	0.303274
	Endothelial cell	9.93106e-15	-0.329158
QUANTISEQ	Macrophage M1	0	0.575127
	T cell CD8+	0	0.378711
TIMER	Neutrophil	6.20397e-13	0.307213
XCELL	Monocyte	0	0.512272
	immune score	0	0.50032
	T cell NK	0	0.477935
	T cell CD4+ effector memory	0	0.46622
	Macrophage M1	0	0.436852
	Macrophage	0	0.406067
	B cell	0	0.381499
	microenvironment score	2.27863e-18	0.361953
	Plasmacytoid dendritic cell	0	0.361427
	T cell CD8+ effector memory	1.03333e-17	0.357168
	Class-switched memory B cell	4.38882e-18	0.354528
	Macrophage M2	1.33724e-16	0.349073
	T cell CD8+	1.15514e-16	0.348891
	Myeloid dendritic cell activated	2.81269e-15	0.335358
	T cell CD8+ central memory	6.99245e-13	0.306042
	Common lymphoid progenitor	1.61841e-13	-0.314627
	Hematopoietic stem cell	0	-0.437599
