# Supplementary material for: Identification of Two Immune Related Genes Correlated With Aberrant Methylations as Prognosis Signatures for Renal Clear Cell Carcinoma
Source: Front Genet. 2021 Dec 2;12:750997. doi: 10.3389/fgene.2021.750997 (PMC8674690; doi:10.3389/fgene.2021.750997)
Supplement: Supplementary file 7 [file DataSheet5.xlsx]

## Sheet: Raw data for figure 3a
Term	P	HR	HRlower	HRupper
T	0	3.1187	2.3011	4.2267
N	0.0002	3.2937	1.7496	6.2005
M	0	4.274	3.127	5.8418
S	0.0452	0.561	0.3186	0.9876
Risk	0	3.3688	2.3385	4.8532

## Sheet: Raw data for figure 3b
Term	P	HR	HRlower	HRupper
T	0.0169521	1.79859	1.11089	2.91199
N	0.257847	1.46351	0.756655	2.83071
M	2.73929e-05	2.80504	1.73225	4.54219
S	0.34354	0.670369	0.293034	1.53359
Risk	1.81739e-05	3.29806	1.91106	5.69172

## Sheet: Raw data for figure 3c
case_submitter_id	os	vital	R
TCGA-A3-A8OX	0	0	7.06043
TCGA-CJ-5689	0	1	7.55902
TCGA-A3-A8OU	0	0	8.89685
TCGA-B0-5104	0	1	9.55968
TCGA-BP-4337	0.0666667	1	8.87117
TCGA-A3-A8CQ	0.1	0	7.02887
TCGA-A3-A6NN	0.1	0	7.53483
TCGA-B4-5844	0.233333	0	6.3322
TCGA-B4-5843	0.366667	0	5.94665
TCGA-BP-4166	0.433333	0	6.12924
TCGA-B4-5835	0.533333	0	7.3979
TCGA-A3-3308	0.533333	0	8.23218
TCGA-B8-5551	0.533333	0	8.6393
TCGA-CZ-4856	0.6	0	7.45102
TCGA-B0-4813	0.6	1	7.58687
TCGA-B8-5164	0.866667	0	7.73501
TCGA-BP-5202	0.966667	0	7.0506
TCGA-B8-5162	1.2	0	8.07495
TCGA-B4-5834	1.26667	0	6.10587
TCGA-CW-6087	1.36667	1	8.81894
TCGA-B0-4698	1.4	1	7.78905
TCGA-AS-3778	1.43333	0	7.81127
TCGA-B0-4690	1.43333	1	8.88597
TCGA-B2-4098	1.7	1	10.3872
TCGA-B8-A54G	1.76667	0	8.83873
TCGA-CZ-5468	1.96667	1	7.74465
TCGA-GK-A6C7	2.03333	0	7.40689
TCGA-BP-5173	2.06667	1	6.59131
TCGA-B0-4706	2.16667	1	7.68644
TCGA-B0-5096	2.26667	1	8.36552
TCGA-B0-4849	2.3	1	8.37682
TCGA-CZ-5467	2.43333	1	6.41954
TCGA-B0-4693	2.56667	1	7.84605
TCGA-CJ-4918	3.1	1	8.30393
TCGA-B0-4714	3.3	1	8.66812
TCGA-B0-4688	3.36667	1	7.84191
TCGA-B0-4694	3.53333	1	8.30191
TCGA-BP-4327	3.63333	1	7.62373
TCGA-B0-4699	3.66667	1	7.21049
TCGA-BP-4989	3.93333	0	9.92111
TCGA-EU-5905	3.96667	0	8.04584
TCGA-EU-5907	4.23333	0	7.30827
TCGA-A3-3346	4.56667	1	10.0901
TCGA-B0-4691	4.63333	1	8.50504
TCGA-CJ-4920	4.63333	1	8.61948
TCGA-B4-5836	4.7	0	7.0225
TCGA-B8-A54I	5	0	10.0514
TCGA-B4-5832	5.16667	0	5.8961
TCGA-BP-4771	5.4	1	9.40911
TCGA-CW-5584	5.46667	1	7.69626
TCGA-B4-5838	5.53333	0	6.77409
TCGA-CZ-4865	5.53333	1	7.13202
TCGA-B0-4814	5.6	1	7.85916
TCGA-B4-5378	5.83333	0	6.08526
TCGA-BP-4993	5.9	0	7.16919
TCGA-B0-4703	6.06667	1	7.25232
TCGA-BP-4761	6.06667	0	7.29343
TCGA-B0-4819	6.1	1	10.3505
TCGA-BP-5169	6.43333	0	8.82989
TCGA-B8-5549	6.46667	0	6.43247
TCGA-B0-4713	6.73333	1	8.89424
TCGA-BP-4803	6.8	0	6.87201
TCGA-B0-4841	6.8	1	8.02971
TCGA-BP-4967	6.83333	0	6.78385
TCGA-EU-5906	6.86667	0	7.13339
TCGA-CZ-4860	6.86667	1	7.88311
TCGA-BP-4807	7.03333	0	7.36528
TCGA-BP-4974	7.03333	1	8.49915
TCGA-B0-5084	7.4	1	10.0715
TCGA-CJ-6033	7.46667	1	8.46137
TCGA-B0-4701	7.93333	1	8.87129
TCGA-G6-A5PC	8.06667	1	8.78895
TCGA-B0-5095	8.16667	1	8.04076
TCGA-B8-A54H	8.53333	0	7.32728
TCGA-BP-5177	9.76667	0	6.42161
TCGA-B0-4828	10.2333	1	8.50487
TCGA-CZ-5462	10.3667	1	9.5266
TCGA-G6-A8L6	10.4333	1	8.11498
TCGA-B0-4844	10.4333	1	9.59381
TCGA-A3-3363	10.6333	0	6.79787
TCGA-B0-4843	10.6667	1	9.15609
TCGA-A3-A8OW	10.7667	0	6.29834
TCGA-BP-4770	10.9667	1	7.1207
TCGA-CZ-5461	11	1	7.41488
TCGA-B0-5094	11.1	1	9.02604
TCGA-BP-4798	11.1333	1	9.48852
TCGA-CJ-4644	11.2	1	7.62382
TCGA-A3-A8OV	11.3333	0	7.51677
TCGA-B0-5080	11.4	1	6.63308
TCGA-BP-4352	11.4667	1	8.88401
TCGA-BP-4782	11.8	0	7.80605
TCGA-DV-5569	11.8333	0	7.97631
TCGA-T7-A92I	11.8667	0	6.8561
TCGA-6D-AA2E	12.0667	0	6.95545
TCGA-B0-5081	12.0667	1	9.65937
TCGA-B4-5377	12.1667	0	7.22379
TCGA-DV-A4VZ	12.1667	0	7.42904
TCGA-AK-3465	12.3	0	5.47295
TCGA-DV-5568	12.3333	0	8.77834
TCGA-BP-4349	12.4	0	8.13145
TCGA-CZ-5986	12.4333	0	6.34343
TCGA-BP-4756	12.4667	0	6.88489
TCGA-BP-4353	12.5	1	7.80498
TCGA-3Z-A93Z	12.8333	0	6.54736
TCGA-CZ-5470	12.8667	0	8.00544
TCGA-BP-4768	13.3333	0	7.57743
TCGA-BP-5187	13.5333	0	6.90801
TCGA-BP-5194	13.6	0	6.45915
TCGA-BP-4776	13.7	0	8.60655
TCGA-B8-A8YJ	14.3667	0	8.32583
TCGA-CJ-4638	14.3667	1	8.50836
TCGA-BP-4970	14.4333	0	7.28115
TCGA-B8-5553	14.5	0	7.24599
TCGA-CZ-5987	14.8333	1	8.59984
TCGA-CZ-4861	14.8667	1	9.11438
TCGA-B0-4823	15.1333	1	6.71406
TCGA-BP-4977	15.1333	0	8.50817
TCGA-B0-5092	15.3	1	8.82329
TCGA-A3-A6NJ	15.6	0	8.0074
TCGA-B8-A54K	15.6333	0	5.94297
TCGA-BP-4335	15.8333	1	8.89947
TCGA-B0-4810	15.9333	1	8.17147
TCGA-B0-5694	16	1	7.67759
TCGA-BP-4787	16	1	8.90515
TCGA-B0-5099	16.1667	1	5.64071
TCGA-B8-A7U6	16.5	0	8.27466
TCGA-MW-A4EC	16.6	0	7.10035
TCGA-BP-4992	16.7	0	11.2361
TCGA-B8-5546	16.8333	0	4.89366
TCGA-B2-A4SR	16.9	0	6.6304
TCGA-B0-4818	17	1	8.0092
TCGA-B8-4146	17.0333	0	6.44346
TCGA-B8-A54F	17.3	0	8.91014
TCGA-B8-4619	17.4333	0	5.31835
TCGA-B8-A54J	17.6	0	7.3218
TCGA-EU-5904	18.3667	0	6.86536
TCGA-CJ-5681	18.4	1	6.21603
TCGA-A3-3352	18.7	1	7.48546
TCGA-CZ-5455	18.7	1	7.98238
TCGA-BP-4340	18.7333	1	7.03007
TCGA-BP-5000	18.7667	0	7.93723
TCGA-B0-5088	18.7667	1	9.08183
TCGA-A3-3380	18.9	0	7.40359
TCGA-CW-6097	19.0333	1	7.5706
TCGA-CJ-5678	19.1333	1	7.82195
TCGA-A3-3382	19.1333	0	8.12589
TCGA-B0-4697	19.2667	1	8.8442
TCGA-B0-5109	19.5667	1	8.61498
TCGA-MM-A563	19.7	0	7.89029
TCGA-B0-4707	20	1	7.19435
TCGA-BP-5198	20.1	0	8.42243
TCGA-MM-A564	20.2333	0	7.38939
TCGA-A3-3387	20.5667	0	9.48794
TCGA-BP-4795	20.6667	0	6.26483
TCGA-A3-3378	21	0	10.6592
TCGA-B0-5075	21.2333	1	9.63625
TCGA-BP-4334	21.5	1	6.20603
TCGA-CJ-4868	21.5333	1	8.18436
TCGA-B2-4101	21.6	0	8.54763
TCGA-B2-5641	21.8667	0	7.71266
TCGA-CZ-5463	22.0667	0	6.33515
TCGA-B0-5097	22.1667	0	8.1718
TCGA-CJ-5679	22.6333	1	8.44058
TCGA-AK-3455	22.7667	1	8.114
TCGA-CZ-5466	22.8333	0	7.30283
TCGA-A3-A6NL	22.9667	0	7.38257
TCGA-CZ-5988	23.1	0	6.0806
TCGA-BP-5186	23.1	0	7.32128
TCGA-MM-A84U	23.3333	0	9.0007
TCGA-BP-4169	23.3667	1	9.03768
TCGA-B8-4143	23.6333	1	8.30235
TCGA-BP-5192	23.8	0	5.94617
TCGA-B8-5159	24.0667	0	6.19866
TCGA-CZ-5454	24.0667	1	7.91706
TCGA-DV-5576	24.2333	1	4.81386
TCGA-A3-3313	24.5	1	6.99618
TCGA-A3-3372	24.5	0	7.44759
TCGA-B8-5165	24.5667	0	6.62673
TCGA-BP-5195	24.9667	0	7.90326
TCGA-CJ-4893	25	0	7.11295
TCGA-B2-5635	25.1667	0	8.71687
TCGA-B8-4153	25.4	0	7.20245
TCGA-CJ-5680	25.6	1	6.98155
TCGA-B0-5085	25.6667	1	8.57221
TCGA-CZ-4853	25.8	0	7.1746
TCGA-B8-4620	25.9	0	8.49233
TCGA-CJ-5677	26.0667	1	8.66488
TCGA-BP-4986	26.1667	0	8.76537
TCGA-B8-4621	26.2667	0	7.80621
TCGA-B0-4847	26.4333	1	9.65533
TCGA-CJ-4891	27.3	1	10.5358
TCGA-B8-5163	27.4	0	7.41112
TCGA-BP-5189	27.4	1	8.92889
TCGA-B8-A54D	27.6667	0	9.30682
TCGA-B0-4838	27.8	1	8.17588
TCGA-BP-5006	28	0	7.82924
TCGA-CJ-4894	28.0333	1	6.82612
TCGA-BP-4329	28.1667	1	7.58607
TCGA-A3-3383	28.7	0	6.97062
TCGA-B0-4696	28.8667	1	7.73826
TCGA-A3-3365	29.1	0	5.88819
TCGA-AK-3454	29.1333	0	8.87159
TCGA-BP-5010	29.2667	1	8.71171
TCGA-B0-4848	29.4333	1	8.96663
TCGA-B0-4827	29.5	1	7.13805
TCGA-AK-3426	29.5	1	9.82513
TCGA-B8-A54E	30.3	0	6.06374
TCGA-A3-3351	30.3333	0	8.00287
TCGA-B2-5636	30.6333	0	5.8372
TCGA-B0-5107	30.9	1	9.59325
TCGA-BP-4998	31.0667	0	7.38677
TCGA-BP-5175	31.0667	0	8.475
TCGA-CJ-4887	31.0667	1	9.36251
TCGA-A3-3343	31.5	0	8.41226
TCGA-CZ-5469	31.5333	1	8.85548
TCGA-BP-5201	31.7	0	8.12569
TCGA-BP-4985	31.7333	1	8.52713
TCGA-B2-4102	31.7333	0	8.78826
TCGA-BP-4355	31.7667	1	8.12951
TCGA-B2-5633	32.1	0	7.84655
TCGA-BP-5191	32.2333	0	10.1213
TCGA-BP-4351	32.3333	0	9.43128
TCGA-B2-4099	32.4	0	7.89298
TCGA-B2-3923	33.0667	0	5.38628
TCGA-BP-4164	33.0667	1	7.1
TCGA-B2-5639	33.4333	1	7.82618
TCGA-BP-5190	33.7	0	8.72008
TCGA-BP-4982	33.8	0	7.5317
TCGA-BP-5196	33.9333	0	7.66041
TCGA-A3-A6NI	33.9333	0	8.57037
TCGA-B0-4817	33.9667	1	11.0583
TCGA-BP-4354	34.4667	1	10.9035
TCGA-B0-5083	34.8333	1	6.31669
TCGA-B8-5552	34.8667	0	7.51549
TCGA-BP-5200	35.4333	0	7.00967
TCGA-BP-5008	35.7	0	7.86791
TCGA-CW-5590	35.8333	1	7.02465
TCGA-G6-A8L8	36.3667	1	6.84924
TCGA-B2-3924	36.4	0	6.88289
TCGA-BP-5009	36.4	1	9.63079
TCGA-BP-4981	36.5667	1	9.9496
TCGA-A3-3323	36.8667	0	7.95954
TCGA-BP-4797	36.9	0	7.78456
TCGA-BP-4790	37.0333	1	7.15876
TCGA-B0-4822	37.0333	1	8.84131
TCGA-A3-3306	37.3333	0	7.80792
TCGA-B0-4852	37.3667	1	7.65781
TCGA-BP-4987	37.4667	0	6.92193
TCGA-BP-4801	37.4667	0	7.27199
TCGA-BP-5004	37.5333	0	7.27934
TCGA-DV-5573	37.6667	0	7.03999
TCGA-A3-3319	37.6667	0	9.59147
TCGA-BP-5185	37.7333	0	7.40385
TCGA-BP-4332	37.7667	0	6.79323
TCGA-BP-4799	37.7667	1	6.84085
TCGA-BP-5184	37.7667	0	6.98162
TCGA-A3-3326	37.9	0	8.32914
TCGA-BP-5007	38	0	7.87813
TCGA-AK-3456	38.1	0	6.86102
TCGA-BP-5182	38.8333	0	7.39342
TCGA-AK-3458	38.9333	0	7.50005
TCGA-B0-5120	38.9667	0	7.33288
TCGA-A3-3325	39	1	7.04006
TCGA-B0-5113	39.1667	0	7.44533
TCGA-BP-5001	39.2333	0	8.31184
TCGA-A3-3324	39.5333	0	7.97228
TCGA-A3-3311	39.7	1	8.43743
TCGA-CJ-4895	40	1	7.74078
TCGA-B0-4846	40	1	8.19065
TCGA-AK-3447	40.5667	0	4.44055
TCGA-B8-5158	40.6	0	9.04278
TCGA-B0-4821	41	1	8.82399
TCGA-AS-3777	41.2667	0	6.6347
TCGA-B0-4836	41.2667	1	7.52762
TCGA-A3-3331	41.9	0	7.59056
TCGA-BP-4999	42.2	0	7.01409
TCGA-BP-4763	42.3333	1	7.84622
TCGA-B0-5116	42.4667	0	6.20203
TCGA-B0-5402	43	0	7.21696
TCGA-BP-5183	43.0333	0	8.89059
TCGA-B8-4151	43.3	0	6.08963
TCGA-A3-3358	43.5667	0	8.56737
TCGA-BP-4994	43.6	0	6.08262
TCGA-A3-3374	43.8	0	8.386
TCGA-CZ-4864	43.8333	1	7.71583
TCGA-B0-5077	43.9	1	8.71363
TCGA-DV-5565	44.3	0	7.48431
TCGA-B0-4712	44.5667	1	8.64779
TCGA-BP-4762	44.7667	1	6.6582
TCGA-BP-5199	45.1667	0	7.24658
TCGA-BP-4347	45.5667	0	6.377
TCGA-BP-4995	45.7	0	6.40914
TCGA-B0-4816	45.7	1	9.24744
TCGA-CJ-4916	45.7667	0	9.67994
TCGA-B0-4837	45.9333	1	8.35955
TCGA-B8-4154	46	0	6.83381
TCGA-BP-4973	46.1333	0	8.67397
TCGA-A3-3328	46.1667	0	4.86936
TCGA-A3-3349	46.1667	0	7.54183
TCGA-DV-5566	46.6	0	6.86086
TCGA-CZ-4854	46.8	1	8.83236
TCGA-B0-5399	47.0333	0	7.32528
TCGA-BP-4991	47.1	0	6.87249
TCGA-BP-4983	47.1	0	8.54084
TCGA-CJ-4635	47.2	0	8.26846
TCGA-B0-4811	47.2333	1	8.04926
TCGA-AK-3443	47.4333	0	4.15956
TCGA-CZ-4857	47.7333	1	8.70054
TCGA-BP-4975	47.7667	0	6.77915
TCGA-CJ-4872	47.8333	0	7.6325
TCGA-A3-3307	47.8667	0	7.81391
TCGA-CJ-4901	48.3333	0	8.92896
TCGA-BP-4804	48.6333	0	8.03877
TCGA-BP-4766	48.7333	0	8.31222
TCGA-BP-5168	48.7667	1	6.38309
TCGA-B8-5550	49.2	0	8.23588
TCGA-A3-3322	49.2667	0	7.05993
TCGA-B0-5121	49.5	0	8.27203
TCGA-BP-4971	49.5667	0	10.0732
TCGA-BP-4789	49.6333	0	6.01826
TCGA-A3-3317	49.7	0	7.60496
TCGA-BP-4346	49.7667	1	8.63224
TCGA-A3-3316	49.7667	0	9.55799
TCGA-BP-5181	49.8333	0	6.57591
TCGA-CJ-4905	49.8667	0	6.69644
TCGA-CJ-4870	49.9333	0	6.72482
TCGA-CJ-4907	49.9667	0	7.20694
TCGA-BP-4972	50.0667	0	7.61597
TCGA-A3-3320	50.2667	0	7.25563
TCGA-AK-3450	50.2667	0	8.07195
TCGA-BP-4345	50.5333	0	8.67198
TCGA-B8-4148	50.6667	0	7.40913
TCGA-CJ-4902	50.6667	0	7.74721
TCGA-CJ-4892	50.7	0	8.17266
TCGA-B8-5545	50.8333	0	6.90853
TCGA-B8-4622	50.8333	0	8.59729
TCGA-CJ-4899	50.9333	0	7.76106
TCGA-CJ-4908	51.0333	0	7.54192
TCGA-B0-5119	51.7333	0	6.93957
TCGA-A3-3362	51.9667	0	7.85417
TCGA-CJ-4903	52	0	7.72298
TCGA-CJ-4888	52.2333	1	9.37312
TCGA-B0-5098	52.8	1	8.35519
TCGA-B0-4815	52.9333	1	8.2649
TCGA-BP-4341	52.9667	1	7.60562
TCGA-BP-5176	53	1	7.8326
TCGA-B0-5106	53.2667	1	8.89762
TCGA-B0-5115	53.4667	0	7.4112
TCGA-B0-5117	53.6	0	4.64435
TCGA-A3-3347	53.6667	1	9.95021
TCGA-A3-3373	54.0333	0	6.83219
TCGA-A3-3329	54.1333	0	7.98437
TCGA-CJ-6028	54.1667	1	7.73357
TCGA-BP-4326	54.1667	1	7.9643
TCGA-DV-A4VX	54.2	1	11.2766
TCGA-BP-4976	54.4	0	6.34744
TCGA-B0-4839	54.6333	1	8.2558
TCGA-B0-4824	55.2333	1	7.73792
TCGA-CJ-4912	55.2333	0	8.13941
TCGA-CJ-4641	55.3667	1	9.05571
TCGA-BP-4344	55.5333	0	7.15747
TCGA-BP-4177	55.6667	0	5.85426
TCGA-CZ-5459	56.1	0	7.06429
TCGA-A3-3376	56.5333	1	7.53647
TCGA-CJ-4900	57.1333	1	10.0126
TCGA-B0-4842	57.4667	1	8.94821
TCGA-DV-5575	57.6333	0	6.46173
TCGA-BP-4777	57.7	0	7.85929
TCGA-B0-5400	57.7667	0	9.29662
TCGA-BP-4968	58.2	0	8.39859
TCGA-B0-4710	58.5	0	7.62394
TCGA-CJ-4884	58.6333	0	8.67983
TCGA-CJ-4873	59.2	0	10.5272
TCGA-B0-4718	59.2667	0	7.97415
TCGA-B0-5108	59.4	0	8.76919
TCGA-BP-4962	59.5	0	7.62054
TCGA-CZ-4859	59.5667	0	6.20762
TCGA-CZ-5452	59.6333	0	8.58396
TCGA-B0-5700	59.6667	0	6.78121
TCGA-CJ-4643	59.7667	0	7.64223
TCGA-BP-4969	59.8	0	7.30963
TCGA-BP-4963	61.1333	0	9.42974
TCGA-BP-4775	61.4333	0	6.9477
TCGA-BP-4784	61.8	0	5.86774
TCGA-BP-4964	62.0667	0	7.33301
TCGA-BP-4965	62.3667	0	6.83626
TCGA-BP-4769	62.5333	0	6.2804
TCGA-BP-4174	62.6333	0	7.44455
TCGA-CJ-4882	62.7667	0	8.83248
TCGA-BP-4774	62.8333	0	8.18927
TCGA-A3-3335	62.8667	0	9.37452
TCGA-BP-4330	62.9333	0	7.65168
TCGA-CJ-5683	62.9667	0	7.16981
TCGA-BP-4173	63.1	0	8.23709
TCGA-CZ-5989	63.5	0	5.9232
TCGA-CJ-6031	63.5333	0	7.6305
TCGA-BP-4343	63.7333	1	7.26619
TCGA-BP-5178	63.7333	1	9.14508
TCGA-B0-5100	63.7667	1	6.95897
TCGA-CJ-4636	64.1333	0	9.05263
TCGA-CZ-4863	64.2667	0	8.35372
TCGA-CZ-5451	64.3	0	6.60398
TCGA-BP-4961	64.5	0	6.92227
TCGA-CJ-4889	64.8667	0	7.95044
TCGA-CJ-4886	65.0667	0	6.93687
TCGA-CJ-4876	65.1667	0	6.86307
TCGA-BP-4176	65.1667	0	8.54064
TCGA-CW-5580	65.4667	1	7.56872
TCGA-CJ-5672	65.7333	1	7.87495
TCGA-B0-4700	66	1	8.37473
TCGA-B0-4845	66.2	1	7.9807
TCGA-A3-3385	66.4333	0	6.78182
TCGA-CZ-5985	66.5667	0	8.69137
TCGA-DV-5567	66.8	0	4.64309
TCGA-B0-5110	66.9667	0	6.8972
TCGA-CJ-4881	67.1333	0	10.033
TCGA-DV-5574	67.2	0	7.91635
TCGA-CW-5588	67.2333	0	7.65045
TCGA-CJ-5686	67.9333	0	8.72261
TCGA-CZ-5984	68.9	0	8.16824
TCGA-BP-4781	69.3333	0	7.97066
TCGA-AK-3434	69.5667	0	7.00162
TCGA-B0-4834	69.6667	1	4.19316
TCGA-CZ-4858	70.1667	1	8.48566
TCGA-CZ-5464	70.9333	0	8.26627
TCGA-G6-A8L7	71.1	0	9.79617
TCGA-B0-4945	71.5	1	7.34849
TCGA-B0-5695	71.6667	0	6.31296
TCGA-B0-5702	72.4	0	7.36591
TCGA-BP-4960	72.4	0	9.7832
TCGA-BP-4765	72.8	0	7.51828
TCGA-CJ-4878	72.8667	0	7.16747
TCGA-BP-4758	73.6	0	7.34593
TCGA-AK-3461	73.9	0	8.97684
TCGA-CW-5587	74.2	0	7.60027
TCGA-CJ-4637	74.2333	1	8.31632
TCGA-CJ-5684	74.3667	0	7.20248
TCGA-AK-3431	74.7	1	7.04776
TCGA-B0-5703	74.8667	0	6.76231
TCGA-BP-4342	75.2	1	7.76416
TCGA-BP-5174	75.2333	0	9.24991
TCGA-BP-5180	75.4333	0	7.93461
TCGA-A3-3367	75.6667	0	7.21844
TCGA-CW-5591	75.7	0	5.83953
TCGA-A3-3370	75.8	0	7.43174
TCGA-CJ-4874	76.1	0	6.91872
TCGA-CJ-6030	76.6333	1	8.49698
TCGA-BP-4170	78.1	1	7.48936
TCGA-BP-4760	78.7	0	6.7093
TCGA-BP-4759	79.0667	0	6.93964
TCGA-CW-5589	79.2667	0	6.75878
TCGA-B0-4833	79.5333	1	8.76287
TCGA-AK-3445	79.7333	0	7.24912
TCGA-BP-5170	80.4	0	7.23339
TCGA-CZ-5453	80.6333	1	5.50013
TCGA-CZ-5456	80.7333	0	8.82871
TCGA-CJ-4871	80.7667	0	7.91483
TCGA-B0-5710	81	0	6.52996
TCGA-CZ-5982	81.3	0	7.0354
TCGA-BP-4331	81.8	1	8.64965
TCGA-B0-5701	82.0333	0	7.07461
TCGA-DV-A4W0	82.3333	0	7.67341
TCGA-CW-5583	82.9667	0	6.28922
TCGA-A3-3359	83.4667	0	7.87326
TCGA-AK-3460	83.6	0	7.16095
TCGA-AK-3453	84.3667	0	9.56341
TCGA-CW-6090	85.0667	0	7.13465
TCGA-CJ-4869	85.1333	0	7.9643
TCGA-CZ-5465	85.4667	1	6.50217
TCGA-BP-4159	86.7	1	7.25231
TCGA-CW-5585	86.9667	0	6.06728
TCGA-B0-5696	86.9667	0	6.08784
TCGA-B0-5697	87.6667	0	8.08706
TCGA-BP-4959	88.6667	0	7.79631
TCGA-A3-3357	89.6	0	8.18756
TCGA-BP-4167	90.6	0	8.21764
TCGA-B0-5712	90.7333	0	6.34486
TCGA-BP-4161	91.5333	0	9.46701
TCGA-CZ-5457	91.8	0	6.22155
TCGA-B0-5102	92.1333	1	6.55594
TCGA-B0-5713	92.7333	0	6.74218
TCGA-CZ-5458	92.9667	0	6.90047
TCGA-CW-5581	93.3	0	6.60407
TCGA-BP-4163	94.6333	0	9.29318
TCGA-BP-4338	95.3	0	7.35181
TCGA-AK-3440	95.5	0	4.6438
TCGA-AK-3451	95.6	0	7.47385
TCGA-CZ-5460	95.7667	0	7.48386
TCGA-BP-4160	96.0333	0	7.13795
TCGA-BP-4325	98.8	0	7.58589
TCGA-BP-4165	101.233	0	7.77546
TCGA-BP-4162	102.467	0	7.9656
TCGA-CW-6093	104.867	0	6.2494
TCGA-B0-5706	106.833	0	7.1044
TCGA-CJ-4642	106.833	0	7.60785
TCGA-CW-6088	107.4	0	6.47468
TCGA-CJ-4639	107.633	0	6.96739
TCGA-CZ-4866	108.9	0	9.90991
TCGA-CZ-4862	109.033	0	7.55654
TCGA-CJ-4904	110.067	0	6.85505
TCGA-AK-3429	110.933	0	7.73829
TCGA-AK-3436	111.033	0	7.41421
TCGA-CJ-4897	111.367	0	6.47421
TCGA-AK-3425	111.433	0	7.69679
TCGA-BP-4158	112.567	0	7.14981
TCGA-B0-5690	113.067	0	7.33302
TCGA-AK-3433	113.633	0	5.11492
TCGA-B0-5691	114.367	0	6.33851
TCGA-CJ-4885	115.033	0	6.34726
TCGA-CJ-4640	116	0	7.82781
TCGA-CJ-4634	116.6	0	7.23795
TCGA-CJ-4890	117.3	0	8.85841
TCGA-CJ-4875	118.467	1	8.33419
TCGA-AK-3427	119.433	0	5.12651
TCGA-CJ-6027	120.5	1	8.20767
TCGA-B0-5698	121.033	0	8.38666
TCGA-CJ-6032	121.3	0	7.07982

## Sheet: Raw data for figure 3d-i
case_submitter_id	age	gender	M	N	T	S	SLC11A1	TNFSF14
TCGA-3Z-A93Z	69	male	M0	N0	T1a	Stage I	455.025	42.3644
TCGA-6D-AA2E	68	female	MX	NX	T1b	Stage I	375.789	98.8919
TCGA-A3-3306	67	male	M0	N0	T1b	Stage I	648.889	211.48
TCGA-A3-3307	66	male	M0	N0	T3b	Stage III	973.238	139.358
TCGA-A3-3308	77	female	M0	N0	T3b	Stage III	478.274	564.364
TCGA-A3-3311	57	male	M0	NX	T1	Stage I	611.472	600.744
TCGA-A3-3313	59	male	M0	N0	T1b	Stage I	192.738	212.579
TCGA-A3-3316	57	male	M0	NX	T2	Stage II	1350.3	1499.64
TCGA-A3-3317	67	male	M0	N0	T2	Stage II	549.422	183.416
TCGA-A3-3319	70	male	M0	NX	T1b	Stage I	1915.34	1095.49
TCGA-A3-3320	52	female	M0	NX	T1b	Stage I	752.117	76.1423
TCGA-A3-3322	51	male	M0	NX	T1a	Stage I	434.81	99.9041
TCGA-A3-3323	53	male	M0	NX	T1b	Stage I	792.122	217.337
TCGA-A3-3324	51	male	M0	NX	T1b	Stage I	526.667	340.244
TCGA-A3-3325	52	male	M0	NX	T1a	Stage I	329.711	129.615
TCGA-A3-3326	47	male	M0	NX	T1a	Stage I	732.895	419.749
TCGA-A3-3328	79	male	M0	N0	T1b	Stage I	170.06	7.90977
TCGA-A3-3329	75	male	M0	N0	T1b	Stage I	533.461	342.089
TCGA-A3-3331	86	female	M0	N0	T1	Stage I	444.76	223.903
TCGA-A3-3335	41	male	M0	N0	T2a	Stage II	2058.47	724.652
TCGA-A3-3343	79	male	M0	N0	T2	Stage II	1452.15	233.139
TCGA-A3-3346	68	male	M0	NX	T1b	Stage I	7313.72	584.554
TCGA-A3-3347	76	female	M0	N1	T1b	Stage III	2037.62	1794.29
TCGA-A3-3349	34	female	M0	N0	T1b	Stage I	534.049	171.207
TCGA-A3-3351	42	male	M0	N0	T2a	Stage II	975.023	186.937
TCGA-A3-3352	74	male	M0	N0	T3a	Stage III	436.177	193.921
TCGA-A3-3357	62	male	M0	N0	T2	Stage II	692.02	357.489
TCGA-A3-3358	57	female	M0	N0	T1a	Stage I	804.89	551.526
TCGA-A3-3359	82	female	M0	N0	T1a	Stage I	976.326	152.418
TCGA-A3-3362	60	female	M0	N0	T1a	Stage I	1042	138.124
TCGA-A3-3363	50	male	M0	N0	T2	Stage II	463.487	61.7983
TCGA-A3-3365	46	male	M0	NX	T1a	Stage I	228.792	30.8917
TCGA-A3-3367	72	male	M0	N0	T1b	Stage I	340.786	165.525
TCGA-A3-3370	48	female	M0	N0	T1b	Stage I	592.747	129.125
TCGA-A3-3372	64	male	M0	NX	T3	Stage III	549.782	143.286
TCGA-A3-3373	54	female	M0	N0	T1b	Stage I	332.517	92.7063
TCGA-A3-3374	51	female	M0	N0	T1b	Stage I	2784.57	112.709
TCGA-A3-3376	51	male	M0	N0	T1a	Stage I	650.429	137.97
TCGA-A3-3378	60	male	M0	N0	T1	Stage I	3775.64	2833.94
TCGA-A3-3380	54	male	M0	N0	T1	Stage I	984.167	72.2927
TCGA-A3-3382	69	male	M0	NX	T1b	Stage I	717.49	312.628
TCGA-A3-3383	52	male	M0	NX	T1	Stage I	475.384	79.0037
TCGA-A3-3385	46	female	M0	N0	T1a	Stage I	769.508	35.0517
TCGA-A3-3387	49	male	M0	N0	T1a	Stage I	1807.3	990.926
TCGA-A3-A6NI	47	male	MX	NX	T1a	Stage I	989.957	446.054
TCGA-A3-A6NJ	57	female	MX	NX	T1a	Stage I	1222.69	148.356
TCGA-A3-A6NL	49	female	MX	NX	T1b	Stage I	932.772	74.0295
TCGA-A3-A6NN	78	male	MX	NX	T1a	Stage I	690.43	129.23
TCGA-A3-A8CQ	59	female	MX	NX	T1a	Stage I	458.25	90.0133
TCGA-A3-A8OU	74	female	MX	NX	T1a	Stage I	1139.23	640.248
TCGA-A3-A8OV	75	male	MX	NX	T1a	Stage I	1254.7	66.7859
TCGA-A3-A8OW	37	male	MX	NX	T3a	Stage III	254.931	52.9102
TCGA-A3-A8OX	65	female	MX	NX	T1a	Stage I	278.453	159.822
TCGA-AK-3425	68	male	M0	N0	T1	Stage I	610.177	189.632
TCGA-AK-3426	37	male	M0	N1	T3a	Stage III	4083.63	712.845
TCGA-AK-3427	65	male	M0	N0	T1a	Stage I	172.428	12.1002
TCGA-AK-3428	62	male	M0	N0	T3b	Stage III	1021.24	74.5286
TCGA-AK-3429	54	female	M0	N0	T2	Stage II	420.018	299.419
TCGA-AK-3431	62	female	M0	NX	T2	Stage II	513.666	82.1866
TCGA-AK-3433	48	female	M0	N0	T2	Stage II	88.4005	24.7521
TCGA-AK-3434	72	male	M0	NX	T1b	Stage I	591.187	65.8465
TCGA-AK-3436	40	male	M1	N0	T2	Stage IV	953.608	76.0123
TCGA-AK-3440	58	male	M0	NX	T1a	Stage I	226.53	3.65371
TCGA-AK-3443	45	male	M0	N0	T2	Stage II	108.558	3.7114
TCGA-AK-3445	69	male	M0	NX	T3a	Stage III	381.154	154.391
TCGA-AK-3447	83	male	M0	NX	T2	Stage II	164.428	3.737
TCGA-AK-3450	85	female	M0	N0	T1a	Stage I	632.604	327.979
TCGA-AK-3451	48	male	M0	N0	T2	Stage II	629.702	129.417
TCGA-AK-3453	58	female	M0	NX	T2	Stage II	1366.58	1493.47
TCGA-AK-3454	84	male	M0	NX	T1b	Stage I	481.983	1514.8
TCGA-AK-3455	71	female	M0	NX	T3b	Stage III	678.936	325.186
TCGA-AK-3456	48	male	M0	N0	T2	Stage II	512.185	61.4099
TCGA-AK-3458	48	male	M0	NX	T1b	Stage I	1504.22	53.6287
TCGA-AK-3460	58	male	M0	NX	T1a	Stage I	812.933	60.3809
TCGA-AK-3461	72	male	M0	NX	T1a	Stage I	2374.18	335.742
TCGA-AK-3465	71	female	M0	NX	T1b	Stage I	202.318	18.0073
TCGA-AS-3777	63	male	M0	NX	T1a	Stage I	162.897	144.049
TCGA-AS-3778	35	male	M0	NX	T1a	Stage I	1147.17	116.691
TCGA-B0-4688	46	male	M1	N0	T4	Stage IV	2579.77	51.8547
TCGA-B0-4690	65	male	M1	N0	T4	Stage IV	4776.97	139.621
TCGA-B0-4691	55	male	M1	N0	T2	Stage IV	770.757	523.733
TCGA-B0-4693	72	female	M0	N0	T3a	Stage III	878.51	163.233
TCGA-B0-4694	72	male	M0	NX	T3b	Stage III	1199.95	239.797
TCGA-B0-4696	58	male	M0	N0	T3a	Stage III	507.115	245.715
TCGA-B0-4697	46	female	M1	NX	T3b	Stage IV	840.624	811.024
TCGA-B0-4698	75	male	M0	NX	T4	Stage IV	1950.67	64.232
TCGA-B0-4699	74	male	M1	N0	T4	Stage IV	850.277	62.2534
TCGA-B0-4700	60	male	M1	NX	T4	Stage IV	637.426	521.634
TCGA-B0-4701	66	female	M1	N0	T3a	Stage IV	1076.05	653.17
TCGA-B0-4703	51	male	M1	N0	T3a	Stage IV	454.68	128.886
TCGA-B0-4706	61	male	M0	NX	T3a	Stage III	402.176	289.01
TCGA-B0-4707	63	male	M0	NX	T3a	Stage III	406.613	132.386
TCGA-B0-4710	75	female	M0	N0	T3a	Stage III	684.38	149.967
TCGA-B0-4712	76	male	M1	NX	T3a	Stage IV	1374.51	356.692
TCGA-B0-4713	76	female	M0	NX	T3b	Stage III	459.428	1649.76
TCGA-B0-4714	81	male	M1	NX	T3b	Stage IV	926.472	556.807
TCGA-B0-4718	57	male	M0	NX	T3a	Stage III	596.916	299.25
TCGA-B0-4810	47	male	M0	N1	T3a	Stage III	560.56	434.784
TCGA-B0-4811	48	male	M0	N0	T3a	Stage III	425.35	479.854
TCGA-B0-4813	68	male	M0	NX	T3b	Stage III	620.152	156.981
TCGA-B0-4814	58	male	M1	N0	T4	Stage IV	875.443	167.231
TCGA-B0-4815	65	male	M0	NX	T3a	Stage III	492.84	575.52
TCGA-B0-4816	49	male	M0	N0	T2	Stage II	5256.74	222.177
TCGA-B0-4817	81	male	M0	N0	T3c	Stage III	5604.06	3486.16
TCGA-B0-4818	68	female	M0	NX	T2	Stage II	701.454	266.84
TCGA-B0-4819	60	female	M1	NX	T3b	Stage IV	2213.46	3066.93
TCGA-B0-4821	68	female	M0	N0	T3b	Stage III	2053.44	308.065
TCGA-B0-4822	78	male	M0	NX	T2	Stage II	425.55	1646.02
TCGA-B0-4823	88	male	M0	N0	T1a	Stage I	405.505	62.3853
TCGA-B0-4824	49	female	M0	N0	T1a	Stage I	570.172	217.153
TCGA-B0-4827	77	female	M0	N0	T3b	Stage III	356.03	139.393
TCGA-B0-4828	79	male	M1	NX	T2	Stage IV	603.302	676.747
TCGA-B0-4833	82	female	M0	N0	T1b	Stage I	1044.23	569.314
TCGA-B0-4834	49	male	M0	N0	T1a	Stage I	50.1314	10.0263
TCGA-B0-4836	61	male	M1	NX	T3b	Stage IV	445.828	202.423
TCGA-B0-4837	63	male	M0	N0	T1b	Stage I	465.101	708.616
TCGA-B0-4838	69	female	M0	N0	T1b	Stage I	789.827	305.582
TCGA-B0-4839	80	female	M0	N0	T1b	Stage I	1585.37	166.464
TCGA-B0-4841	63	male	M1	NX	T2	Stage IV	614.128	316.761
TCGA-B0-4842	73	female	M0	N0	T3a	Stage III	949.692	839.221
TCGA-B0-4843	57	male	M0	N0	T3a	Stage III	559.37	2018.21
TCGA-B0-4844	60	male	M1	NX	T3a	Stage IV	828.715	2643.15
TCGA-B0-4845	70	male	M1	NX	T3a	Stage IV	1019.83	172.232
TCGA-B0-4846	52	male	M1	N0	T3a	Stage IV	512.039	492.541
TCGA-B0-4847	60	male	M1	NX	T3a	Stage IV	1419.33	1656.12
TCGA-B0-4848	54	male	M0	NX	T3b	Stage III	661.837	1260.41
TCGA-B0-4849	51	male	M0	NX	T3a	Stage III	2498.82	124.552
TCGA-B0-4852	78	female	M0	N0	T2	Stage II	343.166	326.375
TCGA-B0-4945	75	female	M0	N0	T1a	Stage I	262.996	266.152
TCGA-B0-5075	77	female	M0	N0	T3a	Stage III	1926.2	1167.62
TCGA-B0-5077	77	male	M0	N0	T1a	Stage I	458.823	1247.29
TCGA-B0-5080	63	male	M1	N0	T3a	Stage IV	146.717	160.32
TCGA-B0-5081	79	female	M0	N0	T3b	Stage III	1087.46	2202.51
TCGA-B0-5083	63	male	M0	N0	T1a	Stage I	212.847	65.9526
TCGA-B0-5084	33	male	M1	N1	T3a	Stage IV	984.596	4639.56
TCGA-B0-5085	76	female	M0	N0	T3a	Stage III	815.667	548.007
TCGA-B0-5088	53	male	M0	N0	T1b	Stage I	870.013	1132.55
TCGA-B0-5092	53	female	M1	N0	T1a	Stage IV	309.946	2228.97
TCGA-B0-5094	62	male	M1	N0	T3b	Stage IV	1114.58	801.077
TCGA-B0-5095	81	male	M0	N0	T3a	Stage III	527.831	377.714
TCGA-B0-5096	72	female	M0	N1	T3a	Stage III	2889.89	104.947
TCGA-B0-5097	59	female	M0	N0	T3b	Stage III	2143.36	106.183
TCGA-B0-5098	53	female	M0	NX	T1	Stage I	242.502	1390.15
TCGA-B0-5099	88	female	M0	NX	T3b	Stage III	217.213	21.9119
TCGA-B0-5100	72	male	M0	NX	T3a	Stage III	219.961	174.643
TCGA-B0-5102	74	female	M0	NX	T1	Stage I	283.799	70.9497
TCGA-B0-5104	90	female	M0	N0	T1	Stage I	1518.71	1329.46
TCGA-B0-5106	64	male	M0	N0	T1a	Stage I	1122.25	651.185
TCGA-B0-5107	65	female	M1	N0	T2	Stage IV	476.891	4706.85
TCGA-B0-5108	54	male	M0	N0	T3a	Stage III	2793.34	204.661
TCGA-B0-5109	69	male	M0	N1	T3b	Stage III	1947.92	234.98
TCGA-B0-5110	71	female	M0	N0	T1a	Stage I	285.353	120.622
TCGA-B0-5113	69	female	M0	N0	T3a	Stage III	402.536	198.148
TCGA-B0-5115	43	male	M1	N0	T2	Stage IV	398.114	190.046
TCGA-B0-5116	52	male	M0	N0	T3b	Stage III	89.1274	137.449
TCGA-B0-5117	40	male	M0	NX	T1b	Stage I	57.0717	18.4644
TCGA-B0-5119	61	female	M0	N0	T1b	Stage I	562.641	62.921
TCGA-B0-5120	72	female	M0	N0	T1a	Stage I	413.645	161.51
TCGA-B0-5121	56	male	M0	N0	T1b	Stage I	636.162	445.416
TCGA-B0-5399	46	male	M0	N0	T1b	Stage I	194	352.88
TCGA-B0-5400	59	female	M0	N0	T3b	Stage III	1158.28	1172.47
TCGA-B0-5402	64	male	M0	NX	T4	Stage IV	390.741	143.026
TCGA-B0-5690	53	female	M0	NX	T1b	Stage I	638.928	102.187
TCGA-B0-5691	66	female	M0	N0	T1a	Stage I	232.483	62.1756
TCGA-B0-5692	66	female	M0	N0	T3b	Stage III	289.406	281.985
TCGA-B0-5693	47	female	M0	NX	T1b	Stage I	298.51	60.2855
TCGA-B0-5694	71	male	M0	N0	T3a	Stage III	364.104	316.352
TCGA-B0-5695	61	female	M0	N0	T1b	Stage I	200.985	69.6641
TCGA-B0-5696	69	male	M0	N0	T3a	Stage III	201.875	48.5642
TCGA-B0-5697	50	male	M0	N0	T1a	Stage I	576.317	370.264
TCGA-B0-5698	77	male	M0	N0	T1b	Stage I	893.53	372.983
TCGA-B0-5699	53	male	M0	N0	T1	Stage I	389.806	170.705
TCGA-B0-5700	77	male	M0	N0	T1a	Stage I	421.568	66.5634
TCGA-B0-5701	65	male	M0	N0	T3b	Stage III	285.256	159.319
TCGA-B0-5702	71	male	M0	N0	T1b	Stage I	3174	19.2948
TCGA-B0-5703	73	male	M0	N0	T1b	Stage I	219.555	128.615
TCGA-B0-5705	65	female	M0	N0	T1	Stage I	195.152	128.265
TCGA-B0-5706	45	male	M0	N0	T2	Stage II	203.448	237.877
TCGA-B0-5707	39	female	M0	N0	T1a	Stage I	252.776	209.829
TCGA-B0-5709	62	female	M0	NX	T3a	Stage III	420.153	253.029
TCGA-B0-5710	57	male	M0	N0	T1b	Stage I	161.973	122.98
TCGA-B0-5711	50	male	M0	NX	T3b	Stage III	192.972	194.793
TCGA-B0-5712	68	female	M1	N0	T2	Stage IV	233.718	62.4509
TCGA-B0-5713	75	female	M0	N0	T3b	Stage III	305.462	88.0144
TCGA-B0-5812	53	male	M0	NX	T1b	Stage I	224.928	159.626
TCGA-B2-3923	59	male	M0	NX	T2	Stage II	96.1269	35.0057
TCGA-B2-3924	73	male	M0	NX	T1b	Stage I	246.442	137.605
TCGA-B2-4098	72	female	M0	NX	T1b	Stage I	2489.91	2870.67
TCGA-B2-4099	83	male	M0	NX	T1a	Stage I	801.486	193.462
TCGA-B2-4101	52	male	M0	NX	T2a	Stage II	694.502	624.197
TCGA-B2-4102	61	male	M0	NX	T1b	Stage I	1165.65	527.779
TCGA-B2-5633	56	male	M0	N0	T1b	Stage I	415.364	358.668
TCGA-B2-5635	74	male	M0	NX	T1a	Stage I	1321.46	414
TCGA-B2-5636	79	male	M0	NX	T1a	Stage I	146.445	45.8861
TCGA-B2-5639	46	male	M1	NX	T3	Stage IV	383.314	377.941
TCGA-B2-5641	79	male	M0	N0	T1a	Stage I	337.986	361.228
TCGA-B2-A4SR	61	male	M0	NX	T2a	Stage II	299.101	75.474
TCGA-B4-5377	68	female	M1	N0	T3	Stage IV	564.557	98.0943
TCGA-B4-5378	62	male	M0	N0	T1	Stage I	256.361	37.4797
TCGA-B4-5832	65	male	M0	N0	T3b	Stage III	73.3974	104.177
TCGA-B4-5834	59	male	M0	N0	T1	Stage I	234.608	42.583
TCGA-B4-5835	64	female	M0	N0	T1	Stage I	280.884	268.345
TCGA-B4-5836	61	female	M0	N0	T1b	Stage I	269.714	155.738
TCGA-B4-5838	52	male	M0	N1	T3	0	166.683	174.9
TCGA-B4-5843	45	male	M0	N0	T1	Stage I	301.369	25.2016
TCGA-B4-5844	61	female	M0	N0	T2	Stage II	310.56	45.2472
TCGA-B8-4143	66	female	M1	N0	T3a	Stage IV	1345.92	212.685
TCGA-B8-4146	41	female	M0	NX	T1b	Stage I	153.373	113.707
TCGA-B8-4148	63	female	M0	N0	T1a	Stage I	627.166	117.43
TCGA-B8-4151	51	female	M0	N0	T3a	Stage III	483.959	18.954
TCGA-B8-4153	74	male	M0	NX	T3a	Stage III	388.014	140.845
TCGA-B8-4154	73	female	M0	N0	T1a	Stage I	449.49	67.5703
TCGA-B8-4619	58	male	M0	N0	T1a	Stage I	144.212	20.2612
TCGA-B8-4620	70	female	M0	N0	T3a	Stage III	2759.92	134.408
TCGA-B8-4621	63	male	M0	N0	T1b	Stage I	688.309	198.24
TCGA-B8-4622	57	male	M1	N0	T3a	Stage IV	1505.47	299.637
TCGA-B8-5158	56	male	M0	N1	T3a	Stage III	1347.7	673.852
TCGA-B8-5159	61	female	M0	N0	T1a	Stage I	284.381	40.1925
TCGA-B8-5162	62	male	M0	NX	T2a	Stage II	743.29	278.232
TCGA-B8-5163	63	female	M0	N0	T3a	Stage III	267.429	288.39
TCGA-B8-5164	65	male	M0	N0	T3a	Stage III	504.698	245.698
TCGA-B8-5165	43	male	M0	N0	T1a	Stage I	182.45	126.312
TCGA-B8-5545	42	male	M0	N0	T1a	Stage I	388.218	88.7611
TCGA-B8-5546	38	female	M0	N0	T1b	Stage I	53.1892	29.8378
TCGA-B8-5549	53	male	M0	N0	T1b	Stage I	304.357	54.2006
TCGA-B8-5550	71	male	M0	N0	T3a	Stage III	522.628	517.295
TCGA-B8-5551	65	female	M0	N0	T1b	Stage I	1470.45	327.935
TCGA-B8-5552	41	female	M0	NX	T1b	Stage I	404.235	220.128
TCGA-B8-5553	67	female	M0	N0	T1b	Stage I	677.199	83.807
TCGA-B8-A54D	69	male	MX	NX	T3a	Stage III	2829.92	467.075
TCGA-B8-A54E	62	female	MX	NX	T1b	Stage I	203.305	46.3917
TCGA-B8-A54F	49	female	MX	NX	T1a	Stage I	2559.51	279.594
TCGA-B8-A54G	50	male	MX	NX	T1a	Stage I	1488.47	441.852
TCGA-B8-A54H	69	female	MX	N0	T2a	Stage II	358.354	186.149
TCGA-B8-A54I	48	male	MX	NX	T1b	Stage I	2319.04	1834.2
TCGA-B8-A54J	60	male	MX	NX	T2a	Stage II	638.191	100.524
TCGA-B8-A54K	61	male	MX	NX	T1a	Stage I	237.886	32.3442
TCGA-B8-A7U6	54	female	0	NX	T1a	Stage I	1494.82	182.395
TCGA-B8-A8YJ	60	female	0	NX	T1b	Stage I	3354.28	84.2179
TCGA-BP-4158	69	male	M0	N0	T1b	Stage I	333.633	152.022
TCGA-BP-4159	70	male	M0	N0	T1b	Stage I	389.543	151.654
TCGA-BP-4160	67	male	M0	N0	T3a	Stage III	438.157	112.01
TCGA-BP-4161	74	male	M0	NX	T1b	Stage I	1081.96	1641.53
TCGA-BP-4162	65	female	M0	N0	T1b	Stage I	745.877	233.716
TCGA-BP-4163	60	female	M0	N0	T3a	Stage III	2267.32	576.923
TCGA-BP-4164	51	female	M0	NX	T3a	Stage III	894.95	49.4903
TCGA-BP-4165	64	female	M0	N0	T1b	Stage I	719.816	180.252
TCGA-BP-4166	69	male	M0	N0	T3a	Stage III	205.13	50.9861
TCGA-BP-4167	59	male	M0	NX	T3a	Stage III	622.298	418.77
TCGA-BP-4169	76	female	M0	N0	T2	Stage II	2654.55	328.338
TCGA-BP-4170	72	female	M0	N0	T1b	Stage I	504.634	167.395
TCGA-BP-4173	47	male	M0	N0	T2	Stage II	942.327	279.339
TCGA-BP-4174	49	male	M0	N0	T2	Stage II	613.873	126.97
TCGA-BP-4176	64	male	M0	NX	T1b	Stage I	1505.87	274.211
TCGA-BP-4177	65	male	M0	NX	T1a	Stage I	196.854	34.3851
TCGA-BP-4325	64	female	M0	N0	T1b	Stage I	613.833	158.436
TCGA-BP-4326	53	female	M0	N0	T1b	Stage I	1358.18	124.129
TCGA-BP-4327	75	female	M0	N0	T2	Stage II	695.898	147.307
TCGA-BP-4329	75	male	M0	N0	T3a	Stage III	513.661	191.13
TCGA-BP-4330	60	female	M0	N0	T3a	Stage III	363.463	304.382
TCGA-BP-4331	52	male	M0	N0	T1a	Stage I	1459.65	335.862
TCGA-BP-4332	36	male	M0	N0	T3a	Stage III	283.714	103.091
TCGA-BP-4334	56	male	M0	N0	T3a	Stage III	423.676	26.4798
TCGA-BP-4335	65	female	M1	N0	T3a	Stage IV	1350.44	537.9
TCGA-BP-4337	76	female	M0	N0	T3b	Stage III	2173.61	312.369
TCGA-BP-4338	43	male	M0	N0	T1b	Stage I	282.597	248.134
TCGA-BP-4340	70	female	M0	N0	T1b	Stage I	609.204	66.7119
TCGA-BP-4341	67	male	M0	NX	T3a	Stage III	1294.2	74.3454
TCGA-BP-4342	79	male	M0	N0	T2	Stage II	659.048	194.304
TCGA-BP-4343	64	male	M0	N0	T3a	Stage III	303.413	201.485
TCGA-BP-4344	75	female	M0	NX	T1a	Stage I	548.54	91.1134
TCGA-BP-4345	62	male	M0	N0	T3b	Stage III	1047.42	492.565
TCGA-BP-4346	57	male	M0	N0	T3b	Stage III	685.15	722.286
TCGA-BP-4347	74	male	M0	NX	T3b	Stage III	236.175	64.9793
TCGA-BP-4349	68	female	M0	NX	T1a	Stage I	1002.19	222.031
TCGA-BP-4351	51	female	M0	N0	T3a	Stage III	2761.14	581.846
TCGA-BP-4352	74	female	M1	N0	T3b	Stage IV	2085.75	332.802
TCGA-BP-4353	61	male	M0	N0	T1	Stage I	675.654	201.758
TCGA-BP-4354	40	male	M1	N1	T4	Stage IV	6746.61	2256.05
TCGA-BP-4355	59	female	M0	NX	T3a	Stage III	816.288	274.587
TCGA-BP-4756	62	female	M0	N0	T1b	Stage I	293.853	114.717
TCGA-BP-4758	40	male	M0	NX	T1a	Stage I	248.845	280.893
TCGA-BP-4759	50	male	M0	NX	T1a	Stage I	253.476	146.012
TCGA-BP-4760	69	male	M0	NX	T1a	Stage I	584.384	41.946
TCGA-BP-4761	57	male	M0	N1	T3a	Stage III	317.458	200.5
TCGA-BP-4762	42	male	M0	NX	T1a	Stage I	263.67	90.0795
TCGA-BP-4763	79	female	M0	NX	T1a	Stage I	166.649	930.97
TCGA-BP-4765	43	male	M0	NX	T1a	Stage I	845.577	101.674
TCGA-BP-4766	43	female	M0	NX	T1a	Stage I	1435	201.917
TCGA-BP-4768	72	female	M0	N0	T1a	Stage I	757.061	125.368
TCGA-BP-4769	63	male	M0	NX	T1a	Stage I	175.71	76.2695
TCGA-BP-4770	73	female	M0	N0	T4	Stage IV	955.119	47.7109
TCGA-BP-4771	62	male	M1	N0	T3a	Stage IV	843.149	1947.56
TCGA-BP-4774	57	female	M0	NX	T1a	Stage I	642.953	387.173
TCGA-BP-4775	55	female	M0	NX	T1a	Stage I	389.327	94.1141
TCGA-BP-4776	52	male	M0	NX	T1a	Stage I	1242.15	371.97
TCGA-BP-4777	46	male	M0	NX	T1a	Stage I	519.097	289.621
TCGA-BP-4781	78	male	M0	NX	T1a	Stage I	856.805	203.635
TCGA-BP-4782	55	female	M0	NX	T1a	Stage I	588.695	233.563
TCGA-BP-4784	67	female	M0	NX	T1a	Stage I	209.506	32.8637
TCGA-BP-4787	59	female	M1	N0	T3a	Stage IV	1309.77	560.364
TCGA-BP-4789	48	male	M0	NX	T1a	Stage I	140.833	63.71
TCGA-BP-4790	76	male	M0	NX	T1a	Stage I	162.357	327.798
TCGA-BP-4795	74	female	M0	N0	T1a	Stage I	218.991	58.9591
TCGA-BP-4797	34	male	M0	N0	T3b	Stage III	552.96	241.202
TCGA-BP-4798	74	male	M1	N0	T3b	0	3502.13	495.735
TCGA-BP-4799	70	male	M0	N0	T3b	Stage III	429.84	71.6399
TCGA-BP-4801	57	male	M0	NX	T1a	Stage I	350.926	174.53
TCGA-BP-4803	79	male	M0	NX	T3a	Stage III	257.454	129.205
TCGA-BP-4804	59	male	M0	NX	T1b	Stage I	575.056	344.194
TCGA-BP-4807	42	male	M0	NX	T1a	Stage I	890.124	75.7033
TCGA-BP-4959	49	male	M0	NX	T1b	Stage I	660.249	203.925
TCGA-BP-4960	46	male	M0	N0	T2	Stage II	2618.21	1064.08
TCGA-BP-4961	47	male	M0	NX	T1a	Stage I	323.384	109.977
TCGA-BP-4962	58	male	M0	NX	T2	Stage II	673.823	151.634
TCGA-BP-4963	63	male	M0	NX	T1b	Stage I	1630.95	1007.87
TCGA-BP-4964	54	female	M0	N0	T1a	Stage I	369.869	181.69
TCGA-BP-4965	46	male	M0	NX	T1a	Stage I	205.035	155.162
TCGA-BP-4967	76	male	M0	N0	T3a	Stage III	378.778	74.8661
TCGA-BP-4968	40	male	M0	N0	T1b	Stage I	1107.81	303.26
TCGA-BP-4969	63	female	M0	NX	T1a	Stage I	443.975	144.572
TCGA-BP-4970	44	male	M0	N1	T1a	Stage III	514.734	118.323
TCGA-BP-4971	40	male	M0	N0	T3a	Stage III	1208.73	3753.38
TCGA-BP-4972	43	female	M0	NX	T3a	Stage III	456.651	226.604
TCGA-BP-4973	47	male	M0	NX	T3a	Stage III	1109.42	465.18
TCGA-BP-4974	58	male	M1	N0	T3a	Stage IV	399.441	1032.6
TCGA-BP-4975	40	male	M0	NX	T1b	Stage I	348.558	81.1459
TCGA-BP-4976	77	male	M0	NX	T1a	Stage I	282.103	51.3522
TCGA-BP-4977	57	male	M0	NX	T1b	Stage I	459.176	905.173
TCGA-BP-4981	75	female	M0	NX	T3a	Stage III	1871.84	1959.2
TCGA-BP-4982	42	male	M0	NX	T1b	Stage I	606.389	147.433
TCGA-BP-4983	67	female	M0	NX	T3a	Stage III	2065.21	196.803
TCGA-BP-4985	72	male	M0	N0	T3a	Stage III	623.6	676.753
TCGA-BP-4986	75	male	M0	N0	T1a	Stage I	580.102	1057.75
TCGA-BP-4987	41	female	M0	NX	T1b	Stage I	275.937	129.896
TCGA-BP-4989	58	male	M0	N0	T3a	Stage III	2015.49	1734.6
TCGA-BP-4991	54	male	M0	NX	T1a	Stage I	286.085	115.726
TCGA-BP-4992	66	male	M0	NX	T1b	Stage I	2112.85	12765.7
TCGA-BP-4993	58	male	M0	NX	T1a	Stage I	512.652	99.6823
TCGA-BP-4994	54	male	M0	NX	T1a	Stage I	195.43	49.8545
TCGA-BP-4995	68	male	M0	N0	T1b	Stage I	223.679	72.4048
TCGA-BP-4998	49	male	M0	NX	T1a	Stage I	426.858	170.004
TCGA-BP-4999	56	male	M0	NX	T1a	Stage I	510.085	78.5222
TCGA-BP-5000	40	male	M0	NX	T1b	Stage I	402.7	426.742
TCGA-BP-5001	43	female	M0	NX	T1b	Stage I	740.567	404.144
TCGA-BP-5004	53	male	M0	NX	T1a	Stage I	961.342	60.9167
TCGA-BP-5006	61	male	M0	N0	T1a	Stage I	695.657	203.226
TCGA-BP-5007	45	male	M0	N0	T2	Stage II	730.841	208.275
TCGA-BP-5008	46	male	M0	NX	T1a	Stage I	670.474	224.406
TCGA-BP-5009	52	male	M0	NX	T1b	Stage I	991.305	2321.09
TCGA-BP-5010	63	male	M0	N0	T3a	Stage III	1141.66	478.761
TCGA-BP-5168	75	male	M0	NX	T1a	Stage I	141.4	112.641
TCGA-BP-5169	70	male	M0	N0	T1b	Stage I	1116.09	589.378
TCGA-BP-5170	55	male	M0	NX	T1a	Stage I	339.858	169.929
TCGA-BP-5173	75	male	M0	NX	T1a	Stage I	169.866	128.8
TCGA-BP-5174	45	female	M0	NX	T1a	Stage I	1361.51	920.426
TCGA-BP-5175	60	male	M0	NX	T1a	Stage I	476.814	826.38
TCGA-BP-5176	78	female	M0	NX	T1a	Stage I	451.461	321.601
TCGA-BP-5177	46	female	M0	NX	T1a	Stage I	142.9	118.339
TCGA-BP-5178	71	male	M1	NX	T3a	Stage IV	1870.81	560.349
TCGA-BP-5180	53	male	M0	NX	T1a	Stage I	682.137	244.573
TCGA-BP-5181	58	female	M0	NX	T1b	Stage I	233.328	90.0393
TCGA-BP-5182	56	male	M0	N0	T1a	Stage I	455.196	160.56
TCGA-BP-5183	57	male	M0	NX	T3a	Stage III	691.764	1069.09
TCGA-BP-5184	54	male	M0	NX	T1a	Stage I	410.018	93.9868
TCGA-BP-5185	56	male	M0	NX	T1a	Stage I	741.849	97.5441
TCGA-BP-5186	50	female	M0	N0	T1a	Stage I	419.693	156.205
TCGA-BP-5187	54	male	M0	NX	T1a	Stage I	133.894	271.054
TCGA-BP-5189	60	male	M0	NX	T1b	Stage I	1090.7	704.42
TCGA-BP-5190	61	male	M0	NX	T1a	Stage I	474.226	1217.1
TCGA-BP-5191	79	male	M0	N0	T3a	Stage III	858.882	5783.26
TCGA-BP-5192	59	male	M0	NX	T1a	Stage I	138.84	57.7107
TCGA-BP-5194	39	male	M0	NX	T1a	Stage I	178.542	99.3446
TCGA-BP-5195	75	male	M0	NX	T1a	Stage I	1028.9	151.162
TCGA-BP-5196	53	male	M0	NX	T1a	Stage I	533.264	206.395
TCGA-BP-5198	72	male	M0	N0	T3b	Stage III	1922.85	176.31
TCGA-BP-5199	58	male	M0	N0	T2	Stage II	340.086	173.348
TCGA-BP-5200	44	male	M0	NX	T2	Stage II	399.922	100.838
TCGA-BP-5201	63	male	M1	N0	T3b	Stage IV	515.301	442.172
TCGA-BP-5202	75	male	M0	NX	T3a	Stage III	507.195	83.6687
TCGA-CJ-4634	60	female	M0	NX	T1b	Stage I	598.716	94.2659
TCGA-CJ-4635	48	male	M0	NX	T1b	Stage I	669.928	419.574
TCGA-CJ-4636	51	male	M0	N0	T3a	Stage III	1360.25	677.653
TCGA-CJ-4637	52	female	M1	NX	T2b	Stage IV	452.844	681.261
TCGA-CJ-4638	46	female	M1	N1	T3a	Stage IV	835.698	483.658
TCGA-CJ-4639	49	female	M0	N0	T2	Stage II	250.213	154.582
TCGA-CJ-4640	49	male	M0	N0	T3a	Stage III	378.972	383.452
TCGA-CJ-4641	55	female	M1	NX	T3a	Stage IV	719.393	1326.84
TCGA-CJ-4642	47	male	M0	NX	T2	Stage II	1638.04	58.0864
TCGA-CJ-4643	67	female	M0	N0	T2b	Stage II	810.222	129.189
TCGA-CJ-4644	48	female	M1	N0	T3a	Stage IV	570.147	181.695
TCGA-CJ-4868	42	male	M1	N0	T3a	Stage IV	1472.9	160.854
TCGA-CJ-4869	49	male	M0	N1	T2	Stage III	315.567	574.495
TCGA-CJ-4870	58	female	M0	NX	T3a	Stage III	440.601	58.1012
TCGA-CJ-4871	63	male	M1	NX	T3a	Stage IV	373.282	446.166
TCGA-CJ-4872	51	male	M0	N0	T1b	Stage I	366.055	293.217
TCGA-CJ-4873	85	female	M0	N0	T3a	Stage III	2093.17	4280.02
TCGA-CJ-4874	73	female	M0	N0	T1b	Stage I	328.515	107.567
TCGA-CJ-4875	67	male	M1	NX	T3a	Stage IV	923.186	332.107
TCGA-CJ-4876	57	male	M0	N0	T2b	Stage II	163.09	205.636
TCGA-CJ-4878	71	female	M0	NX	T3a	Stage III	1280.5	37.5475
TCGA-CJ-4881	41	male	M0	NX	T3a	Stage III	1780.05	2351.2
TCGA-CJ-4882	57	male	M0	NX	T3a	Stage III	844.005	793.015
TCGA-CJ-4884	72	female	M0	NX	T3a	Stage III	1049.2	497.738
TCGA-CJ-4885	64	male	M1	NX	T3a	Stage IV	295.744	48.8212
TCGA-CJ-4886	42	female	M0	NX	T1a	Stage I	184.446	202.891
TCGA-CJ-4887	48	male	M1	NX	T3a	Stage IV	1836.39	801.623
TCGA-CJ-4888	59	male	M1	NX	T3a	Stage IV	2283	648.713
TCGA-CJ-4889	63	female	M0	NX	T1a	Stage I	481.583	361.187
TCGA-CJ-4890	72	male	M1	N0	T3a	Stage IV	1529.05	442.938
TCGA-CJ-4891	57	female	M0	N0	T3c	Stage III	5936.96	1455.7
TCGA-CJ-4892	65	female	M0	N0	T1b	Stage I	722.766	333.713
TCGA-CJ-4893	76	female	M0	NX	T1b	Stage I	472.076	99.5534
TCGA-CJ-4894	58	male	M0	N0	T3a	Stage III	169.961	185.895
TCGA-CJ-4895	62	male	M1	NX	T3a	Stage IV	656.125	188.207
TCGA-CJ-4897	79	female	M0	NX	T3a	Stage III	296.102	59.6178
TCGA-CJ-4899	42	male	M0	NX	T1b	Stage I	488.495	264.809
TCGA-CJ-4900	69	female	M1	N1	T4	Stage IV	3672.91	1066.64
TCGA-CJ-4901	47	male	M0	NX	T3b	Stage III	636.855	1237.49
TCGA-CJ-4902	61	male	M0	NX	T3a	Stage III	512.519	246.416
TCGA-CJ-4903	50	male	M0	NX	T1b	Stage I	797.496	149.072
TCGA-CJ-4904	60	female	M1	N0	T3a	Stage IV	285.046	113.035
TCGA-CJ-4905	62	female	M0	NX	T1a	Stage I	228.585	111.183
TCGA-CJ-4907	58	male	M0	NX	T3b	Stage III	432.437	126.548
TCGA-CJ-4908	38	male	M0	NX	T1a	Stage I	536.24	170.493
TCGA-CJ-4912	61	male	M0	NX	T2	Stage II	1040.63	216.087
TCGA-CJ-4916	69	female	M0	NX	T3a	Stage III	1155.16	2134.82
TCGA-CJ-4918	64	male	M1	N0	T3a	Stage IV	495.945	607.578
TCGA-CJ-4920	64	female	M0	NX	T1b	Stage I	624.351	780.438
TCGA-CJ-5671	51	male	M0	NX	T1a	Stage I	687.979	300.991
TCGA-CJ-5672	84	male	M0	NX	T1a	Stage I	775.672	194.673
TCGA-CJ-5675	70	male	M0	NX	T2a	Stage II	448.632	323.603
TCGA-CJ-5676	47	male	M0	NX	T3b	Stage III	1195.54	699.547
TCGA-CJ-5677	54	female	M1	NX	T3a	Stage IV	1453.6	345.437
TCGA-CJ-5678	62	male	M1	N0	T2b	Stage IV	396.601	362.293
TCGA-CJ-5679	73	male	M0	NX	T3b	Stage III	216.69	1785.47
TCGA-CJ-5680	65	female	M1	NX	T3a	Stage IV	806.336	45.8358
TCGA-CJ-5681	44	female	M1	NX	T3a	Stage IV	300.053	39.0162
TCGA-CJ-5682	60	male	M1	NX	T3a	Stage IV	226.494	206.969
TCGA-CJ-5683	78	male	M0	NX	T1b	Stage I	544.951	93.5445
TCGA-CJ-5684	61	male	M0	NX	T3a	Stage III	207.354	271.775
TCGA-CJ-5686	59	female	M0	NX	T1b	Stage I	585.45	980.179
TCGA-CJ-5689	90	male	M0	NX	T1b	Stage I	448.91	211.07
TCGA-CJ-6027	77	male	M0	NX	T1a	Stage I	614.814	417.573
TCGA-CJ-6028	58	male	M1	NX	T3a	Stage IV	274.173	464.538
TCGA-CJ-6030	65	male	M0	N0	T1a	Stage I	780.789	510.235
TCGA-CJ-6031	54	male	M0	NX	T1b	Stage I	309.731	348.207
TCGA-CJ-6032	63	female	M0	NX	T2	Stage II	337.21	134.723
TCGA-CJ-6033	54	female	M1	N0	T3a	Stage IV	1133.81	326.414
TCGA-CW-5580	73	female	M1	NX	T3a	Stage IV	495.5	193.184
TCGA-CW-5581	44	male	M0	NX	T1b	Stage I	125.027	181.105
TCGA-CW-5583	51	female	M0	NX	T1a	Stage I	189.334	71.4754
TCGA-CW-5584	74	male	M0	N1	T3b	Stage III	785.503	145.264
TCGA-CW-5585	51	male	M1	N0	T3b	Stage IV	337.447	27.0886
TCGA-CW-5587	62	female	M0	N0	T3b	Stage III	458.392	220.233
TCGA-CW-5588	78	female	M0	NX	T1a	Stage I	423.213	258.998
TCGA-CW-5589	52	male	M0	NX	T1a	Stage I	253.798	109.825
TCGA-CW-5590	51	male	M1	NX	T3a	Stage IV	219.862	193.623
TCGA-CW-5591	56	male	M1	N0	T3a	Stage IV	144.799	46.6133
TCGA-CW-6087	61	male	M1	N1	T3a	Stage IV	1493.32	426.973
TCGA-CW-6088	60	male	M0	N0	T1b	Stage I	356.466	48.98
TCGA-CW-6090	68	male	M0	NX	T1b	Stage I	675.937	70.4645
TCGA-CW-6093	73	male	M0	NX	T1a	Stage I	151.331	85.0176
TCGA-CW-6097	32	male	M0	NX	T3a	Stage III	224.322	444.451
TCGA-CZ-4853	82	male	M0	NX	T1a	Stage I	242.37	220.984
TCGA-CZ-4854	68	male	M0	N0	T1b	Stage I	566.833	1202.75
TCGA-CZ-4856	62	female	M0	N0	T1b	Stage I	398.204	202.201
TCGA-CZ-4857	56	male	M1	N0	T3a	Stage IV	1177.91	455.328
TCGA-CZ-4858	39	male	M0	NX	T2	Stage II	1112.42	345.867
TCGA-CZ-4859	59	female	M0	N0	T1	Stage I	286.932	40.383
TCGA-CZ-4860	60	male	M1	NX	T4	Stage IV	1740.07	84.0966
TCGA-CZ-4861	63	male	M0	NX	T2	Stage II	2749.58	356.64
TCGA-CZ-4862	46	male	M0	NX	T1b	Stage I	408.301	232.254
TCGA-CZ-4863	51	female	M0	N0	T3b	Stage III	1138.44	274.769
TCGA-CZ-4864	86	male	M0	N0	T2	Stage II	610.619	195.214
TCGA-CZ-4865	70	female	M0	NX	T1a	Stage I	230.146	218.283
TCGA-CZ-4866	79	female	M0	NX	T1	Stage I	2772.01	1220.79
TCGA-CZ-5451	74	male	M0	N0	T2	Stage II	289.928	74.8202
TCGA-CZ-5452	69	male	M0	N0	T2	Stage II	816.291	557.683
TCGA-CZ-5453	67	male	M0	NX	T2	Stage II	262.424	14.1178
TCGA-CZ-5454	63	male	M1	N0	T2	Stage IV	1141.96	138.397
TCGA-CZ-5455	63	male	M1	NX	T3b	Stage IV	605.996	298.355
TCGA-CZ-5456	57	male	M0	N0	T2	Stage II	680.302	988.057
TCGA-CZ-5457	62	male	M0	NX	T3a	Stage III	297.333	39.7464
TCGA-CZ-5458	43	male	M0	NX	T3a	Stage III	276.599	125.283
TCGA-CZ-5459	63	male	M0	NX	T3b	Stage III	381.152	115.575
TCGA-CZ-5460	55	male	M1	NX	T3b	Stage IV	468.497	179.443
TCGA-CZ-5461	52	male	M1	NX	T1b	Stage IV	343.277	223.304
TCGA-CZ-5462	83	male	M1	NX	T1b	Stage IV	662.623	3008.42
TCGA-CZ-5463	76	male	M0	NX	T2	Stage II	201.969	71.774
TCGA-CZ-5464	69	male	M1	NX	T3b	Stage IV	450.269	633.942
TCGA-CZ-5465	76	female	M0	NX	T3b	Stage III	265.879	69.8391
TCGA-CZ-5466	67	male	M0	NX	T3a	Stage III	385.901	165.756
TCGA-CZ-5467	86	female	M0	N0	T3a	Stage III	299.604	53.9983
TCGA-CZ-5468	84	male	M1	NX	T3b	Stage IV	688.829	179.911
TCGA-CZ-5469	41	male	M0	N0	T2	Stage II	687.661	1018.57
TCGA-CZ-5470	72	female	M0	N0	T2	Stage II	671.122	277.874
TCGA-CZ-5982	59	female	M0	NX	T1a	Stage I	303.35	140.458
TCGA-CZ-5984	51	male	M0	N0	T1b	Stage I	270.663	926.564
TCGA-CZ-5985	58	male	M0	N0	T2	Stage II	1188.31	444.748
TCGA-CZ-5986	61	male	M0	N0	T1	Stage I	130.54	115.099
TCGA-CZ-5987	60	male	M1	NX	T3b	Stage IV	1726.56	260.511
TCGA-CZ-5988	38	male	M0	N0	T1b	Stage I	143.661	68.8377
TCGA-CZ-5989	60	male	M0	N0	T2	Stage II	53.1745	151.927
TCGA-DV-5565	59	male	M0	NX	T1a	Stage I	734.144	111.905
TCGA-DV-5566	67	female	M0	NX	T1a	Stage I	304.635	106.359
TCGA-DV-5567	40	female	M0	NX	T1a	Stage I	126.005	7.56032
TCGA-DV-5568	26	male	M0	NX	T1a	Stage I	776.182	795.749
TCGA-DV-5569	29	female	M0	NX	T1a	Stage I	851.989	206.661
TCGA-DV-5573	41	male	M0	NX	T1a	Stage I	274.852	156.922
TCGA-DV-5574	37	male	M0	NX	T1a	Stage I	805.127	199.707
TCGA-DV-5575	52	female	M0	NX	T1a	Stage I	268.498	64.8447
TCGA-DV-5576	55	female	M0	NX	T1a	Stage I	154.446	8.03475
TCGA-DV-A4VX	59	male	MX	N0	T3b	Stage IV	4548.03	6092.27
TCGA-DV-A4VZ	53	male	MX	NX	T1a	Stage I	339.047	231.288
TCGA-DV-A4W0	55	male	MX	NX	T1b	Stage I	1004.74	108.113
TCGA-EU-5904	47	female	M0	NX	T1	Stage I	516.514	61.2813
TCGA-EU-5905	67	female	M0	NX	T1	Stage I	498.438	404.271
TCGA-EU-5906	55	male	M0	NX	T1b	Stage I	426.905	114.304
TCGA-EU-5907	81	male	M0	NX	T3a	Stage III	266.055	246.946
TCGA-G6-A5PC	54	female	M1	N0	T1b	Stage IV	2383.53	249.391
TCGA-G6-A8L6	55	male	MX	NX	T2a	Stage IV	1539.31	137.746
TCGA-G6-A8L7	81	female	MX	N0	T1b	Stage I	1077.61	2750.9
TCGA-G6-A8L8	62	female	MX	NX	T1b	Stage I	423.197	73.8
TCGA-GK-A6C7	76	female	MX	NX	T1a	Stage I	381.204	197.57
TCGA-MM-A563	41	male	MX	NX	T3	0	1227.44	122.987
TCGA-MM-A564	68	male	MX	NX	T2a	Stage II	465.765	155.745
TCGA-MM-A84U	58	female	MX	NX	T1a	Stage I	1062.85	809.387
TCGA-MW-A4EC	72	female	MX	NX	T1a	Stage I	529.517	86.4517
TCGA-T7-A92I	47	female	MX	NX	T1a	Stage I	357.103	89.2757
